# Supplementary material for: Global RNA profiles show target selectivity and physiological effects of peptide-delivered antisense antibiotics
Source: Nucleic Acids Res. 2021 Apr 13;49(8):4705–24. doi: 10.1093/nar/gkab242 (PMC8096218; doi:10.1093/nar/gkab242)
Supplement: gkab242_Supplemental_Files [file gkab242_supplemental_files.zip]

Archive with 4 entries (4 files):
- (iii) kegg_fry_analysis.xlsx
- DE_analysis_edgeR.xlsx
- raw_counts.xlsx
- SI_Popella et al., 2020_NAR_v08_LP.pdf
