# Supplementary material for: Global RNA profiles show target selectivity and physiological effects of peptide-delivered antisense antibiotics
Source: Nucleic Acids Res. 2021 Apr 13;49(8):4705–24. doi: 10.1093/nar/gkab242 (PMC8096218; doi:10.1093/nar/gkab242)
Supplement: gkab242_Supplemental_Files [file gkab242_supplemental_files.zip › (iii) kegg_fry_analysis.xlsx]

## Sheet: kegg_fry_PNAKFF_vs_water
	NGenes	Direction	PValue	FDR	PValue.Mixed	FDR.Mixed	TERM
PmrAB	17	Up	4.9789e-06	0.000662193	5.2833e-07	7.02679e-05	PmrAB
PhoPQ	15	Up	6.832e-05	0.00344237	1.19675e-05	0.000530559	PhoPQ
path:sey03430	25	Down	7.76474e-05	0.00344237	0.0685922	0.304092	Mismatch repair
path:sey02020	176	Up	0.00752683	0.250267	0.00334296	0.0444613	Two-component system
path:sey01503	36	Up	0.00949373	0.252533	5.83883e-06	0.000388282	Cationic antimicrobial peptide (CAMP) resistance
path:sey02060	39	Up	0.0141016	0.262273	0.0113573	0.106035	Phosphotransferase system (PTS)
path:sey00250	33	Down	0.015457	0.262273	0.32994	0.725746	Alanine, aspartate and glutamate metabolism
path:sey00260	36	Down	0.0157758	0.262273	0.00770663	0.0788447	Glycine, serine and threonine metabolism
path:sey00440	3	Up	0.019569	0.289187	1	1	Phosphonate and phosphinate metabolism
path:sey03440	29	Down	0.0237497	0.315871	0.346111	0.728014	Homologous recombination
path:sey03030	19	Down	0.0395948	0.455035	0.561343	0.951528	DNA replication
path:sey00053	15	Up	0.045444	0.455035	0.165545	0.478641	Ascorbate and aldarate metabolism
path:sey00520	48	Up	0.0532358	0.455035	0.000551865	0.0183495	Amino sugar and nucleotide sugar metabolism
path:sey00270	35	Down	0.0611487	0.455035	0.428362	0.825683	Cysteine and methionine metabolism
path:sey00061	13	Down	0.0730434	0.455035	0.0189217	0.132452	Fatty acid biosynthesis
path:sey00903	2	Up	0.0738735	0.455035	1	1	Limonene and pinene degradation
path:sey00930	2	Up	0.0738735	0.455035	1	1	Caprolactam degradation
path:sey00633	8	Up	0.0809721	0.455035	0.795848	1	Nitrotoluene degradation
path:sey00592	3	Up	0.0815575	0.455035	1	1	alpha-Linolenic acid metabolism
path:sey00220	17	Up	0.0832876	0.455035	0.0122966	0.106035	Arginine biosynthesis
path:sey04122	17	Down	0.0857911	0.455035	0.676113	0.977439	Sulfur relay system
path:sey01210	29	Up	0.0870671	0.455035	0.0733577	0.314728	2-Oxocarboxylic acid metabolism
path:sey00627	4	Up	0.0894733	0.455035	1	1	Aminobenzoate degradation
path:sey00790	24	Down	0.0912959	0.455035	0.179886	0.509039	Folate biosynthesis
path:sey01220	10	Up	0.0920228	0.455035	0.607873	0.974061	Degradation of aromatic compounds
path:sey05132	33	Up	0.0920679	0.455035	0.275274	0.631231	Salmonella infection
path:sey00052	28	Up	0.0973972	0.455035	0.254454	0.602156	Galactose metabolism
path:sey00281	5	Up	0.101928	0.455035	0.729304	0.98977	Geraniol degradation
path:sey00640	35	Up	0.105081	0.455035	0.123432	0.394957	Propanoate metabolism
path:sey00240	43	Down	0.105258	0.455035	0.002683	0.0439007	Pyrimidine metabolism
path:sey02010	166	Up	0.109318	0.455035	0.0871693	0.330669	ABC transporters
path:sey00785	3	Down	0.109482	0.455035	1	1	Lipoic acid metabolism
path:sey00430	3	Down	0.124499	0.486934	0.998255	1	Taurine and hypotaurine metabolism
path:sey01212	20	Down	0.132634	0.486934	0.000831819	0.0217433	Fatty acid metabolism
path:sey03410	14	Down	0.133203	0.486934	0.10127	0.354446	Base excision repair
OxyR	41	Down	0.134913	0.486934	0.0347151	0.205874	OxyR
path:sey00472	2	Up	0.135463	0.486934	1	1	D-Arginine and D-ornithine metabolism
path:sey00300	13	Down	0.14159	0.490413	0.6576	0.977439	Lysine biosynthesis
path:sey00780	14	Down	0.143805	0.490413	0.0184371	0.132452	Biotin metabolism
path:sey00401	4	Down	0.147881	0.491703	1	1	Novobiocin biosynthesis
path:sey00900	12	Down	0.171624	0.556733	0.677901	0.977439	Terpenoid backbone biosynthesis
ArcA	222	Up	0.185245	0.582473	0.021282	0.134786	ArcA
path:sey00680	29	Down	0.195241	0.582473	0.000980899	0.0217433	Methane metabolism
path:sey00362	9	Up	0.201802	0.582473	0.475009	0.888309	Benzoate degradation
path:sey01054	1	Up	0.202041	0.582473	0.202041	0.533045	Nonribosomal peptide structures
path:sey00360	7	Down	0.204455	0.582473	0.981354	1	Phenylalanine metabolism
path:sey03070	34	Up	0.215952	0.582473	0.345894	0.728014	Bacterial secretion system
path:sey00280	10	Up	0.21949	0.582473	0.565194	0.951528	Valine, leucine and isoleucine degradation
path:sey00500	35	Up	0.226162	0.582473	0.0682393	0.304092	Starch and sucrose metabolism
CpxR	31	Up	0.228605	0.582473	0.100261	0.354446	CpxR
path:sey00230	68	Down	0.229181	0.582473	0.163689	0.478641	Purine metabolism
path:sey00626	4	Up	0.23238	0.582473	1	1	Naphthalene degradation
path:sey00541	26	Up	0.232818	0.582473	0.197973	0.533045	O-Antigen nucleotide sugar biosynthesis
path:sey00040	29	Up	0.246387	0.582473	0.00600207	0.0725705	Pentose and glucuronate interconversions
path:sey01502	8	Up	0.249149	0.582473	0.447194	0.849669	Vancomycin resistance
path:sey00071	13	Up	0.249176	0.582473	0.224349	0.562988	Fatty acid degradation
path:sey00340	12	Down	0.249631	0.582473	0.0856235	0.330669	Histidine metabolism
path:sey00630	30	Up	0.263432	0.596759	0.236373	0.582179	Glyoxylate and dicarboxylate metabolism
path:sey00540	40	Up	0.264728	0.596759	0.00297072	0.0439007	Lipopolysaccharide biosynthesis
path:sey01200	107	Down	0.287455	0.622581	0.119966	0.394957	Carbon metabolism
path:sey00650	31	Up	0.289369	0.622581	0.385387	0.765021	Butanoate metabolism
path:sey00750	9	Down	0.290226	0.622581	0.941539	1	Vitamin B6 metabolism
OmpR	24	Up	0.308922	0.647998	0.332861	0.725746	OmpR
SlyA	8	Up	0.315314	0.647998	0.836751	1	SlyA
path:sey03018	16	Down	0.316691	0.647998	0.657552	0.977439	RNA degradation
path:sey00910	21	Up	0.326253	0.657449	0.0485878	0.258487	Nitrogen metabolism
path:sey00310	14	Up	0.339437	0.673808	0.528383	0.924671	Lysine degradation
path:sey01040	3	Down	0.346375	0.677469	1	1	Biosynthesis of unsaturated fatty acids
path:sey01240	152	Down	0.365178	0.698093	0.0762668	0.316984	Biosynthesis of cofactors
path:sey00400	23	Up	0.370117	0.698093	0.00765778	0.0788447	Phenylalanine, tyrosine and tryptophan biosynthesis
path:sey00550	26	Up	0.376943	0.698093	0.116964	0.394957	Peptidoglycan biosynthesis
path:sey00760	25	Up	0.381802	0.698093	0.5902	0.969094	Nicotinate and nicotinamide metabolism
path:sey00625	5	Up	0.386053	0.698093	1	1	Chloroalkane and chloroalkene degradation
path:sey03020	4	Down	0.389611	0.698093	0.937024	1	RNA polymerase
path:sey00051	40	Up	0.402875	0.698093	0.698171	0.977439	Fructose and mannose metabolism
path:sey00332	2	Down	0.403582	0.698093	1	1	Carbapenem biosynthesis
path:sey00471	5	Up	0.405284	0.698093	0.720697	0.988173	D-Glutamine and D-glutamate metabolism
path:sey00525	3	Up	0.416577	0.698093	1	1	Acarbose and validamycin biosynthesis
path:sey00190	43	Up	0.418096	0.698093	0.258067	0.602156	Oxidative phosphorylation
path:sey00290	20	Up	0.419905	0.698093	0.81722	1	Valine, leucine and isoleucine biosynthesis
RcsB	22	Up	0.437405	0.718209	0.0356023	0.205874	RcsB
path:sey01100	858	Up	0.44522	0.722126	0.0208701	0.134786	Metabolic pathways
CRP	223	Up	0.450751	0.722288	0.0144774	0.113264	CRP
path:sey00670	13	Up	0.461034	0.729971	0.79589	1	One carbon pool by folate
path:sey00523	5	Up	0.473359	0.740667	0.99204	1	Polyketide sugar unit biosynthesis
path:sey00565	1	Up	0.488756	0.750315	0.488756	0.890472	Ether lipid metabolism
RpoE	26	Down	0.4911	0.750315	0.572452	0.951701	RpoE
path:sey02024	60	Down	0.496449	0.750315	0.480889	0.888309	Quorum sensing
path:sey00350	15	Up	0.502834	0.751427	0.351432	0.728014	Tyrosine metabolism
path:sey00480	24	Down	0.515086	0.754614	0.124723	0.394957	Glutathione metabolism
path:sey00562	10	Up	0.516315	0.754614	0.519584	0.921395	Inositol phosphate metabolism
path:sey00473	4	Down	0.534611	0.764016	1	1	D-Alanine metabolism
path:sey00564	27	Up	0.535057	0.764016	0.0555304	0.273751	Glycerophospholipid metabolism
path:sey03060	18	Down	0.544425	0.764016	0.718182	0.988173	Protein export
path:sey00330	23	Up	0.545726	0.764016	0.355796	0.728014	Arginine and proline metabolism
path:sey01120	253	Up	0.567194	0.785801	0.0830537	0.330669	Microbial metabolism in diverse environments
path:sey00970	26	Down	0.586524	0.803091	0.626563	0.977439	Aminoacyl-tRNA biosynthesis
path:sey01230	127	Down	0.591751	0.803091	0.0414124	0.229494	Biosynthesis of amino acids
path:sey00920	35	Up	0.617842	0.83003	0.0555734	0.273751	Sulfur metabolism
path:sey00130	21	Up	0.627225	0.83421	0.204363	0.533045	Ubiquinone and other terpenoid-quinone biosynthesis
path:sey00770	25	Up	0.641356	0.836793	0.656672	0.977439	Pantothenate and CoA biosynthesis
path:sey00030	36	Down	0.641751	0.836793	0.132678	0.410376	Pentose phosphate pathway
path:sey00660	16	Up	0.659604	0.851722	0.935361	1	C5-Branched dibasic acid metabolism
path:sey03010	56	Down	0.690761	0.873836	0.376814	0.759337	Ribosome
path:sey00364	1	Up	0.697006	0.873836	0.697006	0.977439	Fluorobenzoate degradation
path:sey00623	1	Up	0.697006	0.873836	0.697006	0.977439	Toluene degradation
path:sey00010	43	Up	0.708961	0.873836	0.0127561	0.106035	Glycolysis / Gluconeogenesis
path:sey05100	10	Up	0.712301	0.873836	0.80674	1	Bacterial invasion of epithelial cells
Lrp	143	Up	0.716151	0.873836	0.0895044	0.330669	Lrp
Fur	40	Down	0.756864	0.906704	0.204401	0.533045	Fur
path:sey00261	8	Down	0.764999	0.906704	0.539815	0.932407	Monobactam biosynthesis
path:sey01501	20	Up	0.769638	0.906704	0.252977	0.602156	beta-Lactam resistance
path:sey01110	348	Down	0.770358	0.906704	0.00228123	0.0433434	Biosynthesis of secondary metabolites
path:sey02040	45	Down	0.781643	0.911917	0.649411	0.977439	Flagellar assembly
path:sey00730	14	Up	0.794679	0.916308	0.818216	1	Thiamine metabolism
path:sey00521	10	Up	0.799186	0.916308	0.806208	1	Streptomycin biosynthesis
path:sey00450	15	Down	0.808072	0.917503	0.408916	0.799792	Selenocompound metabolism
path:sey00410	9	Up	0.814025	0.917503	0.599314	0.972058	beta-Alanine metabolism
RpoS	60	Down	0.831872	0.919757	0.0669581	0.304092	RpoS
path:sey00600	2	Up	0.83528	0.919757	1	1	Sphingolipid metabolism
path:sey03420	8	Down	0.842753	0.919757	1	1	Nucleotide excision repair
path:sey00740	12	Up	0.843687	0.919757	0.142817	0.431698	Riboflavin metabolism
FNR	10	Up	0.869782	0.940496	0.66915	0.977439	FNR
path:sey00561	12	Up	0.885772	0.943894	0.744064	0.999601	Glycerolipid metabolism
path:sey01053	8	Up	0.890003	0.943894	0.942823	1	Biosynthesis of siderophore group nonribosomal peptides
path:sey00590	2	Up	0.894216	0.943894	1	1	Arachidonic acid metabolism
path:sey00361	2	Up	0.923269	0.957914	1	1	Chlorocyclohexane and chlorobenzene degradation
path:sey02030	23	Up	0.924111	0.957914	0.622066	0.977439	Bacterial chemotaxis
path:sey00020	27	Up	0.930152	0.957914	0.498327	0.895642	Citrate cycle (TCA cycle)
path:sey00380	8	Down	0.936307	0.957914	0.786293	1	Tryptophan metabolism
path:sey00860	31	Up	0.958191	0.97282	0.293506	0.661633	Porphyrin and chlorophyll metabolism
path:sey00460	8	Down	0.968729	0.976068	0.79436	1	Cyanoamino acid metabolism
path:sey00620	59	Up	0.977412	0.977412	0.215341	0.550777	Pyruvate metabolism

## Sheet: kegg_fry_PNAKFFscr_vs_water
	NGenes	Direction	PValue	FDR	PValue.Mixed	FDR.Mixed	TERM
PmrAB	17	Up	4.49051e-08	5.97238e-06	1.05236e-09	1.39964e-07	PmrAB
PhoPQ	15	Up	3.7248e-07	2.47699e-05	4.1784e-07	1.85242e-05	PhoPQ
path:sey01503	36	Up	0.000522144	0.0231484	2.68967e-09	1.78863e-07	Cationic antimicrobial peptide (CAMP) resistance
path:sey02020	176	Up	0.00102924	0.0342224	0.00269853	0.0512721	Two-component system
path:sey03430	25	Down	0.00220297	0.0585991	0.393534	1	Mismatch repair
path:sey03030	19	Down	0.00342082	0.0758282	0.338421	1	DNA replication
path:sey03440	29	Down	0.0138359	0.248441	0.171318	1	Homologous recombination
path:sey00633	8	Up	0.0149438	0.248441	0.921595	1	Nitrotoluene degradation
path:sey00480	24	Up	0.019099	0.260502	0.0791139	0.715946	Glutathione metabolism
path:sey00440	3	Up	0.0195867	0.260502	0.726083	1	Phosphonate and phosphinate metabolism
path:sey00640	35	Up	0.0580863	0.702316	0.652584	1	Propanoate metabolism
path:sey00521	10	Down	0.0777788	0.776107	0.40882	1	Streptomycin biosynthesis
path:sey00472	2	Up	0.080768	0.776107	1	1	D-Arginine and D-ornithine metabolism
CpxR	31	Up	0.0816955	0.776107	0.0625094	0.692813	CpxR
path:sey00360	7	Down	0.0941824	0.801357	0.995027	1	Phenylalanine metabolism
path:sey00540	40	Up	0.106218	0.801357	0.000165436	0.00550073	Lipopolysaccharide biosynthesis
path:sey00261	8	Up	0.11184	0.801357	0.853322	1	Monobactam biosynthesis
SlyA	8	Up	0.119927	0.801357	0.372679	1	SlyA
path:sey01220	10	Up	0.121444	0.801357	0.862718	1	Degradation of aromatic compounds
path:sey01502	8	Up	0.122563	0.801357	0.0861289	0.715946	Vancomycin resistance
path:sey00785	3	Down	0.12653	0.801357	1	1	Lipoic acid metabolism
path:sey02060	39	Up	0.154033	0.836139	0.276647	1	Phosphotransferase system (PTS)
path:sey00053	15	Up	0.164301	0.836139	0.612018	1	Ascorbate and aldarate metabolism
path:sey00401	4	Down	0.167857	0.836139	1	1	Novobiocin biosynthesis
path:sey03410	14	Down	0.180428	0.836139	0.577662	1	Base excision repair
path:sey00250	33	Down	0.182683	0.836139	0.581996	1	Alanine, aspartate and glutamate metabolism
path:sey00670	13	Down	0.197826	0.836139	0.978883	1	One carbon pool by folate
path:sey00900	12	Down	0.206075	0.836139	0.648472	1	Terpenoid backbone biosynthesis
path:sey00626	4	Up	0.209102	0.836139	1	1	Naphthalene degradation
path:sey00627	4	Up	0.211127	0.836139	1	1	Aminobenzoate degradation
ArcA	222	Up	0.222765	0.836139	0.26508	1	ArcA
path:sey00520	48	Up	0.227402	0.836139	0.000218822	0.00582065	Amino sugar and nucleotide sugar metabolism
path:sey00903	2	Up	0.228975	0.836139	1	1	Limonene and pinene degradation
path:sey00930	2	Up	0.228975	0.836139	1	1	Caprolactam degradation
path:sey01054	1	Up	0.230641	0.836139	0.230641	1	Nonribosomal peptide structures
path:sey05132	33	Up	0.234659	0.836139	0.270907	1	Salmonella infection
path:sey01240	152	Down	0.251895	0.836139	0.721644	1	Biosynthesis of cofactors
path:sey00625	5	Up	0.255423	0.836139	1	1	Chloroalkane and chloroalkene degradation
path:sey00280	10	Up	0.255738	0.836139	0.935314	1	Valine, leucine and isoleucine degradation
path:sey00190	43	Up	0.257364	0.836139	0.419001	1	Oxidative phosphorylation
path:sey00270	35	Down	0.257757	0.836139	0.285154	1	Cysteine and methionine metabolism
path:sey00220	17	Up	0.264673	0.838132	0.428999	1	Arginine biosynthesis
path:sey00471	5	Up	0.271459	0.839628	1	1	D-Glutamine and D-glutamate metabolism
path:sey00400	23	Up	0.28537	0.858974	0.000531584	0.0117835	Phenylalanine, tyrosine and tryptophan biosynthesis
path:sey01501	20	Up	0.29063	0.858974	0.545619	1	beta-Lactam resistance
path:sey00550	26	Up	0.303964	0.877784	0.0600134	0.692813	Peptidoglycan biosynthesis
path:sey00790	24	Down	0.310194	0.877784	0.605343	1	Folate biosynthesis
path:sey00071	13	Up	0.345342	0.905508	0.71381	1	Fatty acid degradation
path:sey00770	25	Down	0.365702	0.905508	0.327365	1	Pantothenate and CoA biosynthesis
path:sey03420	8	Down	0.368054	0.905508	0.996655	1	Nucleotide excision repair
path:sey00450	15	Down	0.3775	0.905508	0.2811	1	Selenocompound metabolism
path:sey04122	17	Down	0.379039	0.905508	0.979939	1	Sulfur relay system
FNR	10	Up	0.383081	0.905508	0.95482	1	FNR
path:sey00630	30	Up	0.384662	0.905508	0.57242	1	Glyoxylate and dicarboxylate metabolism
path:sey03060	18	Down	0.40261	0.905508	0.537316	1	Protein export
path:sey00130	21	Down	0.40977	0.905508	0.809895	1	Ubiquinone and other terpenoid-quinone biosynthesis
path:sey00350	15	Up	0.414474	0.905508	0.329886	1	Tyrosine metabolism
path:sey00380	8	Up	0.414493	0.905508	0.940758	1	Tryptophan metabolism
path:sey00860	31	Down	0.421989	0.905508	0.802567	1	Porphyrin and chlorophyll metabolism
path:sey00362	9	Up	0.422859	0.905508	0.921081	1	Benzoate degradation
path:sey01210	29	Up	0.427018	0.905508	0.4916	1	2-Oxocarboxylic acid metabolism
path:sey00430	3	Down	0.437053	0.905508	1	1	Taurine and hypotaurine metabolism
path:sey03020	4	Down	0.438973	0.905508	0.958841	1	RNA polymerase
path:sey00750	9	Down	0.440054	0.905508	0.948684	1	Vitamin B6 metabolism
path:sey00561	12	Down	0.443507	0.905508	0.757904	1	Glycerolipid metabolism
path:sey00760	25	Up	0.44935	0.905508	0.607886	1	Nicotinate and nicotinamide metabolism
path:sey00970	26	Down	0.465566	0.917237	0.74038	1	Aminoacyl-tRNA biosynthesis
path:sey02010	166	Up	0.468963	0.917237	0.601496	1	ABC transporters
path:sey00332	2	Up	0.48756	0.939789	1	1	Carbapenem biosynthesis
path:sey05100	10	Up	0.506945	0.963195	0.803043	1	Bacterial invasion of epithelial cells
path:sey00740	12	Up	0.524737	0.968631	0.0269794	0.358826	Riboflavin metabolism
RpoE	26	Down	0.530269	0.968631	0.691694	1	RpoE
path:sey00230	68	Down	0.539153	0.968631	0.593909	1	Purine metabolism
path:sey01100	858	Up	0.551976	0.968631	0.260532	1	Metabolic pathways
path:sey00920	35	Up	0.557917	0.968631	0.564134	1	Sulfur metabolism
path:sey00030	36	Down	0.558929	0.968631	0.697861	1	Pentose phosphate pathway
path:sey00310	14	Up	0.574488	0.968631	0.660247	1	Lysine degradation
path:sey00780	14	Up	0.574706	0.968631	0.861626	1	Biotin metabolism
path:sey00592	3	Up	0.612757	0.968631	1	1	alpha-Linolenic acid metabolism
path:sey01120	253	Up	0.622765	0.968631	0.444689	1	Microbial metabolism in diverse environments
path:sey00590	2	Up	0.633677	0.968631	1	1	Arachidonic acid metabolism
path:sey00364	1	Down	0.64704	0.968631	0.64704	1	Fluorobenzoate degradation
path:sey00623	1	Down	0.64704	0.968631	0.64704	1	Toluene degradation
path:sey00040	29	Up	0.663061	0.968631	0.241722	1	Pentose and glucuronate interconversions
path:sey00910	21	Up	0.663101	0.968631	0.0111848	0.165286	Nitrogen metabolism
path:sey00473	4	Down	0.674985	0.968631	1	1	D-Alanine metabolism
path:sey00650	31	Up	0.675574	0.968631	0.904933	1	Butanoate metabolism
path:sey00281	5	Up	0.681479	0.968631	1	1	Geraniol degradation
path:sey00260	36	Down	0.689746	0.968631	0.662852	1	Glycine, serine and threonine metabolism
path:sey00525	3	Up	0.699474	0.968631	1	1	Acarbose and validamycin biosynthesis
path:sey01040	3	Down	0.704269	0.968631	1	1	Biosynthesis of unsaturated fatty acids
path:sey02040	45	Down	0.705394	0.968631	0.601898	1	Flagellar assembly
path:sey03018	16	Down	0.705959	0.968631	0.902571	1	RNA degradation
path:sey03010	56	Down	0.710765	0.968631	0.498462	1	Ribosome
path:sey00061	13	Down	0.716555	0.968631	0.762863	1	Fatty acid biosynthesis
path:sey03070	34	Down	0.71734	0.968631	0.471851	1	Bacterial secretion system
path:sey00240	43	Down	0.731019	0.968631	0.580245	1	Pyrimidine metabolism
path:sey00330	23	Up	0.732386	0.968631	0.679574	1	Arginine and proline metabolism
CRP	223	Up	0.732491	0.968631	0.0802289	0.715946	CRP
path:sey00562	10	Down	0.740095	0.968631	0.769306	1	Inositol phosphate metabolism
RcsB	22	Up	0.746498	0.968631	0.806442	1	RcsB
Lrp	143	Up	0.749686	0.968631	0.492428	1	Lrp
path:sey00620	59	Down	0.750143	0.968631	0.645901	1	Pyruvate metabolism
path:sey01200	107	Down	0.771211	0.976388	0.586264	1	Carbon metabolism
path:sey02024	60	Down	0.779305	0.976388	0.535924	1	Quorum sensing
path:sey00541	26	Up	0.782824	0.976388	0.567689	1	O-Antigen nucleotide sugar biosynthesis
path:sey00564	27	Up	0.785896	0.976388	0.00518921	0.0862706	Glycerophospholipid metabolism
path:sey00660	16	Down	0.792857	0.976388	0.970796	1	C5-Branched dibasic acid metabolism
path:sey00523	5	Up	0.801018	0.977389	1	1	Polyketide sugar unit biosynthesis
RpoS	60	Up	0.820129	0.980595	0.428769	1	RpoS
path:sey01110	348	Down	0.826244	0.980595	0.24204	1	Biosynthesis of secondary metabolites
path:sey00340	12	Up	0.831645	0.980595	0.664619	1	Histidine metabolism
path:sey00460	8	Down	0.833137	0.980595	0.803839	1	Cyanoamino acid metabolism
path:sey00600	2	Down	0.844927	0.980679	1	1	Sphingolipid metabolism
path:sey00300	13	Down	0.861489	0.980679	0.943848	1	Lysine biosynthesis
path:sey00680	29	Up	0.874012	0.980679	0.379234	1	Methane metabolism
path:sey02030	23	Down	0.876613	0.980679	0.758374	1	Bacterial chemotaxis
OmpR	24	Up	0.876805	0.980679	0.755964	1	OmpR
path:sey00361	2	Down	0.897425	0.980679	1	1	Chlorocyclohexane and chlorobenzene degradation
path:sey01053	8	Up	0.901858	0.980679	0.911641	1	Biosynthesis of siderophore group nonribosomal peptides
OxyR	41	Up	0.911008	0.980679	0.65784	1	OxyR
path:sey01212	20	Up	0.91874	0.980679	0.571816	1	Fatty acid metabolism
path:sey00020	27	Down	0.918804	0.980679	0.890911	1	Citrate cycle (TCA cycle)
Fur	40	Up	0.92718	0.980679	0.472709	1	Fur
path:sey00052	28	Up	0.941861	0.980679	0.0851117	0.715946	Galactose metabolism
path:sey00500	35	Down	0.944036	0.980679	0.286863	1	Starch and sucrose metabolism
path:sey00565	1	Up	0.950146	0.980679	0.950146	1	Ether lipid metabolism
path:sey00051	40	Up	0.954827	0.980679	0.648965	1	Fructose and mannose metabolism
path:sey01230	127	Down	0.956271	0.980679	0.202072	1	Biosynthesis of amino acids
path:sey00290	20	Down	0.968684	0.980679	0.887487	1	Valine, leucine and isoleucine biosynthesis
path:sey00010	43	Down	0.971789	0.980679	0.25393	1	Glycolysis / Gluconeogenesis
path:sey00730	14	Up	0.973305	0.980679	0.696756	1	Thiamine metabolism
path:sey00410	9	Down	0.985742	0.985742	0.977732	1	beta-Alanine metabolism

## Sheet: kegg_fry_KFF_vs_water
		NGenes	Direction	PValue	FDR	PValue.Mixed	FDR.Mixed	TERM
PhoPQ	PmrAB	17	Up	1.18118e-10	1.57097e-08	5.26617e-12	2.33467e-10	PmrAB
path:sey01503	PhoPQ	15	Up	2.57857e-09	1.71475e-07	1.46511e-08	4.8715e-07	PhoPQ
path:sey02020	path:sey01503	36	Up	2.4505e-05	0.00108639	1.94757e-13	1.34743e-11	Cationic antimicrobial peptide (CAMP) resistance
path:sey00540	CpxR	31	Up	0.000744451	0.024753	0.0114895	0.117546	CpxR
path:sey00550	path:sey02020	176	Up	0.00452292	0.12031	2.35653e-07	5.22365e-06	Two-component system
path:sey03430	path:sey00540	40	Up	0.021519	0.464028	3.09499e-08	8.23269e-07	Lipopolysaccharide biosynthesis
path:sey00740	path:sey00550	26	Up	0.0244225	0.464028	2.07121e-05	0.000344339	Peptidoglycan biosynthesis
path:sey00860	path:sey03430	25	Down	0.0371728	0.487991	0.802367	1	Mismatch repair
path:sey01502	path:sey00740	12	Up	0.0379625	0.487991	1.62932e-05	0.000309571	Riboflavin metabolism
path:sey03410	path:sey00860	31	Down	0.0387826	0.487991	0.170922	0.84195	Porphyrin and chlorophyll metabolism
path:sey00261	SlyA	8	Up	0.0442652	0.487991	0.111018	0.670968	SlyA
path:sey03030	path:sey01502	8	Up	0.0480971	0.487991	0.0545701	0.403212	Vancomycin resistance
path:sey00620	path:sey03410	14	Down	0.0511758	0.487991	0.437338	1	Base excision repair
path:sey00520	path:sey00261	8	Up	0.0527711	0.487991	0.999283	1	Monobactam biosynthesis
path:sey01212	path:sey03030	19	Down	0.0550366	0.487991	0.781673	1	DNA replication
path:sey00440	path:sey00520	48	Up	0.0706621	0.539903	2.02621e-13	1.34743e-11	Amino sugar and nucleotide sugar metabolism
path:sey00903	path:sey01212	20	Down	0.0847644	0.539903	0.420009	1	Fatty acid metabolism
path:sey00930	path:sey00440	3	Up	0.0888612	0.539903	0.664206	1	Phosphonate and phosphinate metabolism
path:sey00564	path:sey00903	2	Down	0.0895126	0.539903	1	1	Limonene and pinene degradation
path:sey00250	path:sey00930	2	Down	0.0895126	0.539903	1	1	Caprolactam degradation
path:sey00480	path:sey00564	27	Up	0.0901034	0.539903	4.18661e-05	0.000556819	Glycerophospholipid metabolism
path:sey00410	path:sey00250	33	Down	0.0958585	0.539903	0.939815	1	Alanine, aspartate and glutamate metabolism
path:sey00785	path:sey00480	24	Up	0.096542	0.539903	0.000184882	0.00204911	Glutathione metabolism
path:sey00030	path:sey00410	9	Down	0.0974262	0.539903	0.629378	1	beta-Alanine metabolism
path:sey00220	path:sey00620	59	Down	0.107419	0.541661	0.446357	1	Pyruvate metabolism
path:sey00627	path:sey00785	3	Down	0.108771	0.541661	1	1	Lipoic acid metabolism
path:sey00401	path:sey00030	36	Down	0.109961	0.541661	0.839764	1	Pentose phosphate pathway
path:sey01220	path:sey00220	17	Down	0.117429	0.557789	0.756631	1	Arginine biosynthesis
path:sey00130	path:sey00627	4	Up	0.142989	0.604788	1	1	Aminobenzoate degradation
path:sey01200	path:sey00401	4	Down	0.147448	0.604788	1	1	Novobiocin biosynthesis
path:sey00020	path:sey01220	10	Up	0.149279	0.604788	0.847961	1	Degradation of aromatic compounds
path:sey00053	path:sey00130	21	Up	0.149721	0.604788	0.638476	1	Ubiquinone and other terpenoid-quinone biosynthesis
path:sey03440	path:sey01200	107	Down	0.150321	0.604788	0.432713	1	Carbon metabolism
path:sey00625	path:sey00020	27	Down	0.154607	0.604788	0.736896	1	Citrate cycle (TCA cycle)
path:sey03070	path:sey00053	15	Up	0.199143	0.733575	0.208514	0.877713	Ascorbate and aldarate metabolism
path:sey00280	path:sey03440	29	Down	0.200225	0.733575	0.704662	1	Homologous recombination
path:sey00640	path:sey00625	5	Up	0.204077	0.733575	1	1	Chloroalkane and chloroalkene degradation
path:sey00380	path:sey03070	34	Down	0.215815	0.755351	0.733355	1	Bacterial secretion system
path:sey00361	path:sey00280	10	Down	0.226613	0.755677	0.825068	1	Valine, leucine and isoleucine degradation
path:sey00565	path:sey00640	35	Down	0.227271	0.755677	0.574342	1	Propanoate metabolism
path:sey00310	path:sey00380	8	Down	0.246418	0.799355	0.867034	1	Tryptophan metabolism
path:sey00270	path:sey00361	2	Up	0.265227	0.812679	1	1	Chlorocyclohexane and chlorobenzene degradation
path:sey00670	path:sey00565	1	Down	0.271556	0.812679	0.271556	1	Ether lipid metabolism
path:sey00523	path:sey00310	14	Down	0.272369	0.812679	0.49012	1	Lysine degradation
path:sey01501	path:sey00270	35	Down	0.274967	0.812679	0.495623	1	Cysteine and methionine metabolism
path:sey01240	path:sey00670	13	Down	0.291666	0.8379	0.791581	1	One carbon pool by folate
path:sey05132	path:sey00523	5	Down	0.2961	0.8379	1	1	Polyketide sugar unit biosynthesis
path:sey00626	path:sey01501	20	Up	0.307192	0.851177	0.655849	1	beta-Lactam resistance
path:sey03010	path:sey01240	152	Down	0.323172	0.852888	0.261069	1	Biosynthesis of cofactors
path:sey00521	path:sey05132	33	Up	0.327456	0.852888	0.0795402	0.521906	Salmonella infection
path:sey01054	path:sey00626	4	Up	0.334253	0.852888	1	1	Naphthalene degradation
path:sey00281	path:sey03010	56	Down	0.34062	0.852888	0.447553	1	Ribosome
path:sey00970	path:sey00521	10	Down	0.348793	0.852888	0.865718	1	Streptomycin biosynthesis
path:sey01110	path:sey01054	1	Down	0.356093	0.852888	0.356093	1	Nonribosomal peptide structures
path:sey00061	path:sey00281	5	Down	0.356959	0.852888	1	1	Geraniol degradation
path:sey00760	CRP	223	Down	0.365156	0.852888	0.0312677	0.259912	CRP
path:sey00633	path:sey00970	26	Down	0.365523	0.852888	0.652196	1	Aminoacyl-tRNA biosynthesis
path:sey03420	path:sey01110	348	Down	0.39284	0.858547	0.138822	0.738535	Biosynthesis of secondary metabolites
path:sey00450	OxyR	41	Down	0.394752	0.858547	0.493203	1	OxyR
path:sey00525	path:sey00061	13	Down	0.397183	0.858547	0.695158	1	Fatty acid biosynthesis
path:sey00471	path:sey00760	25	Up	0.403228	0.858547	0.211179	0.877713	Nicotinate and nicotinamide metabolism
path:sey00362	path:sey00633	8	Up	0.408301	0.858547	0.992534	1	Nitrotoluene degradation
path:sey00400	path:sey03420	8	Down	0.413083	0.858547	0.996621	1	Nucleotide excision repair
path:sey00350	path:sey00450	15	Down	0.421711	0.858547	0.77467	1	Selenocompound metabolism
path:sey02024	path:sey00525	3	Down	0.426468	0.858547	1	1	Acarbose and validamycin biosynthesis
path:sey04122	path:sey00471	5	Down	0.428922	0.858547	1	1	D-Glutamine and D-glutamate metabolism
path:sey03020	path:sey00362	9	Down	0.442844	0.858547	0.845669	1	Benzoate degradation
path:sey00052	path:sey00400	23	Down	0.443546	0.858547	6.24287e-05	0.00075482	Phenylalanine, tyrosine and tryptophan biosynthesis
path:sey00660	path:sey00350	15	Up	0.452185	0.858547	0.800914	1	Tyrosine metabolism
path:sey00592	path:sey02024	60	Down	0.456842	0.858547	0.636116	1	Quorum sensing
path:sey00630	FNR	10	Up	0.464403	0.858547	0.939471	1	FNR
path:sey02060	path:sey04122	17	Up	0.474531	0.858547	0.882174	1	Sulfur relay system
path:sey00900	path:sey03020	4	Down	0.476999	0.858547	0.986925	1	RNA polymerase
path:sey00010	path:sey00052	28	Up	0.478215	0.858547	0.0824062	0.521906	Galactose metabolism
path:sey03060	path:sey00660	16	Up	0.484143	0.858547	0.92321	1	C5-Branched dibasic acid metabolism
path:sey00473	path:sey00592	3	Down	0.497895	0.871317	1	1	alpha-Linolenic acid metabolism
path:sey02030	path:sey00630	30	Down	0.509545	0.879023	0.335179	1	Glyoxylate and dicarboxylate metabolism
path:sey00910	RpoE	26	Down	0.519181	0.879023	0.368677	1	RpoE
path:sey00430	RpoS	60	Up	0.527681	0.879023	0.181842	0.86375	RpoS
path:sey00071	path:sey02060	39	Up	0.529939	0.879023	0.830574	1	Phosphotransferase system (PTS)
path:sey02010	path:sey00900	12	Down	0.535345	0.879023	0.874596	1	Terpenoid backbone biosynthesis
path:sey00290	path:sey00010	43	Up	0.557279	0.88446	0.0393311	0.307708	Glycolysis / Gluconeogenesis
path:sey00590	path:sey03060	18	Down	0.576348	0.88446	0.500513	1	Protein export
path:sey00790	path:sey00473	4	Down	0.579304	0.88446	1	1	D-Alanine metabolism
path:sey00240	path:sey02030	23	Down	0.584415	0.88446	0.555751	1	Bacterial chemotaxis
path:sey00541	path:sey00910	21	Up	0.585568	0.88446	3.66184e-05	0.000541138	Nitrogen metabolism
path:sey01230	path:sey00430	3	Down	0.598674	0.88446	1	1	Taurine and hypotaurine metabolism
path:sey01210	path:sey00071	13	Down	0.599824	0.88446	0.614678	1	Fatty acid degradation
path:sey00332	path:sey02010	166	Down	0.601438	0.88446	0.459512	1	ABC transporters
path:sey00750	path:sey00290	20	Up	0.607379	0.88446	0.364379	1	Valine, leucine and isoleucine biosynthesis
path:sey00300	path:sey00590	2	Down	0.611846	0.88446	1	1	Arachidonic acid metabolism
path:sey01040	path:sey00790	24	Down	0.612293	0.88446	0.294081	1	Folate biosynthesis
path:sey00040	path:sey00240	43	Down	0.620523	0.88446	0.591581	1	Pyrimidine metabolism
path:sey02040	path:sey00541	26	Down	0.62884	0.88446	0.116032	0.670968	O-Antigen nucleotide sugar biosynthesis
path:sey00561	path:sey01230	127	Down	0.637296	0.88446	0.204291	0.877713	Biosynthesis of amino acids
path:sey00650	Lrp	143	Up	0.638407	0.88446	0.154137	0.78847	Lrp
path:sey00364	path:sey01210	29	Up	0.66304	0.896121	0.29754	1	2-Oxocarboxylic acid metabolism
path:sey00623	path:sey00332	2	Up	0.664026	0.896121	1	1	Carbapenem biosynthesis
path:sey00770	path:sey00750	9	Up	0.667037	0.896121	0.969461	1	Vitamin B6 metabolism
path:sey00472	path:sey00300	13	Up	0.682834	0.90817	0.987182	1	Lysine biosynthesis
path:sey00340	path:sey01040	3	Up	0.699245	0.909859	1	1	Biosynthesis of unsaturated fatty acids
path:sey01053	path:sey00040	29	Down	0.700351	0.909859	0.0216202	0.205392	Pentose and glucuronate interconversions
path:sey00562	path:sey02040	45	Down	0.728054	0.909859	0.757356	1	Flagellar assembly
path:sey00330	path:sey00561	12	Down	0.735828	0.909859	0.814216	1	Glycerolipid metabolism
path:sey00051	path:sey00650	31	Down	0.747438	0.909859	0.469349	1	Butanoate metabolism
path:sey00500	path:sey00364	1	Up	0.756432	0.909859	0.756432	1	Fluorobenzoate degradation
path:sey03018	path:sey00623	1	Up	0.756432	0.909859	0.756432	1	Toluene degradation
path:sey00730	path:sey00770	25	Up	0.758423	0.909859	0.312856	1	Pantothenate and CoA biosynthesis
path:sey00600	path:sey00472	2	Down	0.762036	0.909859	1	1	D-Arginine and D-ornithine metabolism
path:sey05100	OmpR	24	Down	0.765607	0.909859	0.544312	1	OmpR
path:sey01120	path:sey00340	12	Up	0.776616	0.909859	0.989815	1	Histidine metabolism
path:sey00460	path:sey01053	8	Down	0.779187	0.909859	1	1	Biosynthesis of siderophore group nonribosomal peptides
path:sey00190	path:sey00562	10	Up	0.780385	0.909859	0.998705	1	Inositol phosphate metabolism
path:sey00230	path:sey00330	23	Up	0.780786	0.909859	0.544426	1	Arginine and proline metabolism
path:sey00260	path:sey00051	40	Down	0.78672	0.909859	0.709723	1	Fructose and mannose metabolism
path:sey00920	path:sey00500	35	Up	0.796791	0.913562	0.209763	0.877713	Starch and sucrose metabolism
path:sey00360	path:sey03018	16	Down	0.80725	0.917643	0.86558	1	RNA degradation
path:sey00780	path:sey00730	14	Down	0.839381	0.94364	0.698239	1	Thiamine metabolism
path:sey01100	path:sey00600	2	Up	0.846386	0.94364	1	1	Sphingolipid metabolism
path:sey00680	path:sey05100	10	Up	0.851405	0.94364	0.966424	1	Bacterial invasion of epithelial cells
	Fur	40	Down	0.859755	0.94502	0.42925	1	Fur
	RcsB	22	Down	0.869468	0.947863	0.542965	1	RcsB
	path:sey01120	253	Down	0.882415	0.954156	0.282265	1	Microbial metabolism in diverse environments
	path:sey00460	8	Down	0.927027	0.994312	0.971239	1	Cyanoamino acid metabolism
	ArcA	222	Up	0.93986	0.999154	0.121583	0.673771	ArcA
	path:sey00190	43	Down	0.949199	0.999154	0.893566	1	Oxidative phosphorylation
	path:sey00230	68	Up	0.96653	0.999154	0.49619	1	Purine metabolism
	path:sey00260	36	Up	0.984946	0.999154	0.426673	1	Glycine, serine and threonine metabolism
	path:sey00920	35	Down	0.986613	0.999154	0.608509	1	Sulfur metabolism
	path:sey00360	7	Down	0.986615	0.999154	0.999974	1	Phenylalanine metabolism
	path:sey00780	14	Up	0.986791	0.999154	0.708292	1	Biotin metabolism
	path:sey00680	29	Down	0.99641	0.999154	0.0270543	0.239882	Methane metabolism
	path:sey01100	858	Down	0.999154	0.999154	0.0800036	0.521906	Metabolic pathways

## Sheet: kegg_fry_PNARXR_vs_water
	NGenes	Direction	PValue	FDR	PValue.Mixed	FDR.Mixed	TERM
path:sey02020	176	Up	8.69836e-08	9.12771e-06	1.13745e-09	5.85081e-09	Two-component system
ArcA	222	Up	1.37259e-07	9.12771e-06	1.23156e-09	6.06658e-09	ArcA
PmrAB	17	Up	2.11093e-07	9.35847e-06	1.0124e-11	2.29615e-10	PmrAB
path:sey02060	39	Up	3.76086e-07	1.25049e-05	1.66991e-10	1.48066e-09	Phosphotransferase system (PTS)
path:sey00280	10	Up	1.40086e-06	3.7263e-05	0.000163598	0.000255982	Valine, leucine and isoleucine degradation
path:sey00910	21	Up	2.67004e-06	5.91859e-05	8.17506e-10	4.94219e-09	Nitrogen metabolism
OxyR	41	Down	5.68071e-06	8.53927e-05	6.75549e-12	2.29615e-10	OxyR
path:sey00051	40	Up	6.02731e-06	8.53927e-05	8.96153e-10	5.1821e-09	Fructose and mannose metabolism
path:sey00053	15	Up	6.38644e-06	8.53927e-05	7.79258e-06	1.38188e-05	Ascorbate and aldarate metabolism
RpoE	26	Down	6.4205e-06	8.53927e-05	7.59825e-08	1.9815e-07	RpoE
path:sey00633	8	Up	1.05724e-05	0.00012783	0.00599489	0.0079732	Nitrotoluene degradation
path:sey03440	29	Down	1.30129e-05	0.000144227	2.5478e-11	4.23572e-10	Homologous recombination
path:sey00362	9	Up	1.87497e-05	0.000191824	0.00141726	0.00200528	Benzoate degradation
path:sey00061	13	Down	2.31737e-05	0.000204823	0.00021768	0.000332776	Fatty acid biosynthesis
path:sey00650	31	Up	2.38502e-05	0.000204823	5.86162e-09	2.05157e-08	Butanoate metabolism
path:sey02010	166	Up	2.46404e-05	0.000204823	1.82922e-09	8.10956e-09	ABC transporters
path:sey03018	16	Down	3.28174e-05	0.000256222	3.85453e-06	7.42975e-06	RNA degradation
path:sey00052	28	Up	3.46767e-05	0.000256222	5.89666e-11	7.82159e-10	Galactose metabolism
path:sey03430	25	Down	3.70214e-05	0.00025915	7.10015e-11	7.86933e-10	Mismatch repair
OmpR	24	Up	4.96139e-05	0.000329933	3.45486e-07	7.78807e-07	OmpR
path:sey00920	35	Up	6.83759e-05	0.000433047	9.45454e-10	5.23939e-09	Sulfur metabolism
path:sey00900	12	Down	7.98984e-05	0.000483022	7.65345e-05	0.000127239	Terpenoid backbone biosynthesis
path:sey00220	17	Up	0.000132935	0.000768714	2.20271e-07	5.05105e-07	Arginine biosynthesis
path:sey00071	13	Up	0.000147001	0.000814631	1.38419e-06	2.92218e-06	Fatty acid degradation
path:sey00640	35	Up	0.000164064	0.000872819	1.14377e-09	5.85081e-09	Propanoate metabolism
path:sey00750	9	Down	0.000171315	0.000876343	0.000899997	0.00128709	Vitamin B6 metabolism
path:sey00281	5	Up	0.000195524	0.000963135	0.0765687	0.0951742	Geraniol degradation
path:sey00410	9	Up	0.000251005	0.00117036	0.000187764	0.000290379	beta-Alanine metabolism
path:sey00860	31	Up	0.000259252	0.00117036	7.0251e-10	4.44923e-09	Porphyrin and chlorophyll metabolism
path:sey00785	3	Down	0.000268548	0.00117036	0.544957	0.589263	Lipoic acid metabolism
path:sey01120	253	Up	0.000272792	0.00117036	1.37741e-08	4.46818e-08	Microbial metabolism in diverse environments
path:sey00440	3	Up	0.000322599	0.0013408	0.315083	0.358171	Phosphonate and phosphinate metabolism
path:sey01220	10	Up	0.000338382	0.00136378	0.000255504	0.00038616	Degradation of aromatic compounds
path:sey00562	10	Up	0.000417067	0.00163147	4.11681e-05	7.01969e-05	Inositol phosphate metabolism
path:sey03060	18	Down	0.000431242	0.00163872	8.51114e-05	0.000139751	Protein export
path:sey00230	68	Down	0.000554402	0.00203517	1.29599e-08	4.30918e-08	Purine metabolism
path:sey00480	24	Down	0.000566174	0.00203517	8.63299e-12	2.29615e-10	Glutathione metabolism
path:sey00790	24	Down	0.000639764	0.00219199	3.50449e-05	6.05321e-05	Folate biosynthesis
path:sey00040	29	Up	0.000642765	0.00219199	2.04975e-10	1.70385e-09	Pentose and glucuronate interconversions
path:sey00600	2	Up	0.000684295	0.00219994	0.662346	0.710419	Sphingolipid metabolism
path:sey00903	2	Up	0.00070639	0.00219994	0.539108	0.587716	Limonene and pinene degradation
path:sey00930	2	Up	0.00070639	0.00219994	0.539108	0.587716	Caprolactam degradation
path:sey00500	35	Up	0.00071126	0.00219994	1.49214e-07	3.67509e-07	Starch and sucrose metabolism
path:sey01040	3	Down	0.000759466	0.00229566	0.759537	0.801734	Biosynthesis of unsaturated fatty acids
path:sey01210	29	Up	0.000866475	0.00256091	7.47096e-08	1.9815e-07	2-Oxocarboxylic acid metabolism
path:sey00310	14	Up	0.00100323	0.00290066	4.30954e-05	7.2553e-05	Lysine degradation
path:sey01212	20	Down	0.00119754	0.00338877	2.03647e-08	6.0189e-08	Fatty acid metabolism
path:sey01501	20	Up	0.00142383	0.00394518	5.68563e-09	2.04375e-08	beta-Lactam resistance
path:sey00592	3	Up	0.00164773	0.0044724	0.466655	0.517209	alpha-Linolenic acid metabolism
path:sey01100	858	Up	0.00197578	0.0051703	1.73245e-08	5.23671e-08	Metabolic pathways
path:sey00970	26	Down	0.00198259	0.0051703	3.79338e-06	7.41941e-06	Aminoacyl-tRNA biosynthesis
path:sey03020	4	Down	0.00235668	0.00602767	0.357035	0.40242	RNA polymerase
path:sey00030	36	Down	0.00252205	0.00632891	4.82512e-10	3.2087e-09	Pentose phosphate pathway
PhoPQ	15	Up	0.00260877	0.0064253	1.07699e-08	3.67282e-08	PhoPQ
path:sey00332	2	Down	0.00289171	0.00699269	1	1	Carbapenem biosynthesis
RcsB	22	Up	0.0031472	0.00747461	6.46899e-11	7.82159e-10	RcsB
path:sey00780	14	Down	0.00353085	0.00823864	0.000388138	0.000575485	Biotin metabolism
path:sey00630	30	Up	0.00435376	0.00998363	2.2096e-08	6.38861e-08	Glyoxylate and dicarboxylate metabolism
path:sey04122	17	Down	0.00484247	0.0109161	4.12132e-06	7.83051e-06	Sulfur relay system
Lrp	143	Up	0.00512792	0.0113669	2.8562e-10	2.11041e-09	Lrp
path:sey00350	15	Up	0.00521855	0.0113782	1.29012e-06	2.76751e-06	Tyrosine metabolism
path:sey00460	8	Up	0.00538582	0.0115534	0.00253563	0.00354989	Cyanoamino acid metabolism
path:sey00290	20	Up	0.00621873	0.0131284	9.16853e-07	1.99904e-06	Valine, leucine and isoleucine biosynthesis
path:sey00627	4	Up	0.00717275	0.0149059	0.221644	0.260873	Aminobenzoate degradation
path:sey00401	4	Down	0.00742086	0.0151842	0.147928	0.177247	Novobiocin biosynthesis
path:sey03010	56	Down	0.0080572	0.0162365	0.000389426	0.000575485	Ribosome
path:sey00626	4	Up	0.00822679	0.0163308	0.155608	0.184785	Naphthalene degradation
path:sey00625	5	Up	0.0102763	0.0200993	0.0858075	0.10567	Chloroalkane and chloroalkene degradation
path:sey00400	23	Up	0.0104465	0.020136	1.12124e-10	1.14712e-09	Phenylalanine, tyrosine and tryptophan biosynthesis
path:sey00472	2	Up	0.0124353	0.0236271	1	1	D-Arginine and D-ornithine metabolism
path:sey01240	152	Down	0.0150437	0.0281805	1.44259e-09	6.616e-09	Biosynthesis of cofactors
path:sey00660	16	Up	0.015772	0.0291344	9.20595e-05	0.000149316	C5-Branched dibasic acid metabolism
path:sey03030	19	Down	0.0176956	0.0322399	2.08035e-07	4.85416e-07	DNA replication
path:sey00340	12	Down	0.0194237	0.0349102	7.29862e-06	1.31178e-05	Histidine metabolism
path:sey00360	7	Down	0.0215638	0.0382397	0.0168632	0.0217749	Phenylalanine metabolism
path:sey00680	29	Down	0.022697	0.0397197	3.44558e-09	1.34783e-08	Methane metabolism
path:sey00270	35	Down	0.0263555	0.0455232	3.89833e-08	1.08016e-07	Cysteine and methionine metabolism
path:sey00450	15	Up	0.0273496	0.0466345	3.46888e-05	6.05321e-05	Selenocompound metabolism
path:sey00770	25	Up	0.027992	0.0471258	5.60542e-08	1.52147e-07	Pantothenate and CoA biosynthesis
CRP	223	Up	0.0317886	0.0528485	1.03586e-11	2.29615e-10	CRP
path:sey01502	8	Up	0.0324481	0.053279	0.0135202	0.0176293	Vancomycin resistance
path:sey05132	33	Up	0.0328934	0.0533515	1.30994e-09	6.2222e-09	Salmonella infection
path:sey00330	23	Up	0.0343099	0.0549785	3.25851e-08	9.2209e-08	Arginine and proline metabolism
path:sey00620	59	Up	0.0379391	0.0600702	1.69807e-08	5.23671e-08	Pyruvate metabolism
FNR	10	Up	0.0497845	0.0778981	0.000555756	0.00080343	FNR
path:sey02030	23	Up	0.054742	0.0846591	2.55673e-06	5.31321e-06	Bacterial chemotaxis
path:sey00020	27	Up	0.0610393	0.0933129	1.69693e-07	4.10348e-07	Citrate cycle (TCA cycle)
path:sey00361	2	Up	0.0632349	0.0955709	1	1	Chlorocyclohexane and chlorobenzene degradation
path:sey00250	33	Down	0.0665413	0.0994381	3.84642e-09	1.46164e-08	Alanine, aspartate and glutamate metabolism
path:sey01200	107	Down	0.068501	0.101229	2.29502e-09	9.24961e-09	Carbon metabolism
path:sey00521	10	Down	0.0866158	0.126592	0.0465539	0.0589683	Streptomycin biosynthesis
path:sey00430	3	Down	0.114272	0.165197	0.2427	0.280688	Taurine and hypotaurine metabolism
path:sey00364	1	Up	0.138356	0.195759	0.138356	0.167285	Fluorobenzoate degradation
path:sey00623	1	Up	0.138356	0.195759	0.138356	0.167285	Toluene degradation
path:sey00540	40	Down	0.142138	0.198914	2.00569e-07	4.76351e-07	Lipopolysaccharide biosynthesis
path:sey02024	60	Up	0.143577	0.198914	2.02967e-09	8.70795e-09	Quorum sensing
path:sey02040	45	Down	0.209185	0.28682	0.00394446	0.0053532	Flagellar assembly
path:sey00240	43	Down	0.233986	0.317552	7.29632e-12	2.29615e-10	Pyrimidine metabolism
path:sey00550	26	Down	0.265102	0.356147	1.53078e-10	1.45424e-09	Peptidoglycan biosynthesis
Fur	40	Down	0.27512	0.36591	4.78575e-06	8.96486e-06	Fur
CpxR	31	Down	0.288696	0.378403	6.24594e-06	1.13796e-05	CpxR
path:sey00471	5	Up	0.290204	0.378403	0.0546593	0.0685819	D-Glutamine and D-glutamate metabolism
path:sey01054	1	Down	0.297463	0.384102	0.297463	0.341056	Nonribosomal peptide structures
SlyA	8	Up	0.341659	0.436929	0.0116758	0.0153751	SlyA
path:sey05100	10	Up	0.370976	0.469903	0.231668	0.270279	Bacterial invasion of epithelial cells
path:sey03070	34	Up	0.39349	0.490529	3.68136e-07	8.16035e-07	Bacterial secretion system
RpoS	60	Down	0.395214	0.490529	2.87992e-11	4.25589e-10	RpoS
path:sey00565	1	Down	0.398324	0.490529	0.398324	0.445186	Ether lipid metabolism
path:sey00740	12	Down	0.437294	0.533579	0.000523786	0.000765533	Riboflavin metabolism
path:sey00541	26	Up	0.464426	0.561533	1.47279e-07	3.67509e-07	O-Antigen nucleotide sugar biosynthesis
path:sey00520	48	Up	0.500541	0.599747	4.96296e-12	2.29615e-10	Amino sugar and nucleotide sugar metabolism
path:sey00561	12	Up	0.531374	0.631006	0.00012528	0.000200749	Glycerolipid metabolism
path:sey00260	36	Down	0.566463	0.666722	2.70073e-10	2.11041e-09	Glycine, serine and threonine metabolism
path:sey01110	348	Up	0.575891	0.671873	2.11927e-09	8.8082e-09	Biosynthesis of secondary metabolites
path:sey00590	2	Down	0.605074	0.699781	1	1	Arachidonic acid metabolism
path:sey00010	43	Down	0.613653	0.703585	1.54786e-08	4.90157e-08	Glycolysis / Gluconeogenesis
path:sey00380	8	Up	0.619946	0.704725	0.00481451	0.00646798	Tryptophan metabolism
path:sey00130	21	Down	0.66329	0.747607	2.0192e-11	3.83647e-10	Ubiquinone and other terpenoid-quinone biosynthesis
path:sey01230	127	Up	0.678614	0.75845	5.14386e-09	1.90037e-08	Biosynthesis of amino acids
path:sey00670	13	Down	0.685762	0.760053	0.000128399	0.000203298	One carbon pool by folate
path:sey00261	8	Up	0.784668	0.856955	0.00270689	0.00375017	Monobactam biosynthesis
path:sey00473	4	Up	0.786079	0.856955	0.866154	0.907075	D-Alanine metabolism
path:sey03420	8	Up	0.793709	0.858238	0.00332463	0.00455851	Nucleotide excision repair
path:sey03410	14	Down	0.821097	0.880693	2.69617e-06	5.51677e-06	Base excision repair
path:sey00760	25	Down	0.84324	0.897207	3.02798e-10	2.11958e-09	Nicotinate and nicotinamide metabolism
path:sey01053	8	Down	0.887213	0.929586	0.756327	0.801734	Biosynthesis of siderophore group nonribosomal peptides
path:sey00190	43	Up	0.887649	0.929586	2.81248e-06	5.66758e-06	Oxidative phosphorylation
path:sey00564	27	Up	0.910176	0.944177	1.25725e-07	3.21566e-07	Glycerophospholipid metabolism
path:sey01503	36	Up	0.915781	0.944177	5.81667e-06	1.07447e-05	Cationic antimicrobial peptide (CAMP) resistance
path:sey00730	14	Down	0.930795	0.952275	0.0423782	0.0541952	Thiamine metabolism
path:sey00300	13	Down	0.953299	0.962964	3.21608e-06	6.38417e-06	Lysine biosynthesis
path:sey00523	5	Down	0.958451	0.962964	0.995665	1	Polyketide sugar unit biosynthesis
path:sey00525	3	Up	0.962964	0.962964	1	1	Acarbose and validamycin biosynthesis

## Sheet: kegg_fry_PNARXRscr_vs_water
	NGenes	Direction	PValue	FDR	PValue.Mixed	FDR.Mixed	TERM
ArcA	222	Up	1.933e-07	2.31344e-05	3.91955e-08	2.17208e-07	ArcA
path:sey02020	176	Up	3.47886e-07	2.31344e-05	2.06252e-08	1.30627e-07	Two-component system
path:sey02060	39	Up	2.36975e-06	0.000105059	2.07399e-09	3.0649e-08	Phosphotransferase system (PTS)
path:sey00280	10	Up	3.54333e-06	0.000117816	0.00026718	0.000461492	Valine, leucine and isoleucine degradation
PmrAB	17	Up	3.1118e-05	0.000659129	8.2503e-09	7.31527e-08	PmrAB
path:sey00053	15	Up	3.20799e-05	0.000659129	4.93816e-05	9.25035e-05	Ascorbate and aldarate metabolism
path:sey01501	20	Up	3.49001e-05	0.000659129	5.02008e-07	1.39098e-06	beta-Lactam resistance
path:sey00910	21	Up	3.9797e-05	0.000659129	1.30105e-08	9.10737e-08	Nitrogen metabolism
path:sey00633	8	Up	4.82597e-05	0.000659129	0.00514494	0.00712789	Nitrotoluene degradation
path:sey00640	35	Up	4.95586e-05	0.000659129	1.38962e-08	9.24096e-08	Propanoate metabolism
path:sey00410	9	Up	8.36375e-05	0.000960324	0.000616148	0.000999362	beta-Alanine metabolism
path:sey00362	9	Up	8.66458e-05	0.000960324	0.00277953	0.00403235	Benzoate degradation
path:sey02010	166	Up	0.000110134	0.00112675	2.50697e-08	1.51557e-07	ABC transporters
path:sey00650	31	Up	0.000134946	0.00128199	5.08724e-08	2.25534e-07	Butanoate metabolism
path:sey00970	26	Down	0.000172472	0.00145691	5.73334e-06	1.27089e-05	Aminoacyl-tRNA biosynthesis
path:sey00750	9	Down	0.000175267	0.00145691	0.00103664	0.00160317	Vitamin B6 metabolism
path:sey03430	25	Down	0.00018715	0.00146417	3.28867e-09	4.37393e-08	Mismatch repair
path:sey00472	2	Up	0.000272445	0.00199372	0.65914	0.70698	D-Arginine and D-ornithine metabolism
path:sey01040	3	Down	0.000296599	0.00199372	0.826089	0.871983	Biosynthesis of unsaturated fatty acids
path:sey00903	2	Up	0.000314798	0.00199372	0.56747	0.623748	Limonene and pinene degradation
path:sey00930	2	Up	0.000314798	0.00199372	0.56747	0.623748	Caprolactam degradation
path:sey03060	18	Down	0.000353989	0.0021119	8.94893e-05	0.000163042	Protein export
path:sey00281	5	Up	0.000378055	0.0021119	0.0907112	0.114901	Geraniol degradation
path:sey01210	29	Up	0.000389937	0.0021119	4.68342e-08	2.20904e-07	2-Oxocarboxylic acid metabolism
path:sey00051	40	Up	0.000396975	0.0021119	1.12689e-08	8.61151e-08	Fructose and mannose metabolism
path:sey00920	35	Up	0.000433285	0.00221642	4.8167e-08	2.20904e-07	Sulfur metabolism
RpoE	26	Down	0.000522497	0.00257378	5.50929e-05	0.000101769	RpoE
path:sey03440	29	Down	0.000579296	0.00264632	6.50655e-08	2.79152e-07	Homologous recombination
path:sey00071	13	Up	0.000591765	0.00264632	3.279e-06	7.51908e-06	Fatty acid degradation
path:sey00600	2	Up	0.000596914	0.00264632	0.650344	0.703217	Sphingolipid metabolism
path:sey00310	14	Up	0.00064737	0.00277743	0.000207797	0.000368494	Lysine degradation
path:sey01220	10	Up	0.000696978	0.00287839	0.0027893	0.00403235	Degradation of aromatic compounds
OmpR	24	Up	0.000714186	0.00287839	7.55886e-06	1.64808e-05	OmpR
path:sey00061	13	Down	0.000845996	0.00330934	0.00151059	0.00228306	Fatty acid biosynthesis
Lrp	143	Up	0.0009198	0.00347962	1.06687e-09	2.02705e-08	Lrp
path:sey00562	10	Up	0.00097198	0.00347962	4.59646e-05	8.73327e-05	Inositol phosphate metabolism
path:sey00626	4	Up	0.000987573	0.00347962	0.232896	0.276564	Naphthalene degradation
path:sey01120	253	Up	0.000994178	0.00347962	1.96351e-07	6.69607e-07	Microbial metabolism in diverse environments
path:sey00860	31	Up	0.00102267	0.00348756	6.26153e-09	5.94845e-08	Porphyrin and chlorophyll metabolism
path:sey00440	3	Up	0.00126464	0.00420491	0.377163	0.432437	Phosphonate and phosphinate metabolism
path:sey00230	68	Down	0.00149791	0.00485908	3.24448e-07	1.00353e-06	Purine metabolism
path:sey00625	5	Up	0.001626	0.00514901	0.146095	0.181595	Chloroalkane and chloroalkene degradation
path:sey00785	3	Down	0.00183716	0.0056135	0.759948	0.808584	Lipoic acid metabolism
path:sey00790	24	Down	0.0018571	0.0056135	0.00012162	0.000218587	Folate biosynthesis
path:sey00040	29	Up	0.00256094	0.00737635	5.16876e-09	5.28804e-08	Pentose and glucuronate interconversions
path:sey00500	35	Up	0.00257878	0.00737635	6.11675e-07	1.66026e-06	Starch and sucrose metabolism
path:sey00290	20	Up	0.00262788	0.00737635	3.71987e-07	1.07286e-06	Valine, leucine and isoleucine biosynthesis
path:sey00052	28	Up	0.00272015	0.00737635	3.68227e-10	9.83752e-09	Galactose metabolism
path:sey00900	12	Down	0.00274797	0.00737635	0.00155929	0.00233018	Terpenoid backbone biosynthesis
path:sey03020	4	Down	0.00277306	0.00737635	0.384661	0.433558	RNA polymerase
PhoPQ	15	Up	0.00308918	0.00790482	3.7642e-09	4.55126e-08	PhoPQ
path:sey00521	10	Down	0.00313308	0.00790482	0.00421142	0.0059587	Streptomycin biosynthesis
path:sey00220	17	Up	0.00315004	0.00790482	3.49249e-07	1.05437e-06	Arginine biosynthesis
path:sey00350	15	Up	0.00380434	0.00936994	8.2054e-06	1.73225e-05	Tyrosine metabolism
path:sey01100	858	Up	0.00431269	0.0104289	2.12896e-07	6.91034e-07	Metabolic pathways
path:sey00770	25	Up	0.00451169	0.0107153	3.5674e-07	1.05437e-06	Pantothenate and CoA biosynthesis
path:sey00550	26	Down	0.00486575	0.0112055	2.05957e-09	3.0649e-08	Peptidoglycan biosynthesis
path:sey00332	2	Down	0.00488659	0.0112055	1	1	Carbapenem biosynthesis
path:sey00401	4	Down	0.005516	0.0124344	0.20404	0.248967	Novobiocin biosynthesis
path:sey00360	7	Down	0.00765903	0.0169775	0.113957	0.142983	Phenylalanine metabolism
path:sey00627	4	Up	0.0091672	0.0199875	0.381765	0.433558	Aminobenzoate degradation
path:sey03018	16	Down	0.00935403	0.0200659	0.000326817	0.000557265	RNA degradation
path:sey00460	8	Up	0.0109779	0.0229696	0.00380157	0.00543665	Cyanoamino acid metabolism
path:sey05132	33	Up	0.0110531	0.0229696	1.66963e-07	6.00165e-07	Salmonella infection
path:sey00680	29	Down	0.0149243	0.0305374	8.83517e-07	2.30407e-06	Methane metabolism
path:sey01240	152	Down	0.016122	0.0324883	1.14344e-08	8.61151e-08	Biosynthesis of cofactors
path:sey03030	19	Down	0.0178831	0.0354992	1.09526e-05	2.24107e-05	DNA replication
path:sey00592	3	Up	0.0182466	0.0356881	0.58468	0.637397	alpha-Linolenic acid metabolism
path:sey00780	14	Down	0.0199922	0.0380215	0.00527273	0.00722963	Biotin metabolism
path:sey00660	16	Up	0.0200113	0.0380215	3.33333e-05	6.5196e-05	C5-Branched dibasic acid metabolism
OxyR	41	Down	0.0214269	0.0401377	3.79335e-06	8.55111e-06	OxyR
path:sey00620	59	Up	0.0245892	0.0451095	3.00027e-07	9.50084e-07	Pyruvate metabolism
RcsB	22	Up	0.0247593	0.0451095	8.10661e-10	1.79697e-08	RcsB
path:sey03010	56	Down	0.0257561	0.0462913	0.00452826	0.00633957	Ribosome
FNR	10	Up	0.0277359	0.049185	0.0103398	0.0136158	FNR
path:sey00630	30	Up	0.0342597	0.0599546	2.50473e-06	5.84437e-06	Glyoxylate and dicarboxylate metabolism
path:sey00250	33	Down	0.0434957	0.075129	1.16547e-08	8.61151e-08	Alanine, aspartate and glutamate metabolism
path:sey00400	23	Up	0.0446059	0.0760588	4.23885e-09	4.69805e-08	Phenylalanine, tyrosine and tryptophan biosynthesis
path:sey01212	20	Down	0.0511346	0.0860873	9.66585e-08	3.67302e-07	Fatty acid metabolism
path:sey02030	23	Up	0.0693276	0.115257	9.96912e-06	2.07171e-05	Bacterial chemotaxis
path:sey00380	8	Up	0.0728296	0.119584	0.058451	0.0747499	Tryptophan metabolism
path:sey00361	2	Up	0.075917	0.123134	1	1	Chlorocyclohexane and chlorobenzene degradation
path:sey02040	45	Down	0.0794692	0.127342	0.00234563	0.00346631	Flagellar assembly
path:sey00240	43	Down	0.106074	0.167951	6.36979e-11	4.23591e-09	Pyrimidine metabolism
path:sey00450	15	Up	0.113597	0.176439	0.000981371	0.00153556	Selenocompound metabolism
path:sey00030	36	Down	0.114088	0.176439	2.13026e-07	6.91034e-07	Pentose phosphate pathway
CRP	223	Up	0.119304	0.182384	1.05031e-10	4.65638e-09	CRP
path:sey00330	23	Up	0.121359	0.183418	1.13365e-07	4.18822e-07	Arginine and proline metabolism
path:sey00473	4	Down	0.128028	0.191323	0.999849	1	D-Alanine metabolism
path:sey05100	10	Up	0.159605	0.235861	0.356882	0.412742	Bacterial invasion of epithelial cells
path:sey01110	348	Up	0.180783	0.262921	7.10417e-08	2.95267e-07	Biosynthesis of secondary metabolites
SlyA	8	Up	0.182346	0.262921	0.00919413	0.0123517	SlyA
path:sey00270	35	Down	0.183953	0.262921	1.34058e-06	3.30181e-06	Cysteine and methionine metabolism
path:sey00540	40	Down	0.185824	0.262921	2.1902e-06	5.29631e-06	Lipopolysaccharide biosynthesis
path:sey03410	14	Up	0.196408	0.274971	1.17544e-05	2.36868e-05	Base excision repair
path:sey00260	36	Up	0.209799	0.287861	4.77818e-08	2.20904e-07	Glycine, serine and threonine metabolism
path:sey04122	17	Down	0.21167	0.287861	0.00670802	0.00910374	Sulfur relay system
path:sey00364	1	Up	0.214273	0.287861	0.214273	0.256741	Fluorobenzoate degradation
path:sey00623	1	Up	0.214273	0.287861	0.214273	0.256741	Toluene degradation
path:sey01200	107	Down	0.219535	0.291981	7.34178e-07	1.95291e-06	Carbon metabolism
path:sey00190	43	Up	0.250534	0.329911	0.000262829	0.000459951	Oxidative phosphorylation
path:sey00740	12	Down	0.254983	0.332478	0.000435223	0.000723557	Riboflavin metabolism
path:sey00340	12	Down	0.265466	0.341486	3.71231e-05	7.15562e-05	Histidine metabolism
path:sey00130	21	Down	0.267223	0.341486	3.69831e-10	9.83752e-09	Ubiquinone and other terpenoid-quinone biosynthesis
path:sey00760	25	Up	0.269594	0.341486	8.88745e-08	3.47656e-07	Nicotinate and nicotinamide metabolism
path:sey02024	60	Up	0.304888	0.382548	3.7913e-07	1.07286e-06	Quorum sensing
path:sey00561	12	Up	0.315689	0.392399	0.000688328	0.00110298	Glycerolipid metabolism
path:sey00471	5	Down	0.332945	0.410016	0.0416093	0.0537285	D-Glutamine and D-glutamate metabolism
path:sey00565	1	Down	0.339848	0.414676	0.339848	0.396489	Ether lipid metabolism
path:sey00523	5	Down	0.363525	0.439534	0.973599	1	Polyketide sugar unit biosynthesis
path:sey00020	27	Up	0.370111	0.443466	2.41839e-06	5.74368e-06	Citrate cycle (TCA cycle)
path:sey00590	2	Down	0.390478	0.463693	1	1	Arachidonic acid metabolism
path:sey00300	13	Down	0.437481	0.514912	7.84661e-06	1.68322e-05	Lysine biosynthesis
path:sey03420	8	Down	0.450644	0.525751	0.000784934	0.00124281	Nucleotide excision repair
path:sey01230	127	Up	0.456428	0.527869	2.62995e-08	1.5208e-07	Biosynthesis of amino acids
path:sey00480	24	Down	0.460871	0.528412	9.33443e-07	2.38746e-06	Glutathione metabolism
path:sey01053	8	Up	0.508249	0.577754	0.47194	0.527462	Biosynthesis of siderophore group nonribosomal peptides
path:sey00430	3	Down	0.514095	0.579446	0.329741	0.388102	Taurine and hypotaurine metabolism
path:sey00525	3	Down	0.55498	0.620271	1	1	Acarbose and validamycin biosynthesis
CpxR	31	Up	0.559897	0.620552	0.000394807	0.000664676	CpxR
path:sey03070	34	Up	0.592023	0.650736	1.28305e-06	3.21973e-06	Bacterial secretion system
path:sey00730	14	Up	0.616886	0.672507	0.165199	0.203439	Thiamine metabolism
path:sey00564	27	Up	0.65224	0.705268	1.84159e-07	6.44556e-07	Glycerophospholipid metabolism
path:sey01502	8	Down	0.688365	0.738327	0.0409422	0.0533854	Vancomycin resistance
path:sey00541	26	Down	0.706237	0.751436	4.43985e-08	2.20904e-07	O-Antigen nucleotide sugar biosynthesis
path:sey00520	48	Down	0.75864	0.799334	2.54808e-11	3.38895e-09	Amino sugar and nucleotide sugar metabolism
path:sey00261	8	Up	0.763274	0.799334	0.00989819	0.0131646	Monobactam biosynthesis
path:sey01503	36	Up	0.829936	0.862356	0.00127624	0.00195104	Cationic antimicrobial peptide (CAMP) resistance
RpoS	60	Down	0.857077	0.883653	4.44361e-08	2.20904e-07	RpoS
Fur	40	Up	0.865074	0.885037	2.24142e-05	4.44939e-05	Fur
path:sey00670	13	Down	0.908067	0.92193	0.000520364	0.000854424	One carbon pool by folate
path:sey00010	43	Down	0.918718	0.925678	7.41004e-08	2.98647e-07	Glycolysis / Gluconeogenesis
path:sey01054	1	Up	0.943125	0.943125	0.943125	0.987682	Nonribosomal peptide structures

## Sheet: kegg_fry_RXR_vs_water
	NGenes	Direction	PValue	FDR	PValue.Mixed	FDR.Mixed	TERM
PmrAB	17	Up	9.02797e-10	1.20072e-07	2.22814e-11	1.48171e-09	PmrAB
PhoPQ	15	Up	7.95278e-09	5.2886e-07	1.62368e-08	7.19829e-07	PhoPQ
path:sey01503	36	Up	4.62948e-05	0.0020524	3.19349e-12	4.24734e-10	Cationic antimicrobial peptide (CAMP) resistance
CpxR	31	Up	6.94602e-05	0.00230955	0.00572199	0.0585404	CpxR
path:sey02020	176	Up	0.000883521	0.0235017	1.41776e-06	3.14271e-05	Two-component system
SlyA	8	Up	0.0156989	0.347993	0.107353	0.751472	SlyA
path:sey00550	26	Up	0.0239334	0.450043	0.00320195	0.0387145	Peptidoglycan biosynthesis
path:sey00480	24	Up	0.028213	0.450043	0.00525202	0.0582099	Glutathione metabolism
path:sey00440	3	Up	0.030454	0.450043	0.73779	1	Phosphonate and phosphinate metabolism
path:sey00020	27	Down	0.0424627	0.564754	0.525714	1	Citrate cycle (TCA cycle)
path:sey01040	3	Down	0.0471253	0.569788	1	1	Biosynthesis of unsaturated fatty acids
path:sey00520	48	Up	0.0736746	0.81656	5.76723e-08	1.9176e-06	Amino sugar and nucleotide sugar metabolism
path:sey00430	3	Down	0.0833292	0.852522	0.940321	1	Taurine and hypotaurine metabolism
path:sey05132	33	Up	0.127864	0.968653	0.124953	0.830935	Salmonella infection
path:sey00620	59	Down	0.134479	0.968653	0.431118	1	Pyruvate metabolism
path:sey00540	40	Up	0.140191	0.968653	5.61748e-07	1.49425e-05	Lipopolysaccharide biosynthesis
path:sey00740	12	Up	0.141204	0.968653	0.000146516	0.00278381	Riboflavin metabolism
path:sey00473	4	Down	0.145309	0.968653	0.99481	1	D-Alanine metabolism
path:sey00564	27	Up	0.147658	0.968653	0.000233584	0.00388333	Glycerophospholipid metabolism
path:sey03430	25	Down	0.1624	0.968653	0.895003	1	Mismatch repair
path:sey00860	31	Down	0.163314	0.968653	0.620677	1	Porphyrin and chlorophyll metabolism
path:sey00627	4	Up	0.165505	0.968653	1	1	Aminobenzoate degradation
path:sey01502	8	Up	0.185461	0.968653	0.0229783	0.218294	Vancomycin resistance
path:sey01240	152	Down	0.201318	0.968653	0.601136	1	Biosynthesis of cofactors
path:sey00300	13	Down	0.226112	0.968653	0.79204	1	Lysine biosynthesis
path:sey00900	12	Down	0.227606	0.968653	0.699735	1	Terpenoid backbone biosynthesis
path:sey01200	107	Down	0.230551	0.968653	0.722948	1	Carbon metabolism
path:sey01501	20	Up	0.232499	0.968653	0.620215	1	beta-Lactam resistance
path:sey00785	3	Down	0.232649	0.968653	1	1	Lipoic acid metabolism
path:sey00053	15	Up	0.243573	0.968653	0.193882	1	Ascorbate and aldarate metabolism
path:sey02060	39	Up	0.255872	0.968653	0.675968	1	Phosphotransferase system (PTS)
path:sey03440	29	Down	0.281747	0.968653	0.773885	1	Homologous recombination
path:sey01053	8	Up	0.281897	0.968653	0.523094	1	Biosynthesis of siderophore group nonribosomal peptides
path:sey00364	1	Up	0.285509	0.968653	0.285509	1	Fluorobenzoate degradation
path:sey00623	1	Up	0.285509	0.968653	0.285509	1	Toluene degradation
path:sey00472	2	Up	0.29291	0.968653	1	1	D-Arginine and D-ornithine metabolism
path:sey01220	10	Up	0.299549	0.968653	0.988985	1	Degradation of aromatic compounds
path:sey00261	8	Up	0.311217	0.968653	0.985247	1	Monobactam biosynthesis
path:sey01212	20	Down	0.31166	0.968653	0.755606	1	Fatty acid metabolism
path:sey00626	4	Up	0.331118	0.968653	1	1	Naphthalene degradation
Fur	40	Up	0.338956	0.968653	0.0939551	0.694224	Fur
path:sey00270	35	Down	0.342833	0.968653	0.673955	1	Cysteine and methionine metabolism
path:sey02040	45	Down	0.381253	0.968653	0.410822	1	Flagellar assembly
path:sey00052	28	Up	0.40663	0.968653	0.405317	1	Galactose metabolism
path:sey00680	29	Down	0.409849	0.968653	0.334676	1	Methane metabolism
path:sey00030	36	Down	0.417643	0.968653	0.920166	1	Pentose phosphate pathway
path:sey00040	29	Up	0.424557	0.968653	0.0335318	0.278733	Pentose and glucuronate interconversions
path:sey00330	23	Up	0.42929	0.968653	0.701515	1	Arginine and proline metabolism
path:sey00790	24	Down	0.438286	0.968653	0.398951	1	Folate biosynthesis
path:sey00401	4	Down	0.448414	0.968653	1	1	Novobiocin biosynthesis
path:sey00061	13	Down	0.45521	0.968653	0.783204	1	Fatty acid biosynthesis
path:sey00400	23	Up	0.456256	0.968653	0.000733665	0.0108419	Phenylalanine, tyrosine and tryptophan biosynthesis
path:sey02030	23	Down	0.461979	0.968653	0.549088	1	Bacterial chemotaxis
path:sey02010	166	Up	0.470773	0.968653	0.71693	1	ABC transporters
path:sey03030	19	Down	0.477601	0.968653	0.966895	1	DNA replication
path:sey00590	2	Down	0.477906	0.968653	1	1	Arachidonic acid metabolism
path:sey00920	35	Up	0.47829	0.968653	0.623616	1	Sulfur metabolism
path:sey00521	10	Down	0.493291	0.968653	0.95047	1	Streptomycin biosynthesis
FNR	10	Up	0.494637	0.968653	0.911971	1	FNR
path:sey00625	5	Up	0.516526	0.968653	1	1	Chloroalkane and chloroalkene degradation
path:sey00562	10	Down	0.526975	0.968653	0.994498	1	Inositol phosphate metabolism
path:sey00600	2	Up	0.543634	0.968653	1	1	Sphingolipid metabolism
path:sey04122	17	Down	0.545529	0.968653	0.928744	1	Sulfur relay system
path:sey00970	26	Down	0.557505	0.968653	0.845296	1	Aminoacyl-tRNA biosynthesis
path:sey00130	21	Up	0.570812	0.968653	0.181018	1	Ubiquinone and other terpenoid-quinone biosynthesis
path:sey00340	12	Up	0.581638	0.968653	0.995647	1	Histidine metabolism
path:sey00361	2	Up	0.583504	0.968653	1	1	Chlorocyclohexane and chlorobenzene degradation
path:sey03010	56	Down	0.588563	0.968653	0.556152	1	Ribosome
OmpR	24	Down	0.596757	0.968653	0.759767	1	OmpR
path:sey00750	9	Down	0.598198	0.968653	0.999761	1	Vitamin B6 metabolism
path:sey00780	14	Down	0.598991	0.968653	0.946388	1	Biotin metabolism
Lrp	143	Up	0.60273	0.968653	0.335632	1	Lrp
path:sey00380	8	Down	0.604155	0.968653	1	1	Tryptophan metabolism
path:sey00630	30	Down	0.605998	0.968653	0.816065	1	Glyoxylate and dicarboxylate metabolism
path:sey00362	9	Up	0.611106	0.968653	0.988838	1	Benzoate degradation
path:sey01054	1	Up	0.612371	0.968653	0.612371	1	Nonribosomal peptide structures
path:sey00910	21	Up	0.616196	0.968653	0.00278372	0.0370234	Nitrogen metabolism
path:sey00500	35	Up	0.620644	0.968653	0.433053	1	Starch and sucrose metabolism
path:sey05100	10	Up	0.621733	0.968653	0.857332	1	Bacterial invasion of epithelial cells
path:sey00525	3	Up	0.634351	0.968653	1	1	Acarbose and validamycin biosynthesis
path:sey00770	25	Up	0.646137	0.968653	0.790919	1	Pantothenate and CoA biosynthesis
path:sey03060	18	Down	0.65061	0.968653	0.766186	1	Protein export
path:sey00410	9	Down	0.658052	0.968653	0.998666	1	beta-Alanine metabolism
path:sey00051	40	Down	0.66043	0.968653	0.861892	1	Fructose and mannose metabolism
path:sey00010	43	Up	0.665154	0.968653	0.233947	1	Glycolysis / Gluconeogenesis
path:sey03020	4	Down	0.670432	0.968653	1	1	RNA polymerase
path:sey00633	8	Up	0.679888	0.968653	0.933936	1	Nitrotoluene degradation
path:sey00360	7	Down	0.680936	0.968653	0.997423	1	Phenylalanine metabolism
CRP	223	Up	0.688468	0.968653	0.0291719	0.258658	CRP
OxyR	41	Down	0.69222	0.968653	0.397881	1	OxyR
path:sey03410	14	Down	0.695029	0.968653	0.744657	1	Base excision repair
path:sey00561	12	Down	0.707882	0.968653	0.58015	1	Glycerolipid metabolism
RcsB	22	Down	0.721609	0.968653	0.525306	1	RcsB
path:sey00460	8	Up	0.7257	0.968653	0.939234	1	Cyanoamino acid metabolism
path:sey02024	60	Down	0.737515	0.968653	0.500338	1	Quorum sensing
path:sey00660	16	Up	0.738286	0.968653	0.994155	1	C5-Branched dibasic acid metabolism
path:sey03070	34	Down	0.748525	0.968653	0.706311	1	Bacterial secretion system
path:sey00471	5	Up	0.753195	0.968653	1	1	D-Glutamine and D-glutamate metabolism
path:sey00220	17	Down	0.755583	0.968653	0.956161	1	Arginine biosynthesis
path:sey01110	348	Down	0.772295	0.968653	0.289553	1	Biosynthesis of secondary metabolites
path:sey00640	35	Down	0.775473	0.968653	0.518423	1	Propanoate metabolism
path:sey03018	16	Down	0.776451	0.968653	0.904099	1	RNA degradation
path:sey00280	10	Down	0.800731	0.968653	0.992487	1	Valine, leucine and isoleucine degradation
path:sey00650	31	Up	0.801942	0.968653	0.77482	1	Butanoate metabolism
path:sey00730	14	Up	0.808813	0.968653	0.771182	1	Thiamine metabolism
path:sey01100	858	Up	0.814351	0.968653	0.242744	1	Metabolic pathways
path:sey00260	36	Down	0.828968	0.968653	0.782921	1	Glycine, serine and threonine metabolism
path:sey00670	13	Up	0.838462	0.968653	0.992294	1	One carbon pool by folate
path:sey00350	15	Up	0.842301	0.968653	0.979284	1	Tyrosine metabolism
ArcA	222	Down	0.843365	0.968653	0.143256	0.907287	ArcA
path:sey00240	43	Up	0.849291	0.968653	0.832726	1	Pyrimidine metabolism
path:sey00281	5	Down	0.854582	0.968653	1	1	Geraniol degradation
path:sey00565	1	Up	0.864121	0.968653	0.864121	1	Ether lipid metabolism
RpoE	26	Down	0.86516	0.968653	0.396432	1	RpoE
path:sey00760	25	Up	0.867598	0.968653	0.719564	1	Nicotinate and nicotinamide metabolism
path:sey00332	2	Up	0.873252	0.968653	1	1	Carbapenem biosynthesis
path:sey01120	253	Down	0.886498	0.968653	0.524329	1	Microbial metabolism in diverse environments
path:sey00523	5	Up	0.888421	0.968653	1	1	Polyketide sugar unit biosynthesis
path:sey00290	20	Up	0.890003	0.968653	0.816971	1	Valine, leucine and isoleucine biosynthesis
path:sey00541	26	Up	0.904213	0.968653	0.0455801	0.356597	O-Antigen nucleotide sugar biosynthesis
path:sey00071	13	Up	0.906993	0.968653	0.97419	1	Fatty acid degradation
path:sey00250	33	Down	0.907587	0.968653	0.596393	1	Alanine, aspartate and glutamate metabolism
path:sey01210	29	Up	0.909209	0.968653	0.842491	1	2-Oxocarboxylic acid metabolism
path:sey00190	43	Up	0.909253	0.968653	0.746859	1	Oxidative phosphorylation
RpoS	60	Up	0.910388	0.968653	0.32057	1	RpoS
path:sey00592	3	Up	0.935692	0.984077	1	1	alpha-Linolenic acid metabolism
path:sey03420	8	Down	0.948117	0.984077	1	1	Nucleotide excision repair
path:sey00230	68	Down	0.957005	0.984077	0.352379	1	Purine metabolism
path:sey00310	14	Down	0.964947	0.984077	0.96885	1	Lysine degradation
path:sey01230	127	Up	0.972527	0.984077	0.426346	1	Biosynthesis of amino acids
path:sey00450	15	Down	0.983605	0.984077	0.779773	1	Selenocompound metabolism
path:sey00903	2	Down	0.984077	0.984077	1	1	Limonene and pinene degradation
path:sey00930	2	Down	0.984077	0.984077	1	1	Caprolactam degradation

## Sheet: kegg_fry_PNATAT_vs_water
	NGenes	Direction	PValue	FDR	PValue.Mixed	FDR.Mixed	TERM
path:sey02020	176	Up	1.01461e-08	7.79191e-07	9.0883e-10	6.01546e-09	Two-component system
path:sey00640	35	Up	1.17172e-08	7.79191e-07	8.46523e-10	5.92566e-09	Propanoate metabolism
ArcA	222	Up	7.2456e-08	2.59376e-06	1.59019e-09	8.45979e-09	ArcA
path:sey02010	166	Up	7.80077e-08	2.59376e-06	1.12809e-09	6.52331e-09	ABC transporters
path:sey02060	39	Up	1.24714e-07	3.31739e-06	1.48014e-10	1.59719e-09	Phosphotransferase system (PTS)
path:sey00280	10	Up	2.62032e-07	5.80839e-06	0.000129036	0.000199556	Valine, leucine and isoleucine degradation
path:sey00910	21	Up	5.23901e-07	9.95412e-06	1.58269e-09	8.45979e-09	Nitrogen metabolism
path:sey00051	40	Up	1.77582e-06	2.9523e-05	7.21943e-10	5.33436e-09	Fructose and mannose metabolism
path:sey00053	15	Up	2.5896e-06	3.82685e-05	3.16763e-06	5.85132e-06	Ascorbate and aldarate metabolism
PmrAB	17	Up	3.7976e-06	5.05081e-05	4.00191e-11	6.65318e-10	PmrAB
path:sey01210	29	Up	6.50332e-06	7.31551e-05	7.23607e-09	2.91636e-08	2-Oxocarboxylic acid metabolism
path:sey01501	20	Up	6.60046e-06	7.31551e-05	4.01429e-09	1.77967e-08	beta-Lactam resistance
path:sey01120	253	Up	7.80812e-06	7.41773e-05	1.63309e-08	5.43002e-08	Microbial metabolism in diverse environments
path:sey00650	31	Up	7.80814e-06	7.41773e-05	2.03565e-09	1.04131e-08	Butanoate metabolism
path:sey00362	9	Up	9.53531e-06	8.45464e-05	0.00122478	0.00167933	Benzoate degradation
path:sey00920	35	Up	1.24287e-05	9.76611e-05	9.49809e-10	6.01546e-09	Sulfur metabolism
path:sey00633	8	Up	1.2483e-05	9.76611e-05	0.00366582	0.00482726	Nitrotoluene degradation
path:sey00310	14	Up	1.35134e-05	9.8028e-05	2.05822e-05	3.50953e-05	Lysine degradation
path:sey00440	3	Up	1.4004e-05	9.8028e-05	0.232962	0.269425	Phosphonate and phosphinate metabolism
RcsB	22	Up	1.61055e-05	0.00010661	1.13619e-11	3.21587e-10	RcsB
path:sey00860	31	Up	1.68331e-05	0.00010661	1.65658e-10	1.59719e-09	Porphyrin and chlorophyll metabolism
path:sey00220	17	Up	2.06004e-05	0.000113862	7.94965e-08	1.95797e-07	Arginine biosynthesis
path:sey00785	3	Down	2.09866e-05	0.000113862	0.270232	0.308054	Lipoic acid metabolism
path:sey00071	13	Up	2.13374e-05	0.000113862	2.97057e-06	5.63348e-06	Fatty acid degradation
path:sey01100	858	Up	2.14027e-05	0.000113862	1.62444e-08	5.43002e-08	Metabolic pathways
path:sey01040	3	Down	2.42974e-05	0.00012429	0.519333	0.566158	Biosynthesis of unsaturated fatty acids
path:sey03018	16	Down	2.73353e-05	0.000131236	7.44356e-05	0.000117856	RNA degradation
path:sey00281	5	Up	2.78119e-05	0.000131236	0.052119	0.0641835	Geraniol degradation
RpoE	26	Down	2.86154e-05	0.000131236	9.40509e-07	1.9545e-06	RpoE
OmpR	24	Up	3.12882e-05	0.000138711	1.12997e-07	2.63659e-07	OmpR
path:sey00410	9	Up	3.24095e-05	0.000139047	0.000171553	0.000262259	beta-Alanine metabolism
path:sey00592	3	Up	3.70556e-05	0.000154012	0.34079	0.377709	alpha-Linolenic acid metabolism
path:sey00052	28	Up	4.66723e-05	0.000188104	1.31937e-11	3.21587e-10	Galactose metabolism
path:sey00500	35	Up	5.73506e-05	0.000221104	1.41603e-08	5.09006e-08	Starch and sucrose metabolism
Lrp	143	Up	5.81853e-05	0.000221104	3.87849e-10	3.22399e-09	Lrp
path:sey01220	10	Up	7.99668e-05	0.000295433	0.000533954	0.000771912	Degradation of aromatic compounds
path:sey00061	13	Down	8.94111e-05	0.000313789	0.000305159	0.000450957	Fatty acid biosynthesis
path:sey03060	18	Down	8.96539e-05	0.000313789	2.19866e-05	3.65528e-05	Protein export
path:sey00790	24	Down	0.000129635	0.000442089	2.07878e-07	4.64946e-07	Folate biosynthesis
path:sey03430	25	Down	0.000141138	0.000469283	9.0653e-11	1.09608e-09	Mismatch repair
path:sey00290	20	Up	0.000198732	0.000644668	5.54591e-07	1.18969e-06	Valine, leucine and isoleucine biosynthesis
path:sey03440	29	Down	0.000207735	0.000648294	1.45077e-11	3.21587e-10	Homologous recombination
path:sey00562	10	Up	0.000209599	0.000648294	2.19315e-05	3.65528e-05	Inositol phosphate metabolism
path:sey00900	12	Down	0.000255809	0.000771329	0.000105744	0.000165458	Terpenoid backbone biosynthesis
path:sey00620	59	Up	0.000260976	0.000771329	3.36559e-08	9.52391e-08	Pyruvate metabolism
path:sey00970	26	Down	0.000291831	0.000843772	5.3862e-06	9.81321e-06	Aminoacyl-tRNA biosynthesis
path:sey00450	15	Up	0.000329124	0.000931352	1.0933e-06	2.23705e-06	Selenocompound metabolism
path:sey00350	15	Up	0.000388696	0.0010405	3.00735e-06	5.63348e-06	Tyrosine metabolism
path:sey00903	2	Up	0.000391165	0.0010405	0.538331	0.577403	Limonene and pinene degradation
path:sey00930	2	Up	0.000391165	0.0010405	0.538331	0.577403	Caprolactam degradation
path:sey00627	4	Up	0.000503067	0.00127801	0.182044	0.218125	Aminobenzoate degradation
path:sey00630	30	Up	0.000504358	0.00127801	1.46837e-08	5.13928e-08	Glyoxylate and dicarboxylate metabolism
path:sey00521	10	Down	0.000509282	0.00127801	0.00885381	0.0115447	Streptomycin biosynthesis
path:sey00600	2	Up	0.000616415	0.00151821	0.618155	0.647359	Sphingolipid metabolism
path:sey00020	27	Up	0.000652745	0.00157846	1.7102e-08	5.48261e-08	Citrate cycle (TCA cycle)
path:sey00040	29	Up	0.000884894	0.0020689	7.29606e-11	1.0782e-09	Pentose and glucuronate interconversions
path:sey03030	19	Down	0.000886671	0.0020689	9.19791e-09	3.59801e-08	DNA replication
path:sey03020	4	Down	0.00119356	0.00273697	0.307271	0.346331	RNA polymerase
path:sey00626	4	Up	0.00158596	0.00357513	0.169863	0.205379	Naphthalene degradation
path:sey00330	23	Up	0.00178535	0.00385464	4.19765e-08	1.13936e-07	Arginine and proline metabolism
path:sey00400	23	Up	0.0017944	0.00385464	6.46256e-10	5.05601e-09	Phenylalanine, tyrosine and tryptophan biosynthesis
path:sey00460	8	Up	0.0017969	0.00385464	0.00184322	0.00247625	Cyanoamino acid metabolism
path:sey03010	56	Down	0.0020669	0.00436346	0.000318083	0.00046489	Ribosome
path:sey00625	5	Up	0.00213318	0.00443302	0.0951967	0.116157	Chloroalkane and chloroalkene degradation
path:sey01110	348	Up	0.00223148	0.00456594	5.92798e-09	2.46382e-08	Biosynthesis of secondary metabolites
OxyR	41	Down	0.00251976	0.00507769	1.07016e-12	7.11657e-11	OxyR
path:sey00472	2	Up	0.00279957	0.00555735	1	1	D-Arginine and D-ornithine metabolism
path:sey00750	9	Down	0.00391202	0.00765146	0.000953911	0.00133548	Vitamin B6 metabolism
path:sey04122	17	Down	0.00456404	0.00879735	1.80246e-06	3.57801e-06	Sulfur relay system
path:sey00380	8	Up	0.0046437	0.00882303	0.0122611	0.0156801	Tryptophan metabolism
path:sey01230	127	Up	0.0132038	0.0247339	4.70135e-09	2.01703e-08	Biosynthesis of amino acids
path:sey02024	60	Up	0.0135952	0.0251134	9.56426e-09	3.63442e-08	Quorum sensing
path:sey00361	2	Up	0.0139927	0.0254935	1	1	Chlorocyclohexane and chlorobenzene degradation
path:sey00770	25	Up	0.0151328	0.0271981	1.9677e-08	6.00029e-08	Pantothenate and CoA biosynthesis
FNR	10	Up	0.0156033	0.0276698	0.000700005	0.00100108	FNR
path:sey01212	20	Down	0.0170355	0.0298121	2.49066e-08	7.3613e-08	Fatty acid metabolism
path:sey00230	68	Down	0.0173599	0.0299852	2.19433e-09	1.08091e-08	Purine metabolism
path:sey00523	5	Down	0.0198143	0.033786	0.671889	0.698135	Polyketide sugar unit biosynthesis
path:sey01502	8	Up	0.0208874	0.0351648	0.0103747	0.0133965	Vancomycin resistance
path:sey00300	13	Up	0.0230061	0.0379358	2.92016e-06	5.62872e-06	Lysine biosynthesis
path:sey00780	14	Down	0.0231037	0.0379358	0.000295619	0.000441767	Biotin metabolism
path:sey00660	16	Up	0.0237437	0.0385112	1.14414e-05	2.02894e-05	C5-Branched dibasic acid metabolism
CRP	223	Up	0.0290641	0.0465726	3.70263e-11	6.65318e-10	CRP
path:sey00364	1	Up	0.0345222	0.0540171	0.0345222	0.0433156	Fluorobenzoate degradation
path:sey00623	1	Up	0.0345222	0.0540171	0.0345222	0.0433156	Toluene degradation
PhoPQ	15	Up	0.0366219	0.0565988	1.26561e-05	2.21482e-05	PhoPQ
path:sey01240	152	Down	0.0370232	0.0565988	1.68125e-10	1.59719e-09	Biosynthesis of cofactors
CpxR	31	Down	0.0378992	0.0572795	6.95198e-08	1.77207e-07	CpxR
path:sey00261	8	Up	0.0411114	0.0614362	0.00147647	0.00200378	Monobactam biosynthesis
path:sey00260	36	Up	0.0421773	0.0623286	2.44015e-09	1.15907e-08	Glycine, serine and threonine metabolism
path:sey00332	2	Down	0.0549054	0.0802464	1	1	Carbapenem biosynthesis
path:sey02030	23	Up	0.0622576	0.0898727	1.2055e-06	2.42926e-06	Bacterial chemotaxis
path:sey00525	3	Down	0.0628433	0.0898727	1	1	Acarbose and validamycin biosynthesis
path:sey05132	33	Up	0.0765119	0.108256	6.66334e-08	1.73769e-07	Salmonella infection
path:sey00010	43	Up	0.0798602	0.111804	4.4478e-08	1.18312e-07	Glycolysis / Gluconeogenesis
path:sey02040	45	Down	0.101803	0.141039	0.0011545	0.00159947	Flagellar assembly
RpoS	60	Up	0.114748	0.157334	1.00357e-09	6.06705e-09	RpoS
path:sey00540	40	Down	0.118105	0.160285	6.32144e-06	1.13615e-05	Lipopolysaccharide biosynthesis
path:sey00760	25	Up	0.125319	0.168358	8.25928e-11	1.09608e-09	Nicotinate and nicotinamide metabolism
path:sey00401	4	Down	0.152868	0.203314	0.203801	0.239802	Novobiocin biosynthesis
path:sey00190	43	Up	0.173187	0.227548	9.62793e-08	2.28663e-07	Oxidative phosphorylation
path:sey03070	34	Up	0.17451	0.227548	3.66486e-08	1.01547e-07	Bacterial secretion system
path:sey01503	36	Up	0.199805	0.258	1.91925e-06	3.75383e-06	Cationic antimicrobial peptide (CAMP) resistance
path:sey00740	12	Down	0.202556	0.259038	2.2686e-05	3.72499e-05	Riboflavin metabolism
path:sey00561	12	Up	0.208602	0.26423	7.26739e-05	0.000116453	Glycerolipid metabolism
path:sey00550	26	Up	0.225846	0.283372	1.19688e-08	4.42181e-08	Peptidoglycan biosynthesis
path:sey03410	14	Up	0.249095	0.309623	6.47122e-07	1.36615e-06	Base excision repair
path:sey00541	26	Down	0.264578	0.325823	1.98506e-08	6.00029e-08	O-Antigen nucleotide sugar biosynthesis
path:sey00471	5	Up	0.27556	0.336234	0.205544	0.239802	D-Glutamine and D-glutamate metabolism
path:sey01053	8	Up	0.287325	0.347403	0.338567	0.377709	Biosynthesis of siderophore group nonribosomal peptides
path:sey00360	7	Down	0.303769	0.363975	0.0389828	0.0484553	Phenylalanine metabolism
path:sey00240	43	Down	0.32459	0.385451	5.13105e-13	6.8243e-11	Pyrimidine metabolism
path:sey00430	3	Down	0.338214	0.398075	0.270995	0.308054	Taurine and hypotaurine metabolism
path:sey01200	107	Up	0.347861	0.405838	8.96619e-08	2.16819e-07	Carbon metabolism
SlyA	8	Up	0.352934	0.408176	0.00263714	0.0035074	SlyA
path:sey00564	27	Up	0.378081	0.43349	1.45417e-07	3.33455e-07	Glycerophospholipid metabolism
path:sey05100	10	Up	0.401715	0.45665	0.186586	0.22157	Bacterial invasion of epithelial cells
Fur	40	Down	0.418858	0.472102	2.9105e-08	8.41515e-08	Fur
path:sey00680	29	Down	0.432387	0.483256	2.0975e-07	4.64946e-07	Methane metabolism
path:sey00250	33	Up	0.446548	0.494924	1.90938e-10	1.69298e-09	Alanine, aspartate and glutamate metabolism
path:sey00520	48	Up	0.511135	0.557446	3.94354e-12	1.7483e-10	Amino sugar and nucleotide sugar metabolism
path:sey00590	2	Up	0.511342	0.557446	1	1	Arachidonic acid metabolism
path:sey01054	1	Down	0.555358	0.600509	0.555358	0.590901	Nonribosomal peptide structures
path:sey00473	4	Down	0.560044	0.600692	0.392429	0.431348	D-Alanine metabolism
path:sey00565	1	Up	0.578865	0.615912	0.578865	0.611024	Ether lipid metabolism
path:sey03420	8	Up	0.609989	0.643877	0.00094654	0.00133548	Nucleotide excision repair
path:sey00340	12	Up	0.61866	0.647888	4.63699e-05	7.52097e-05	Histidine metabolism
path:sey00030	36	Down	0.629913	0.654519	1.73135e-08	5.48261e-08	Pentose phosphate pathway
path:sey00130	21	Down	0.686486	0.707772	3.86654e-09	1.77328e-08	Ubiquinone and other terpenoid-quinone biosynthesis
path:sey00480	24	Down	0.703799	0.720041	3.76427e-07	8.20735e-07	Glutathione metabolism
path:sey00670	13	Up	0.85023	0.86321	1.9501e-05	3.36835e-05	One carbon pool by folate
path:sey00270	35	Up	0.88629	0.893004	7.06164e-08	1.77207e-07	Cysteine and methionine metabolism
path:sey00730	14	Down	0.908341	0.908341	0.000241065	0.000364336	Thiamine metabolism

## Sheet: kegg_fry_PNATATscr_vs_water
	NGenes	Direction	PValue	FDR	PValue.Mixed	FDR.Mixed	TERM
path:sey02020	176	Up	1.0348e-08	8.46928e-07	3.96207e-10	2.63477e-09	Two-component system
path:sey00640	35	Up	1.27358e-08	8.46928e-07	2.0012e-10	1.56564e-09	Propanoate metabolism
ArcA	222	Up	4.63364e-08	1.60113e-06	7.22691e-10	3.43278e-09	ArcA
path:sey02060	39	Up	4.81542e-08	1.60113e-06	1.61579e-10	1.40821e-09	Phosphotransferase system (PTS)
path:sey00910	21	Up	8.11927e-08	2.15972e-06	6.50602e-10	3.32808e-09	Nitrogen metabolism
path:sey02010	166	Up	2.99857e-07	6.64683e-06	9.81852e-10	4.45147e-09	ABC transporters
path:sey00051	40	Up	3.50159e-07	6.65303e-06	5.05059e-10	2.79887e-09	Fructose and mannose metabolism
path:sey00280	10	Up	4.09977e-07	6.81587e-06	7.72674e-05	0.000120901	Valine, leucine and isoleucine degradation
path:sey00790	24	Down	1.5922e-06	2.35292e-05	7.00055e-10	3.43278e-09	Folate biosynthesis
path:sey01120	253	Up	1.99388e-06	2.65186e-05	1.19321e-08	3.44992e-08	Microbial metabolism in diverse environments
path:sey01501	20	Up	2.36423e-06	2.85856e-05	1.5105e-09	6.278e-09	beta-Lactam resistance
path:sey00410	9	Up	2.86845e-06	3.1792e-05	4.36019e-05	6.98681e-05	beta-Alanine metabolism
path:sey00053	15	Up	3.34894e-06	3.21039e-05	7.02975e-06	1.23021e-05	Ascorbate and aldarate metabolism
PmrAB	17	Up	3.37936e-06	3.21039e-05	9.22e-11	1.01179e-09	PmrAB
path:sey00650	31	Up	4.04712e-06	3.47402e-05	1.03756e-09	4.45147e-09	Butanoate metabolism
path:sey00633	8	Up	4.27779e-06	3.47402e-05	0.0045433	0.00586659	Nitrotoluene degradation
path:sey01220	10	Up	4.65248e-06	3.47402e-05	0.000186375	0.000278515	Degradation of aromatic compounds
path:sey00220	17	Up	4.94217e-06	3.47402e-05	2.29979e-08	5.51959e-08	Arginine biosynthesis
path:sey00920	35	Up	5.11028e-06	3.47402e-05	5.32693e-10	2.83393e-09	Sulfur metabolism
path:sey01210	29	Up	5.2241e-06	3.47402e-05	7.88623e-09	2.43923e-08	2-Oxocarboxylic acid metabolism
path:sey00860	31	Up	6.10005e-06	3.86337e-05	1.62886e-10	1.40821e-09	Porphyrin and chlorophyll metabolism
path:sey00052	28	Up	6.9603e-06	4.20782e-05	3.85929e-12	8.91844e-11	Galactose metabolism
path:sey03430	25	Down	1.15794e-05	6.69589e-05	5.05073e-12	9.59638e-11	Mismatch repair
path:sey00500	35	Up	1.38449e-05	7.67238e-05	1.08827e-08	3.21643e-08	Starch and sucrose metabolism
path:sey00562	10	Up	1.50139e-05	7.98741e-05	9.18711e-06	1.58686e-05	Inositol phosphate metabolism
RpoE	26	Down	1.59739e-05	8.17129e-05	3.01876e-07	6.08326e-07	RpoE
path:sey01100	858	Up	1.79032e-05	8.81897e-05	7.53017e-09	2.38456e-08	Metabolic pathways
path:sey03440	29	Down	1.93642e-05	8.95673e-05	3.02686e-12	8.91844e-11	Homologous recombination
path:sey00785	3	Down	1.95629e-05	8.95673e-05	0.303801	0.33393	Lipoic acid metabolism
OmpR	24	Up	2.02031e-05	8.95673e-05	5.89597e-08	1.24471e-07	OmpR
path:sey00440	3	Up	2.14539e-05	9.20443e-05	0.232078	0.26158	Phosphonate and phosphinate metabolism
path:sey00310	14	Up	2.27592e-05	9.4593e-05	1.27568e-05	2.14767e-05	Lysine degradation
path:sey00071	13	Up	2.78276e-05	0.000110017	1.56386e-06	2.81072e-06	Fatty acid degradation
path:sey00626	4	Up	2.87486e-05	0.000110017	0.0662214	0.0808023	Naphthalene degradation
path:sey01040	3	Down	2.89518e-05	0.000110017	0.257759	0.288083	Biosynthesis of unsaturated fatty acids
path:sey00362	9	Up	3.11781e-05	0.000115186	0.00121689	0.00166852	Benzoate degradation
path:sey03018	16	Down	3.41085e-05	0.000122606	4.53313e-05	7.17746e-05	RNA degradation
path:sey03060	18	Down	3.86288e-05	0.000135201	1.86857e-06	3.31359e-06	Protein export
path:sey00625	5	Up	5.36629e-05	0.000183004	0.0267653	0.0329609	Chloroalkane and chloroalkene degradation
path:sey00521	10	Down	6.03812e-05	0.000196399	0.000740914	0.00104646	Streptomycin biosynthesis
path:sey00620	59	Up	6.17959e-05	0.000196399	1.27651e-08	3.53699e-08	Pyruvate metabolism
path:sey00350	15	Up	6.20208e-05	0.000196399	6.56969e-07	1.23066e-06	Tyrosine metabolism
path:sey03030	19	Down	0.000105091	0.000325049	3.11567e-09	1.09048e-08	DNA replication
path:sey00970	26	Down	0.000110736	0.000334724	1.3727e-06	2.53568e-06	Aminoacyl-tRNA biosynthesis
path:sey00630	30	Up	0.000131271	0.00038798	1.7563e-08	4.40731e-08	Glyoxylate and dicarboxylate metabolism
path:sey00330	23	Up	0.000134743	0.000389582	1.67449e-08	4.28282e-08	Arginine and proline metabolism
path:sey00627	4	Up	0.000158551	0.000448666	0.221982	0.256727	Aminobenzoate degradation
Lrp	143	Up	0.000166551	0.000461486	1.69409e-10	1.40821e-09	Lrp
RcsB	22	Up	0.00017494	0.000474838	2.47996e-11	3.66483e-10	RcsB
path:sey00600	2	Up	0.000188363	0.000501045	0.585743	0.619071	Sphingolipid metabolism
path:sey00281	5	Up	0.000235632	0.00061449	0.0779038	0.0941928	Geraniol degradation
path:sey00900	12	Down	0.000250387	0.000640412	0.000100559	0.000155516	Terpenoid backbone biosynthesis
path:sey00061	13	Down	0.000269275	0.000670401	0.000344194	0.000492234	Fatty acid biosynthesis
path:sey03020	4	Down	0.000272193	0.000670401	0.198586	0.231684	RNA polymerase
path:sey00020	27	Up	0.000303404	0.000733685	5.94274e-09	1.92777e-08	Citrate cycle (TCA cycle)
path:sey00040	29	Up	0.000352945	0.000838246	9.8897e-11	1.01179e-09	Pentose and glucuronate interconversions
path:sey00290	20	Up	0.00038367	0.00089523	6.25645e-07	1.20595e-06	Valine, leucine and isoleucine biosynthesis
path:sey04122	17	Down	0.000472357	0.00108316	5.38781e-08	1.17472e-07	Sulfur relay system
path:sey00450	15	Up	0.000520268	0.00117281	2.20503e-07	4.51184e-07	Selenocompound metabolism
path:sey00750	9	Down	0.000532962	0.0011814	0.000211357	0.000312338	Vitamin B6 metabolism
path:sey00592	3	Up	0.000784736	0.00171098	0.537193	0.576182	alpha-Linolenic acid metabolism
OxyR	41	Down	0.0011924	0.00255788	5.11237e-14	3.39973e-12	OxyR
path:sey01110	348	Up	0.00168663	0.00356065	3.9861e-09	1.34376e-08	Biosynthesis of secondary metabolites
path:sey03010	56	Down	0.00184995	0.00384442	0.000170604	0.000257845	Ribosome
path:sey00523	5	Down	0.00210071	0.00429837	0.310883	0.338914	Polyketide sugar unit biosynthesis
path:sey00361	2	Up	0.00267013	0.00538071	1	1	Chlorocyclohexane and chlorobenzene degradation
path:sey01240	152	Down	0.00303268	0.0060201	7.19063e-11	8.69412e-10	Biosynthesis of cofactors
path:sey00400	23	Up	0.00348581	0.00681783	2.59912e-10	1.92046e-09	Phenylalanine, tyrosine and tryptophan biosynthesis
path:sey00903	2	Up	0.00432081	0.00820953	0.591143	0.619071	Limonene and pinene degradation
path:sey00930	2	Up	0.00432081	0.00820953	0.591143	0.619071	Caprolactam degradation
path:sey00472	2	Up	0.00455667	0.00853574	1	1	D-Arginine and D-ornithine metabolism
path:sey00660	16	Up	0.00529599	0.00978288	1.61938e-05	2.65898e-05	C5-Branched dibasic acid metabolism
path:sey00460	8	Up	0.00608166	0.0110803	0.00173309	0.00232829	Cyanoamino acid metabolism
path:sey00525	3	Down	0.0064857	0.0116567	0.711265	0.739049	Acarbose and validamycin biosynthesis
path:sey02024	60	Up	0.00716329	0.0127029	1.72213e-09	6.76046e-09	Quorum sensing
CpxR	31	Down	0.00783403	0.0137096	3.8667e-08	8.71645e-08	CpxR
path:sey00010	43	Up	0.00943379	0.016196	9.82639e-09	2.97025e-08	Glycolysis / Gluconeogenesis
path:sey01230	127	Up	0.00949838	0.016196	2.34562e-09	8.91335e-09	Biosynthesis of amino acids
path:sey00364	1	Up	0.0104375	0.0173524	0.0104375	0.0132209	Fluorobenzoate degradation
path:sey00623	1	Up	0.0104375	0.0173524	0.0104375	0.0132209	Toluene degradation
path:sey00230	68	Down	0.0113193	0.0185861	4.71943e-10	2.79887e-09	Purine metabolism
path:sey00260	36	Up	0.0127888	0.0207428	2.68689e-09	9.65828e-09	Glycine, serine and threonine metabolism
path:sey00261	8	Up	0.0151243	0.0242353	0.00087356	0.00121025	Monobactam biosynthesis
FNR	10	Up	0.0162955	0.0258012	0.000296184	0.00042818	FNR
path:sey05132	33	Up	0.0172806	0.027039	4.04137e-09	1.34376e-08	Salmonella infection
path:sey00380	8	Up	0.023142	0.0357894	0.0215331	0.0267655	Tryptophan metabolism
path:sey01212	20	Down	0.025529	0.0390271	2.32404e-08	5.51959e-08	Fatty acid metabolism
path:sey00300	13	Up	0.028538	0.0431313	1.42416e-06	2.59471e-06	Lysine biosynthesis
path:sey00770	25	Up	0.0297868	0.0445128	1.25394e-08	3.53699e-08	Pantothenate and CoA biosynthesis
path:sey00540	40	Down	0.0356993	0.0527556	4.27849e-08	9.48399e-08	Lipopolysaccharide biosynthesis
path:sey03420	8	Up	0.0392735	0.0573997	0.00127113	0.0017251	Nucleotide excision repair
path:sey00780	14	Down	0.0429554	0.0620986	0.00373531	0.00487055	Biotin metabolism
path:sey01502	8	Up	0.0450163	0.0643781	0.00277568	0.00365511	Vancomycin resistance
PhoPQ	15	Up	0.0552829	0.0782194	6.03819e-07	1.19863e-06	PhoPQ
path:sey01200	107	Up	0.0599608	0.0839452	1.60838e-08	4.1944e-08	Carbon metabolism
path:sey00401	4	Down	0.0651784	0.0902992	0.187456	0.220634	Novobiocin biosynthesis
path:sey02040	45	Down	0.067172	0.0921019	0.000285721	0.000417592	Flagellar assembly
path:sey00190	43	Up	0.0705068	0.0956878	2.24638e-08	5.51959e-08	Oxidative phosphorylation
path:sey00240	43	Down	0.0723079	0.0971409	2.01403e-14	2.67866e-12	Pyrimidine metabolism
path:sey00360	7	Down	0.0895118	0.119051	0.0132451	0.0166188	Phenylalanine metabolism
path:sey00473	4	Down	0.0920925	0.12127	0.228196	0.259402	D-Alanine metabolism
path:sey03410	14	Up	0.109177	0.142358	6.22271e-07	1.20595e-06	Base excision repair
path:sey00561	12	Up	0.114677	0.147473	0.000103607	0.000158388	Glycerolipid metabolism
CRP	223	Up	0.115317	0.147473	6.59684e-12	1.09673e-10	CRP
SlyA	8	Up	0.122579	0.155267	0.000747473	0.00104646	SlyA
path:sey02030	23	Up	0.128318	0.161003	6.52612e-07	1.23066e-06	Bacterial chemotaxis
path:sey00130	21	Down	0.156234	0.193788	3.28753e-10	2.30127e-09	Ubiquinone and other terpenoid-quinone biosynthesis
path:sey00740	12	Down	0.157362	0.193788	1.36934e-05	2.27653e-05	Riboflavin metabolism
path:sey05100	10	Up	0.220742	0.269345	0.145328	0.172577	Bacterial invasion of epithelial cells
path:sey01503	36	Up	0.245336	0.296634	4.94308e-10	2.79887e-09	Cationic antimicrobial peptide (CAMP) resistance
path:sey00541	26	Down	0.253036	0.303187	1.01378e-09	4.45147e-09	O-Antigen nucleotide sugar biosynthesis
path:sey00590	2	Down	0.27136	0.32224	1	1	Arachidonic acid metabolism
RpoS	60	Up	0.291899	0.343562	5.35748e-11	7.12545e-10	RpoS
Fur	40	Down	0.311655	0.363598	2.57261e-09	9.50438e-09	Fur
path:sey01054	1	Up	0.328439	0.379847	0.328439	0.355142	Nonribosomal peptide structures
path:sey01053	8	Up	0.33226	0.380953	0.227503	0.259402	Biosynthesis of siderophore group nonribosomal peptides
path:sey00520	48	Up	0.356204	0.404915	7.05155e-13	3.12619e-11	Amino sugar and nucleotide sugar metabolism
path:sey03070	34	Up	0.367812	0.414567	1.59496e-08	4.1944e-08	Bacterial secretion system
path:sey00340	12	Up	0.451896	0.50506	2.93369e-05	4.75831e-05	Histidine metabolism
path:sey00760	25	Up	0.472232	0.52339	4.02336e-12	8.91844e-11	Nicotinate and nicotinamide metabolism
path:sey00564	27	Up	0.477292	0.524626	1.35657e-08	3.68212e-08	Glycerophospholipid metabolism
path:sey00430	3	Down	0.522418	0.569521	0.291046	0.322575	Taurine and hypotaurine metabolism
path:sey00670	13	Up	0.551727	0.596583	1.05276e-05	1.79509e-05	One carbon pool by folate
path:sey00480	24	Up	0.589186	0.63195	7.73996e-08	1.60846e-07	Glutathione metabolism
path:sey00270	35	Down	0.63987	0.680821	3.73162e-08	8.55699e-08	Cysteine and methionine metabolism
path:sey00471	5	Up	0.650449	0.686585	0.109164	0.1308	D-Glutamine and D-glutamate metabolism
path:sey00332	2	Down	0.708248	0.741708	1	1	Carbapenem biosynthesis
path:sey00250	33	Down	0.761458	0.791203	4.3388e-10	2.7479e-09	Alanine, aspartate and glutamate metabolism
path:sey00680	29	Up	0.870968	0.897975	5.78909e-08	1.24185e-07	Methane metabolism
path:sey00730	14	Down	0.896495	0.912107	0.00188421	0.002506	Thiamine metabolism
path:sey00030	36	Down	0.898391	0.912107	3.37158e-08	7.86702e-08	Pentose phosphate pathway
path:sey00550	26	Up	0.977596	0.985002	1.72824e-09	6.76046e-09	Peptidoglycan biosynthesis
path:sey00565	1	Down	0.993701	0.993701	0.993701	1	Ether lipid metabolism

## Sheet: kegg_fry_TAT_vs_water
	NGenes	Direction	PValue	FDR	PValue.Mixed	FDR.Mixed	TERM
PhoPQ	15	Up	4.03528e-12	3.50367e-10	1.2142e-10	1.07659e-09	PhoPQ
PmrAB	17	Up	5.26867e-12	3.50367e-10	6.34065e-14	9.37007e-13	PmrAB
path:sey02020	176	Up	2.95904e-07	1.31184e-05	2.29801e-25	3.05635e-23	Two-component system
CpxR	31	Up	8.76036e-07	2.91282e-05	8.95436e-11	8.71388e-10	CpxR
path:sey01503	36	Up	6.57816e-06	0.000174979	5.10937e-16	1.07097e-14	Cationic antimicrobial peptide (CAMP) resistance
path:sey00250	33	Down	1.67792e-05	0.000371939	2.19445e-09	1.71683e-08	Alanine, aspartate and glutamate metabolism
path:sey00440	3	Up	7.4623e-05	0.00141784	0.126797	0.208198	Phosphonate and phosphinate metabolism
path:sey03440	29	Down	0.000296385	0.00492741	0.0119044	0.0268353	Homologous recombination
path:sey03430	25	Down	0.000422591	0.00624496	0.0577182	0.1024	Mismatch repair
ArcA	222	Up	0.000704003	0.00936323	5.11273e-09	3.77774e-08	ArcA
path:sey00261	8	Up	0.00118517	0.0143298	0.0012475	0.00385856	Monobactam biosynthesis
path:sey03030	19	Down	0.00148103	0.0164147	0.0365982	0.0715818	DNA replication
path:sey01240	152	Down	0.00250753	0.0256539	3.3392e-05	0.000164487	Biosynthesis of cofactors
path:sey00230	68	Down	0.00270566	0.0257038	0.000144603	0.000620393	Purine metabolism
path:sey02060	39	Up	0.0029849	0.0264661	0.0023177	0.00629091	Phosphotransferase system (PTS)
SlyA	8	Up	0.00325726	0.027076	0.00644901	0.0155949	SlyA
path:sey00970	26	Down	0.00506597	0.0395283	0.00501015	0.0123398	Aminoacyl-tRNA biosynthesis
path:sey00240	43	Down	0.00534969	0.0395283	0.00479222	0.0120258	Pyrimidine metabolism
path:sey00900	12	Down	0.00567558	0.0397291	0.0626001	0.109002	Terpenoid backbone biosynthesis
path:sey03018	16	Down	0.00783318	0.0520906	7.71857e-05	0.00034219	RNA degradation
path:sey01212	20	Down	0.010095	0.0624638	0.00317389	0.00811783	Fatty acid metabolism
path:sey00910	21	Up	0.0105295	0.0624638	1.14683e-18	3.05058e-17	Nitrogen metabolism
path:sey00340	12	Up	0.010802	0.0624638	0.0577445	0.1024	Histidine metabolism
path:sey00053	15	Up	0.0119557	0.0662547	0.000688742	0.00234879	Ascorbate and aldarate metabolism
path:sey00740	12	Up	0.0135746	0.072217	9.17251e-11	8.71388e-10	Riboflavin metabolism
path:sey00500	35	Up	0.0176109	0.0863151	0.0022256	0.00616678	Starch and sucrose metabolism
path:sey00270	35	Down	0.0177554	0.0863151	7.60554e-05	0.00034219	Cysteine and methionine metabolism
path:sey01040	3	Down	0.0181716	0.0863151	1	1	Biosynthesis of unsaturated fatty acids
path:sey00061	13	Down	0.0192739	0.088394	0.0276597	0.0554098	Fatty acid biosynthesis
path:sey00430	3	Down	0.0237492	0.105288	0.53415	0.721988	Taurine and hypotaurine metabolism
path:sey02040	45	Down	0.0313863	0.13388	0.0161433	0.03463	Flagellar assembly
path:sey00785	3	Down	0.0322117	0.13388	1	1	Lipoic acid metabolism
path:sey00473	4	Down	0.0340653	0.137294	0.999955	1	D-Alanine metabolism
FNR	10	Up	0.0391326	0.153078	0.54116	0.721988	FNR
path:sey00040	29	Up	0.0447142	0.169552	2.03044e-06	1.28594e-05	Pentose and glucuronate interconversions
path:sey01200	107	Down	0.0458939	0.169552	0.00735889	0.0174774	Carbon metabolism
path:sey00460	8	Down	0.0527257	0.189527	0.0247511	0.0506445	Cyanoamino acid metabolism
path:sey00670	13	Down	0.0566993	0.193614	0.642892	0.79171	One carbon pool by folate
path:sey03060	18	Down	0.0567739	0.193614	0.0631062	0.109002	Protein export
path:sey03070	34	Down	0.0635177	0.210979	0.192283	0.29395	Bacterial secretion system
path:sey00541	26	Down	0.0651613	0.210979	1.61853e-05	8.96933e-05	O-Antigen nucleotide sugar biosynthesis
Lrp	143	Up	0.0666249	0.210979	6.24942e-10	5.19483e-09	Lrp
path:sey00410	9	Down	0.0698392	0.216014	0.550743	0.724492	beta-Alanine metabolism
path:sey03020	4	Down	0.0754168	0.227965	0.774442	0.919649	RNA polymerase
path:sey00680	29	Down	0.0832989	0.238602	0.000194527	0.000775672	Methane metabolism
path:sey00565	1	Down	0.0835391	0.238602	0.0835391	0.142445	Ether lipid metabolism
path:sey00030	36	Down	0.0843178	0.238602	0.0202686	0.0427892	Pentose phosphate pathway
path:sey03420	8	Down	0.0896785	0.248484	0.769125	0.919649	Nucleotide excision repair
path:sey04122	17	Down	0.0928606	0.24948	0.0464722	0.0858445	Sulfur relay system
path:sey00521	10	Down	0.0937895	0.24948	0.638006	0.79171	Streptomycin biosynthesis
path:sey01210	29	Up	0.10776	0.281022	0.000590244	0.00206586	2-Oxocarboxylic acid metabolism
OxyR	41	Down	0.116603	0.298235	0.00146743	0.00443564	OxyR
path:sey03410	14	Down	0.120617	0.29881	0.0279132	0.0554098	Base excision repair
path:sey00770	25	Up	0.121322	0.29881	0.000180952	0.00075208	Pantothenate and CoA biosynthesis
path:sey00760	25	Down	0.128277	0.306262	0.00221247	0.00616678	Nicotinate and nicotinamide metabolism
path:sey00472	2	Up	0.128952	0.306262	1	1	D-Arginine and D-ornithine metabolism
RpoS	60	Up	0.133245	0.306843	1.36081e-06	9.04939e-06	RpoS
path:sey01501	20	Up	0.133811	0.306843	0.0439545	0.0823373	beta-Lactam resistance
path:sey00540	40	Up	0.147811	0.326959	4.88299e-19	1.62359e-17	Lipopolysaccharide biosynthesis
path:sey00920	35	Up	0.151433	0.326959	0.0510665	0.0930389	Sulfur metabolism
path:sey00620	59	Down	0.151769	0.326959	0.00785794	0.0183352	Pyruvate metabolism
RpoE	26	Down	0.152417	0.326959	0.000275619	0.00104735	RpoE
path:sey00564	27	Up	0.156837	0.330392	2.03311e-19	1.35202e-17	Glycerophospholipid metabolism
path:sey00290	20	Up	0.160619	0.330392	0.000366251	0.00135309	Valine, leucine and isoleucine biosynthesis
path:sey00361	2	Up	0.16147	0.330392	1	1	Chlorocyclohexane and chlorobenzene degradation
path:sey00780	14	Down	0.176516	0.349727	0.167059	0.26451	Biotin metabolism
path:sey00350	15	Up	0.179644	0.349727	0.0416512	0.0791373	Tyrosine metabolism
path:sey00633	8	Up	0.181422	0.349727	0.927181	1	Nitrotoluene degradation
path:sey00750	9	Down	0.181437	0.349727	0.0159334	0.03463	Vitamin B6 metabolism
path:sey00364	1	Up	0.186951	0.350205	0.186951	0.289122	Fluorobenzoate degradation
path:sey00623	1	Up	0.186951	0.350205	0.186951	0.289122	Toluene degradation
path:sey00400	23	Up	0.190489	0.351876	1.54942e-11	1.87339e-10	Phenylalanine, tyrosine and tryptophan biosynthesis
path:sey00052	28	Up	0.194543	0.354441	0.0225202	0.0467999	Galactose metabolism
path:sey00523	5	Down	0.207689	0.373279	0.965018	1	Polyketide sugar unit biosynthesis
OmpR	24	Up	0.211381	0.374849	0.133517	0.216559	OmpR
path:sey00860	31	Down	0.21442	0.375236	0.27213	0.408155	Porphyrin and chlorophyll metabolism
path:sey00790	24	Down	0.225052	0.388727	0.000994337	0.00330617	Folate biosynthesis
path:sey00627	4	Up	0.251382	0.428638	1	1	Aminobenzoate degradation
path:sey01502	8	Down	0.257083	0.432811	0.00109217	0.00348246	Vancomycin resistance
path:sey01220	10	Up	0.271671	0.451653	0.584619	0.747638	Degradation of aromatic compounds
path:sey00480	24	Up	0.27836	0.45706	3.88356e-19	1.62359e-17	Glutathione metabolism
path:sey03010	56	Down	0.300077	0.478946	0.273206	0.408155	Ribosome
path:sey00650	31	Up	0.300183	0.478946	0.159143	0.255012	Butanoate metabolism
path:sey00590	2	Down	0.302492	0.478946	1	1	Arachidonic acid metabolism
path:sey00630	30	Down	0.312673	0.489241	0.0395479	0.0762299	Glyoxylate and dicarboxylate metabolism
path:sey00625	5	Up	0.333168	0.515249	1	1	Chloroalkane and chloroalkene degradation
path:sey00626	4	Up	0.367517	0.557444	1	1	Naphthalene degradation
path:sey00561	12	Down	0.368835	0.557444	0.123279	0.204951	Glycerolipid metabolism
path:sey00300	13	Down	0.377072	0.563489	4.04838e-05	0.000192298	Lysine biosynthesis
RcsB	22	Up	0.416323	0.615233	0.000198292	0.000775672	RcsB
path:sey00471	5	Down	0.428067	0.619141	0.416585	0.59091	D-Glutamine and D-glutamate metabolism
path:sey00520	48	Up	0.428278	0.619141	1.19914e-14	1.99357e-13	Amino sugar and nucleotide sugar metabolism
path:sey05132	33	Up	0.445534	0.635681	6.29609e-11	6.97816e-10	Salmonella infection
path:sey00310	14	Up	0.449279	0.635681	0.539762	0.721988	Lysine degradation
path:sey01110	348	Down	0.459028	0.642639	2.35759e-05	0.000125424	Biosynthesis of secondary metabolites
path:sey00600	2	Up	0.466514	0.646316	1	1	Sphingolipid metabolism
path:sey01054	1	Up	0.475317	0.651723	0.475317	0.658512	Nonribosomal peptide structures
path:sey00640	35	Down	0.487802	0.654916	0.00823122	0.018875	Propanoate metabolism
path:sey00562	10	Up	0.490265	0.654916	0.73891	0.901606	Inositol phosphate metabolism
path:sey00660	16	Up	0.498141	0.654916	0.276195	0.408155	C5-Branched dibasic acid metabolism
path:sey00281	5	Up	0.499306	0.654916	0.984259	1	Geraniol degradation
path:sey01120	253	Up	0.502266	0.654916	0.00167465	0.00494953	Microbial metabolism in diverse environments
CRP	223	Up	0.507398	0.655183	1.07261e-12	1.42657e-11	CRP
path:sey00362	9	Up	0.533144	0.681809	0.761724	0.919649	Benzoate degradation
path:sey00051	40	Up	0.54642	0.692132	0.0870201	0.146502	Fructose and mannose metabolism
path:sey00280	10	Up	0.551903	0.692482	0.542848	0.721988	Valine, leucine and isoleucine degradation
path:sey00401	4	Down	0.559785	0.692778	0.812563	0.95638	Novobiocin biosynthesis
path:sey00550	26	Down	0.562557	0.692778	5.63666e-16	1.07097e-14	Peptidoglycan biosynthesis
path:sey00220	17	Up	0.568483	0.693653	0.000466426	0.00167661	Arginine biosynthesis
path:sey00071	13	Up	0.575358	0.695661	0.454937	0.636912	Fatty acid degradation
path:sey00903	2	Down	0.60396	0.717202	1	1	Limonene and pinene degradation
path:sey00930	2	Down	0.60396	0.717202	1	1	Caprolactam degradation
path:sey01230	127	Up	0.655058	0.770997	3.4091e-07	2.38637e-06	Biosynthesis of amino acids
path:sey02010	166	Up	0.700092	0.808136	0.00238977	0.0063568	ABC transporters
path:sey00020	27	Down	0.70446	0.808136	0.555626	0.724492	Citrate cycle (TCA cycle)
path:sey00730	14	Down	0.70484	0.808136	0.349622	0.510986	Thiamine metabolism
path:sey00380	8	Down	0.716542	0.814531	0.931994	1	Tryptophan metabolism
path:sey00190	43	Down	0.725709	0.81796	0.565054	0.729633	Oxidative phosphorylation
path:sey00450	15	Down	0.750484	0.838776	0.417636	0.59091	Selenocompound metabolism
path:sey00525	3	Down	0.769721	0.849485	1	1	Acarbose and validamycin biosynthesis
path:sey00260	36	Up	0.77284	0.849485	8.20875e-06	4.96257e-05	Glycine, serine and threonine metabolism
path:sey01100	858	Down	0.783122	0.853731	1.55965e-05	8.96933e-05	Metabolic pathways
path:sey00130	21	Down	0.796249	0.860984	0.0154909	0.0343381	Ubiquinone and other terpenoid-quinone biosynthesis
path:sey00330	23	Up	0.850752	0.90522	0.00275008	0.00717178	Arginine and proline metabolism
path:sey00332	2	Up	0.850771	0.90522	1	1	Carbapenem biosynthesis
path:sey02030	23	Down	0.866943	0.915106	0.360119	0.520607	Bacterial chemotaxis
path:sey02024	60	Down	0.927318	0.96822	0.00208476	0.00602766	Quorum sensing
path:sey00360	7	Up	0.931821	0.96822	0.632074	0.79171	Phenylalanine metabolism
Fur	40	Up	0.958321	0.979281	0.00109972	0.00348246	Fur
path:sey01053	8	Down	0.965523	0.979281	0.826385	0.964116	Biosynthesis of siderophore group nonribosomal peptides
path:sey05100	10	Down	0.967864	0.979281	0.608307	0.770522	Bacterial invasion of epithelial cells
path:sey00592	3	Up	0.971918	0.979281	1	1	alpha-Linolenic acid metabolism
path:sey00010	43	Up	0.979849	0.979849	2.69952e-05	0.000138091	Glycolysis / Gluconeogenesis
