# Supplementary material for: Global RNA profiles show target selectivity and physiological effects of peptide-delivered antisense antibiotics
Source: Nucleic Acids Res. 2021 Apr 13;49(8):4705–24. doi: 10.1093/nar/gkab242 (PMC8096218; doi:10.1093/nar/gkab242)
Supplement: gkab242_Supplemental_Files [file gkab242_supplemental_files.zip › DE_analysis_edgeR.xlsx]

## Sheet: PNAKFF_vs_water
	genename	logFC	logCPM	F	PValue	FDR
SL1344_1133	acpP	-2.24117	11.7818	221.443	2.17667e-16	9.56862e-13
SL1344_2764	virK	1.75761	9.42479	58.8147	1.31709e-08	2.89496e-05
SL1344_1134	fabF	-1.1555	10.0322	50.4028	3.48604e-08	5.10822e-05
SL1344_2765	mig-14	1.3466	9.35962	48.9031	5.06249e-08	5.56368e-05
SL1344_2624	yfiA	1.09046	7.81258	37.8555	5.6266e-07	0.000494691
SL1344_1793	pagO	1.81769	5.49547	33.7629	1.55753e-06	0.00114115
SL1344_0302	pagN	1.33328	5.87993	30.5556	3.62332e-06	0.00199102
SL1344_4071	argC	0.945165	6.80661	30.5939	3.58605e-06	0.00199102
SL1344_0066A	SL1344_0066A	2.82655	5.296	29.4836	4.85279e-06	0.00237032
SL1344_2742	SL1344_2742	1.75277	6.83457	27.7276	1.02286e-05	0.00449649
SL1344_1602	SL1344_1602	0.783177	7.95241	25.2617	1.6178e-05	0.00592653
SL1344_4013	cdh-a	0.727127	9.38375	25.4018	1.5522e-05	0.00592653
SL1344_P1_0061	SL1344_P1_0061	0.773107	8.8046	24.8831	1.81037e-05	0.00612183
SL1344_4255	phoN	0.775722	7.93864	23.5289	2.72448e-05	0.00855488
SL1344_2223C	ccmE2	2.72542	5.25023	23.0728	3.30916e-05	0.00855709
SL1344_2622	rluD	0.671433	9.33747	23.0804	3.12659e-05	0.00855709
AmgR	AmgR	0.9102	9.14481	23.0146	3.19071e-05	0.00855709
SL1344_3670	pmgI	-0.811457	6.82371	22.6861	3.53236e-05	0.00862682
SL1344_0616	pagP	0.624059	8.74926	20.4084	7.283e-05	0.0168506
SL1344_1168	phoQ	0.568644	8.49214	19.9934	8.33929e-05	0.0183298
SL1344_2266	yfbE	0.621417	7.73341	19.6214	9.4249e-05	0.0197295
SL1344_2158	yohJ	2.38476	9.6182	20.7222	0.000176274	0.0334237
SL1344_2190	yeiU	0.568232	9.41861	17.798	0.000174143	0.0334237
SL1344_2461	upp	-0.481012	8.97455	17.5437	0.00019008	0.0334237
SL1344_2849	orgB	0.856774	7.0128	17.5462	0.000189913	0.0334237
SL1344_0806	dps	-1.27762	7.08496	18.5115	0.000229122	0.0353609
SL1344_1799	pagK	0.92528	6.35237	16.9895	0.000230431	0.0353609
SL1344_2049	hisD	-0.63524	7.17047	16.9544	0.000233272	0.0353609
SL1344_4387	mgtA	0.631113	9.1304	17.2138	0.000213098	0.0353609
SL1344_3910	yigI	2.24126	6.5051	18.7009	0.000254544	0.0372992
SL1344_0605	rna	0.706328	7.13061	16.4283	0.000280714	0.038563
SL1344_1783	SL1344_1783	0.78894	6.74139	16.4632	0.000277265	0.038563
SL1344_4080	murI	0.702749	8.61465	16.1726	0.000307384	0.0409472
SL1344_0741	SL1344_0741	2.09399	5.42299	16.3844	0.000317869	0.0410986
SL1344_1169	phoP	0.500201	9.31742	15.8578	0.000343981	0.0420039
SL1344_3824	pstS	-0.970302	5.64025	15.907	0.000337968	0.0420039
ArcZ	ArcZ	-0.681692	6.54095	15.7024	0.000363729	0.0432149
SL1344_2268	yfbG	0.804965	6.72866	15.3679	0.00041046	0.0474837
SL1344_3608	tag	-0.698851	5.69355	15.0179	0.000466281	0.0525582
SL1344_0907	pflA	-0.450735	8.19721	14.6547	0.00053282	0.0559837
SL1344_1502	yddG	1.91988	8.87582	16.5601	0.00053397	0.0559837
STnc540	STnc540	-1.28567	5.17276	14.8116	0.000534876	0.0559837
SL1344_1530	pdgL	1.11497	5.45197	14.2722	0.000613998	0.0613439
SL1344_2626	SL1344_2626	0.601202	7.20873	14.3045	0.000606641	0.0613439
SL1344_2680	SL1344_2680	2.87564	4.47806	14.1355	0.000646101	0.0631169
SL1344_0749	gpmA	-0.605761	9.19599	13.6771	0.00076757	0.073353
SL1344_1287	ydiR	0.771603	6.25553	13.4733	0.000829177	0.0764837
SL1344_2225	napC	2.53037	4.96915	13.5545	0.000835239	0.0764837
GlmY	GlmY	-0.660613	10.4484	13.4003	0.000852525	0.0764837
SL1344_4265	yjeH	0.45726	8.55567	13.1065	0.000953772	0.0838556
SL1344_0906	ycaM	0.996314	6.03592	12.8457	0.00105443	0.0880715
SL1344_1872	SL1344_1872	0.659346	7.08111	12.8276	0.00106183	0.0880715
SL1344_3368	SL1344_3368	0.562035	9.25052	12.9226	0.00102362	0.0880715
SL1344_3849	rbsA	0.6315	7.10334	12.7505	0.00109395	0.0890558
SL1344_3375	fmu	0.541789	8.38498	12.5651	0.00117551	0.0911885
SL1344_3907	yigF	-1.30064	4.31369	12.5501	0.00118238	0.0911885
SL1344_4472	mdoB	0.576758	9.10115	12.5593	0.00117815	0.0911885
SL1344_0703	SL1344_0703	2.23975	4.56858	12.4528	0.00122803	0.0921297
SL1344_2634	SL1344_2634	0.767205	6.10648	12.4352	0.0012365	0.0921297
SL1344_2914	cysD	1.40394	5.11844	12.1997	0.00135589	0.0991284
SL1344_4230	yjdB	0.597565	8.42885	12.163	0.00137553	0.0991284
SL1344_2692	SL1344_2692	3.14918	4.81141	12.1359	0.00143666	0.101864
SL1344_0998	pyrD	0.668935	5.76748	11.9363	0.00150412	0.104954
SL1344_0609	citF	2.54466	4.31344	11.8092	0.00158175	0.108647
SL1344_0378	yaiB	0.590674	7.87115	11.7176	0.00164037	0.110939
SL1344_1204	aroQ	1.00732	5.27846	11.1044	0.00209769	0.131735
SL1344_2273	pmrD	0.614499	8.28743	11.1116	0.00209162	0.131735
SL1344_2996	kduI	2.03653	6.98317	12.2302	0.0020469	0.131735
SL1344_3367	yrdB	0.624239	7.46909	11.1915	0.00202519	0.131735
SL1344_3934	SL1344_3934	0.432929	7.79428	11.1948	0.00202251	0.131735
SL1344_1505	smvA	0.822013	6.83883	11.1131	0.00222268	0.132594
SL1344_2137	yehU	0.527658	6.7156	11.0227	0.00216826	0.132594
SL1344_2630	yfiN	0.506235	7.42144	10.9513	0.00223202	0.132594
SL1344_3943	yihD	0.554831	7.24381	11.0091	0.00218023	0.132594
SL1344_1514	steA	0.689075	7.53217	10.8886	0.0023451	0.137454
SL1344_4114	purD	0.517754	7.95378	10.725	0.00244762	0.141576
SL1344_0044	rpsT	-0.413253	10.4951	10.5879	0.00258894	0.14591
SL1344_4495	deoA	0.980705	7.93226	11.0668	0.00258675	0.14591
SL1344_2635	cIIb	0.954479	5.01574	10.5543	0.00262498	0.146069
SL1344_0392	phoB	-0.462724	7.43023	10.3024	0.00291228	0.150012
SL1344_3100	SL1344_3100	-0.627969	5.82387	10.3493	0.00285633	0.150012
SL1344_3850	rbsC	0.631553	6.9922	10.3116	0.00290113	0.150012
SL1344_4015	SL1344_4015	1.55215	4.10817	10.4576	0.0027315	0.150012
SL1344_4111	zraP	0.8308	5.73309	10.389	0.00280982	0.150012
SL1344_4215	nrfC	1.53839	5.47467	10.3858	0.00293473	0.150012
ChiX	ChiX	-1.05943	9.70854	11.136	0.00291441	0.150012
SroC	SroC	-0.902704	5.52608	10.232	0.00300579	0.151879
SL1344_3256	rpsO	-0.397672	10.8938	10.1282	0.00313044	0.15638
SL1344_0334	SL1344_0334	2.53584	4.78327	10.1994	0.00332744	0.163846
SL1344_3781	ccmF1	1.67583	4.32935	9.96247	0.00335444	0.163846
SL1344_0841	ybjG	0.548057	6.22404	9.79743	0.00359462	0.173648
SL1344_0396	malZ	0.574143	6.52624	9.73563	0.00368924	0.176281
SL1344_P2_0032	SL1344_P2_0032	2.4395	4.73626	9.70664	0.00386088	0.182499
SL1344_2848	orgC	0.583923	7.35085	9.55869	0.0039752	0.183947
SL1344_4195	siiC	1.33535	4.51254	9.55959	0.00397369	0.183947
SL1344_P2_0054A	SL1344_P2_0054A	-0.506763	10.0896	9.52492	0.00403244	0.184652
SL1344_1262	ydiY	-0.369124	8.40041	9.47234	0.00412332	0.186867
SL1344_3940	hemG	0.515773	8.15052	9.43986	0.00418055	0.187527
SL1344_2110	SL1344_2110	1.87303	7.22411	10.1079	0.00444535	0.193483
SL1344_2939	barA	1.21937	9.72463	10.0633	0.00441219	0.193483
SL1344_3936	fadB	0.551893	8.24068	9.30559	0.00442633	0.193483
SL1344_3366	yrdA	0.509346	8.25434	9.24396	0.00454429	0.19585
SL1344_4223	lpxO	0.656894	6.40291	9.13077	0.00476983	0.203574
SL1344_3167	SL1344_3167	-0.761878	5.416	9.07923	0.00487648	0.206125
SL1344_3906	corA	-0.400999	8.04565	9.05525	0.00492696	0.206275
SL1344_0284	vgrS	1.65733	6.47724	9.39287	0.0055985	0.230009
SL1344_3782	ccmE1	1.85462	5.48014	8.92904	0.00557938	0.230009
SL1344_0920	rec2	0.874745	5.98792	8.7073	0.00572626	0.230819
SL1344_2057	udg	0.669293	6.2286	8.71914	0.00569691	0.230819
SL1344_2202	SL1344_2202	-0.379765	7.2184	8.67076	0.00581795	0.230819
SL1344_2267	pmrF	0.58887	6.34744	8.6667	0.00582824	0.230819
SL1344_3085	mutY	-0.44103	7.25645	8.52502	0.00619966	0.243336
SL1344_2887	SL1344_2887	0.724836	5.3828	8.49725	0.00627541	0.24413
SL1344_3356	prmA	-0.42303	6.93424	8.45048	0.00640522	0.246994
IsrK	IsrK	-0.987105	7.579	8.91835	0.00669089	0.255767
SL1344_0983	sodCa	0.733651	5.74484	8.1305	0.00737464	0.263568
SL1344_1778	SL1344_1778	0.434027	6.78343	8.19875	0.00715536	0.263568
SL1344_2792	nrdE	-0.475884	7.57886	8.18375	0.00720294	0.263568
SL1344_3362	envR	0.859532	5.77851	8.14724	0.00732018	0.263568
SL1344_3822	pstA	-0.681577	5.28229	8.14606	0.007324	0.263568
SL1344_3935	fadA	0.605492	6.5447	8.1449	0.00732778	0.263568
SL1344_4112	hydH	0.435041	7.8464	8.26166	0.00695942	0.263568
StyR-195	StyR-195	-0.834814	4.7531	8.19368	0.00717138	0.263568
SL1344_2270	arnT	0.577311	6.58454	8.0554	0.00762431	0.266004
SL1344_4167	malK	1.90978	6.3861	8.60982	0.00758759	0.266004
SL1344_4408	SL1344_4408	-0.56687	6.03413	8.05545	0.00762416	0.266004
SL1344_0819	pflF	0.706619	5.20345	7.98476	0.00786747	0.272326
SL1344_1318	ttrC	1.62299	4.46009	7.94205	0.00801854	0.275387
SL1344_2081	cpsG	1.79365	4.70191	7.92143	0.00809259	0.275775
SL1344_1393	ydgT	0.672484	6.96183	7.94847	0.00822418	0.27654
SL1344_4361	iolC	1.24685	6.46388	8.11941	0.00824085	0.27654
SL1344_2546	gogB	0.647946	5.65631	7.8519	0.00834775	0.278005
SL1344_4224	phnO	0.816284	5.36857	7.80199	0.00853624	0.282145
SL1344_0242	cutF	0.41723	7.54877	7.72249	0.00884603	0.290203
SL1344_1523	ydcY	-0.841576	4.72328	7.69824	0.00894289	0.291207
SL1344_1504	SL1344_1504	0.783609	5.37572	7.60652	0.00931984	0.30125
SL1344_3854	yieO	0.41644	8.81332	7.58	0.00943196	0.302649
SL1344_3487	SL1344_3487	1.21179	6.33269	7.74246	0.00962798	0.3067
SL1344_4498	stjA	0.746888	5.9788	7.51676	0.0097053	0.306939
SL1344_0015	SL1344_0015	1.35525	5.29611	7.58609	0.00994005	0.312118
SL1344_0070	caiE	-1.03438	4.35454	7.34739	0.0104803	0.312921
SL1344_0891	infA	-0.453097	7.23881	7.38046	0.0103239	0.312921
SL1344_1184	pagC	1.04833	6.17774	7.67114	0.0100714	0.312921
SL1344_1339	sseG	1.08786	5.70893	7.35663	0.0105351	0.312921
SL1344_2063	rfbU	0.521526	6.40455	7.39983	0.0102335	0.312921
SL1344_3734	SL1344_3734	1.31769	5.06679	7.37452	0.0105056	0.312921
SL1344_P1_0088	pefC	1.10693	7.41816	7.72622	0.0104938	0.312921
STnc2070	STnc2070	-0.847792	7.35504	7.73158	0.0105209	0.312921
SL1344_0829	bssR	0.794255	4.99976	7.25978	0.0109072	0.321799
SL1344_2478	sinI	1.443	3.96147	7.22064	0.011104	0.32542
SL1344_2425	eutJ	3.09763	3.07192	7.07489	0.011871	0.345594
SL1344_1259	SL1344_1259	-0.655295	4.92912	6.99764	0.0123005	0.355744
SL1344_1247	celA	-0.89499	4.59248	6.9513	0.0125663	0.357832
SL1344_2058	gnd	-0.432719	7.97033	6.96921	0.0124628	0.357832
SL1344_2122	yegW	-0.54948	5.62437	6.94132	0.0126243	0.357832
SibC	SibC	-0.96307	12.3785	7.33008	0.0126983	0.357832
SL1344_0767	hutU	1.51991	6.60223	7.22038	0.0130326	0.36405
SL1344_0842	mdfA	0.41378	6.862	6.86388	0.0130846	0.36405
SL1344_0437	cyoA	0.365785	8.86491	6.77672	0.0136245	0.371485
SL1344_2712	SL1344_2712	0.954969	4.86968	6.76926	0.0136717	0.371485
SL1344_3671	yibP	-0.345995	8.11126	6.80283	0.0134603	0.371485
SL1344_4288	SL1344_4288	0.478769	6.34762	6.76641	0.0136899	0.371485
SL1344_1132	fabG	-0.471027	9.221	6.69377	0.0142006	0.377386
SL1344_2023	pduL	3.0979	3.52807	6.68018	0.0142507	0.377386
SL1344_P1_0009	traS	0.567479	5.61145	6.68203	0.0142384	0.377386
SL1344_P1_0101	repA3	-0.542893	10.2814	6.7663	0.0141079	0.377386
SL1344_2810	ygaD	-0.435979	6.16818	6.64942	0.0144567	0.380548
SL1344_3615	cspA	-0.443649	8.53829	6.60316	0.0147727	0.384264
SL1344_4442	yjiE	-0.59133	6.04944	6.61141	0.0147157	0.384264
SL1344_2790	nrdH	-0.717211	6.02685	6.60624	0.0150269	0.388577
SL1344_3508	gntK	-0.875203	4.1917	7.46678	0.0151851	0.390371
SL1344_3480	malQ	-0.55085	5.83552	6.52832	0.0152997	0.391032
SL1344_2274	menE	0.520166	5.98109	6.38254	0.0163858	0.412262
SL1344_4084	SL1344_4084	0.710436	6.4365	6.43553	0.0164117	0.412262
SL1344_4305	SL1344_4305	1.43996	3.85646	6.3891	0.0163351	0.412262
SL1344_1416	ynfM	0.764293	5.96975	6.33903	0.0167259	0.417767
SL1344_1073	ycdX	-0.42452	6.87588	6.21588	0.0177307	0.433123
SL1344_1284	ydiD	-0.701565	4.92754	6.23531	0.017568	0.433123
SL1344_1682	hns	-0.35869	9.90124	6.21351	0.0177507	0.433123
SL1344_1713	SL1344_1713	0.462595	5.86535	6.18861	0.017962	0.433123
SL1344_3920	SL1344_3920	-0.850411	5.11953	6.22565	0.0176487	0.433123
SL1344_4196	siiD	1.05131	4.78896	6.1969	0.0178913	0.433123
SL1344_P1_0080	ccdA	-0.542682	5.32931	6.18062	0.0180304	0.433123
SL1344_2265	ais	0.435867	6.49609	6.14369	0.0183501	0.436582
SL1344_P1_0039	SL1344_P1_0039	1.05652	5.15379	6.1611	0.018373	0.436582
SL1344_0439	yajG	0.402088	6.30588	6.12411	0.0185221	0.437759
SL1344_0245	rcsF	0.316231	7.91358	6.03736	0.0193055	0.440594
SL1344_0249	yaeD	0.376582	8.1686	6.08076	0.0189092	0.440594
SL1344_1025	yccA	0.532737	7.26159	6.04873	0.0196443	0.440594
SL1344_1066	SL1344_1066	0.734794	5.91127	6.00728	0.0195855	0.440594
SL1344_1473	pqaA	1.36651	4.58458	6.04778	0.0192095	0.440594
SL1344_2763	pipB2	0.630979	6.2778	6.05027	0.0191867	0.440594
SL1344_3275	rpmA	-0.412067	10.9562	6.01587	0.0195051	0.440594
SL1344_3571	yhjB	1.3553	5.82558	6.33229	0.0191112	0.440594
SL1344_4113	hydG	0.434083	8.40543	6.024	0.0194293	0.440594
SL1344_P1_0064	SL1344_P1_0064	-0.495978	5.94567	6.0378	0.0193014	0.440594
SL1344_3728	mgtB	0.927816	8.61864	6.26726	0.0197754	0.441283
SL1344_2291	nuoH	0.623964	7.19989	6.02749	0.0200125	0.444319
SL1344_1711	pth	-0.390158	6.42264	5.94832	0.0201471	0.445059
SL1344_0763	ybhC	-0.297154	8.22967	5.92708	0.0203538	0.447376
SL1344_0082	SL1344_0082	0.622545	6.54236	5.86382	0.0209829	0.448147
SL1344_0799	ybiJ	0.557068	7.40049	5.93157	0.0207934	0.448147
SL1344_1615	ycjX	-0.519654	6.44282	5.87979	0.0208222	0.448147
SL1344_2743	SL1344_2743	1.1336	4.33417	5.86208	0.0210005	0.448147
SL1344_3857	yieP	0.398727	8.50594	5.8895	0.020725	0.448147
SL1344_P2_0040	yddA	-0.503156	6.12233	5.89106	0.0207094	0.448147
SL1344_0513	SL1344_0513	1.76718	7.07827	6.17863	0.0211656	0.449027
SL1344_1786	SL1344_1786	0.536837	6.42669	5.83797	0.0212461	0.449027
SL1344_3142	ygiR	-0.313291	8.14993	5.8075	0.0215608	0.453499
SL1344_1513	nhoA	0.614745	5.17797	5.79138	0.0217295	0.453837
SL1344_2641	SL1344_2641	0.510612	6.66325	5.78625	0.0217834	0.453837
SL1344_0728	tolR	-0.560193	5.40351	5.77196	0.0219344	0.454828
SL1344_0248	abc	0.353505	9.53866	5.7308	0.0223759	0.456183
SL1344_2171	yeiG	0.339653	7.06287	5.72721	0.0224148	0.456183
SL1344_4139	SL1344_4139	0.390533	6.91555	5.73894	0.0222878	0.456183
SL1344_4516	creC	-0.522826	5.78683	5.74087	0.022267	0.456183
SL1344_2576	SL1344_2576	1.50127	3.20751	5.69124	0.0228094	0.459954
SL1344_2923	ygcB	1.09676	4.62086	5.69799	0.0227347	0.459954
SL1344_0058	SL1344_0058	1.17955	5.61813	5.6665	0.0243443	0.460754
SL1344_0373	yaiY	1.10413	3.71607	5.49079	0.0251508	0.460754
SL1344_0495	ybbL	1.02662	4.67757	5.53702	0.0245885	0.460754
SL1344_0523	ylbE	1.78932	4.94525	5.57129	0.0250322	0.460754
SL1344_0645	ybeU	1.24688	3.47548	5.50414	0.0249871	0.460754
SL1344_0980	SL1344_0980	0.986285	6.64866	5.84683	0.0235228	0.460754
SL1344_1383	gst	0.375933	7.9593	5.48259	0.0252521	0.460754
SL1344_1599	SL1344_1599	1.09307	5.00776	5.60209	0.0240137	0.460754
SL1344_2101	alkA	1.06678	4.10021	5.52748	0.0247034	0.460754
SL1344_2287	nuoL	0.416984	7.492	5.54277	0.0245195	0.460754
SL1344_2536	SL1344_2536	-1.42424	3.5858	5.54542	0.0244878	0.460754
SL1344_2569	SL1344_2569	1.10118	5.3989	5.6286	0.0240273	0.460754
SL1344_2591	gpO	0.918583	4.04805	6.04418	0.024487	0.460754
SL1344_2965	ygdK	0.671978	5.48838	5.52211	0.0247684	0.460754
SL1344_3067	sprT	-0.444339	6.2888	5.63381	0.023455	0.460754
SL1344_3350	SL1344_3350	0.763614	7.04139	5.64723	0.024951	0.460754
SL1344_3592	dppF	0.599387	5.63829	5.45401	0.0256083	0.460754
SL1344_3784	ccmB1	3.87629	3.02545	5.49194	0.0255328	0.460754
SL1344_3847	kup	-0.265642	8.03333	5.55785	0.0243396	0.460754
SL1344_3938	yigZ	0.406649	7.67864	5.47207	0.0253826	0.460754
SL1344_4010	fieF	0.362292	7.5257	5.44839	0.025679	0.460754
SL1344_4061	frwC	1.48813	4.6701	5.54241	0.0249561	0.460754
SL1344_4269	yjeJ	-0.517022	5.39992	5.62367	0.023571	0.460754
SL1344_4460	SL1344_4460	-0.792098	4.62032	5.58785	0.023986	0.460754
SL1344_P2_0047	SL1344_P2_0047	1.08282	4.37848	5.45403	0.025608	0.460754
STnc1400	STnc1400	-0.784629	6.02217	5.59823	0.0255612	0.460754
STnc780	STnc780	-0.405054	6.36179	5.50542	0.0249714	0.460754
SL1344_0032	SL1344_0032	1.9903	3.11383	5.37303	0.0266478	0.462529
SL1344_0447	comE1	0.969222	4.96055	5.26807	0.0280642	0.462529
SL1344_0599	SL1344_0599	1.21894	6.2085	5.4502	0.0281475	0.462529
SL1344_0615	dcuC	0.462958	5.78576	5.40109	0.0262825	0.462529
SL1344_0641	ybeL	-0.618854	4.89651	5.3686	0.0267059	0.462529
SL1344_0667	nagE	0.521461	5.67295	5.23693	0.0285001	0.462529
SL1344_1027	pipB	1.34532	4.40479	5.27371	0.0279859	0.462529
SL1344_1423	SL1344_1423	1.34629	3.44114	5.21826	0.0287649	0.462529
SL1344_1459	SL1344_1459	-0.540336	6.59282	5.25222	0.0288088	0.462529
SL1344_1564	SL1344_1564	-0.753786	4.14402	5.21376	0.0288291	0.462529
SL1344_1715	SL1344_1715	1.37176	6.94913	5.4809	0.0288023	0.462529
SL1344_1768	SL1344_1768	0.357581	7.50396	5.28441	0.0278383	0.462529
SL1344_1873	SL1344_1873	0.526637	6.14489	5.37499	0.026622	0.462529
SL1344_1907	fliO	0.751452	5.08373	5.42005	0.0260388	0.462529
SL1344_1924	cspB	-1.03832	3.58698	5.27626	0.0279507	0.462529
SL1344_2235	ada	0.628986	5.27155	5.24436	0.0283954	0.462529
SL1344_3033	ubiH	-0.356326	6.47295	5.24629	0.0283682	0.462529
SL1344_3041	yggE	0.404498	6.06487	5.31306	0.0274472	0.462529
SL1344_3179	folB	0.465073	6.30395	5.33019	0.0272162	0.462529
SL1344_3653	SL1344_3653	1.00231	4.44294	5.35007	0.0269508	0.462529
SL1344_3842	mioC	-0.32342	9.6168	5.36511	0.0267518	0.462529
SL1344_3972	yihX	0.329473	7.12803	5.32933	0.0272277	0.462529
SL1344_4021	ydeV	-0.572583	5.54274	5.23006	0.0285971	0.462529
SL1344_4228	basS	0.410054	7.35483	5.38418	0.0265019	0.462529
SL1344_4293	mutL	-0.326336	7.02329	5.31043	0.0274828	0.462529
SL1344_P1_0028	SL1344_P1_0028	1.01694	4.65417	5.38726	0.0264618	0.462529
SL1344_P1_0060	SL1344_P1_0060	-0.396219	6.40403	5.22884	0.0286144	0.462529
SL1344_P1_0081	SL1344_P1_0081	-0.487673	5.55062	5.3591	0.0268312	0.462529
SL1344_P2_0043	ydfB	-0.634904	9.16677	5.4655	0.0279432	0.462529
STnc1110	STnc1110	-0.381424	6.96493	5.20201	0.0289977	0.463541
SL1344_0719	sucB	-0.456499	5.71333	5.1925	0.0291348	0.464046
SL1344_0879	ybjX	0.282416	9.33926	5.14381	0.0298482	0.464447
SL1344_1129	plsX	-0.28477	9.39226	5.14035	0.0298996	0.464447
SL1344_1241	astB	1.08379	5.5651	5.27208	0.0297441	0.464447
SL1344_2694	SL1344_2694	1.64685	3.57911	5.18141	0.0292956	0.464447
SL1344_3302	gltB	-0.282266	7.16183	5.17372	0.0294077	0.464447
SL1344_3840	gidB	-0.278966	7.34089	5.16179	0.0295825	0.464447
SL1344_4316	sgaT	1.38911	3.96845	5.16124	0.0295906	0.464447
SL1344_0103	araB	-0.627911	5.31634	5.10788	0.0303869	0.467066
SL1344_2253	glpA	1.14634	4.51281	5.10965	0.0303601	0.467066
SL1344_3901	dapF	-0.346561	6.87079	5.11856	0.0302256	0.467066
SL1344_3831	atpC	-0.318094	8.72001	5.08412	0.030749	0.470984
SL1344_0694	ybgK	-0.586306	4.90323	5.05217	0.0312434	0.471352
SL1344_1565	SL1344_1565	2.16856	3.15244	5.04796	0.0313091	0.471352
SL1344_3273	obgE	-0.304669	8.10709	5.07514	0.0308871	0.471352
SL1344_3428	SL1344_3428	0.591415	5.5537	5.06489	0.0310454	0.471352
SL1344_4426	SL1344_4426	0.537664	5.71579	5.05211	0.0312443	0.471352
SL1344_0190	hrpB	-0.345167	7.18758	5.02232	0.0317129	0.472577
SL1344_P1_0066	spvR	0.956378	3.91789	5.03546	0.0315053	0.472577
MicA	MicA	-0.525221	5.01687	5.02407	0.0316853	0.472577
SL1344_0090	apaG	-0.473122	5.58695	5.01199	0.0318773	0.472991
SL1344_0972	SL1344_0972	0.805046	5.72275	5.02564	0.0321711	0.472991
SL1344_1427	SL1344_1427	2.69631	3.80446	5.02464	0.0321106	0.472991
SL1344_2109	SL1344_2109	1.3698	5.32057	5.11018	0.0319769	0.472991
SL1344_0028	bcfH	-0.680662	5.11406	4.98399	0.0323275	0.473706
SL1344_0732	ybgF	-0.295733	7.65797	4.95563	0.0327906	0.475735
SL1344_1812	exoX	-0.344188	6.47249	4.95626	0.0327803	0.475735
SL1344_4350	iolR	0.383638	7.27702	4.962	0.032686	0.475735
SL1344_2331	purF	-0.357516	6.91107	4.93548	0.033124	0.476909
SL1344_2553	SL1344_2553	0.997754	5.64299	4.95851	0.0331967	0.476909
SL1344_4110	yjaH	0.315735	7.45149	4.9311	0.033197	0.476909
SL1344_1560	SL1344_1560	1.89021	3.56942	4.92247	0.0333414	0.477422
SL1344_0973	SL1344_0973	-1.52304	3.57986	4.86882	0.0342539	0.488897
SL1344_2990	SL1344_2990	-0.41336	5.86937	4.86141	0.034382	0.489137
SL1344_0606	citT	0.45198	6.67063	4.82304	0.0350542	0.492326
SL1344_1820	zwf	-0.315634	7.79508	4.83321	0.0348747	0.492326
SL1344_2732	SL1344_2732	-0.424949	6.86782	4.82477	0.0350237	0.492326
SL1344_2755	fljA	0.973733	3.94299	4.8392	0.0347694	0.492326
SL1344_3333	yhcN	0.521459	5.55245	4.79966	0.0354709	0.494003
SL1344_3984	fdoG	0.342504	8.11748	4.79744	0.0355107	0.494003
STnc1590	STnc1590	-0.530556	7.07391	4.86998	0.0354494	0.494003
SL1344_3909	rarD	-0.428304	5.87477	4.78961	0.0356517	0.494401
SL1344_1673	oppF	-0.375377	6.65168	4.78206	0.035788	0.49473
SL1344_2532	SL1344_2532	0.836537	5.25936	4.73053	0.036735	0.50212
SL1344_3215	tdcC	0.692082	4.89662	4.73426	0.0366656	0.50212
SL1344_3966	yihR	0.559206	5.12336	4.736	0.0366331	0.50212
SL1344_4433	SL1344_4433	-0.963442	3.81142	4.72814	0.0367795	0.50212
SL1344_2550	SL1344_2550	2.18089	4.07301	4.74904	0.0370136	0.503751
SL1344_0115	leuO	1.20846	6.34445	4.86882	0.0375877	0.508417
SL1344_1651	yciL	-0.268247	8.72451	4.68661	0.0375637	0.508417
SL1344_0434	cyoD	0.529909	5.8664	4.67694	0.037749	0.509033
SL1344_0836	SL1344_0836	0.465883	5.80702	4.66565	0.0379664	0.510399
SL1344_P1_0003	SL1344_P1_0003	-0.453316	7.84553	4.69268	0.0382012	0.511989
SL1344_1145	thiK	0.592081	5.2299	4.60141	0.0392306	0.52102
SL1344_2143	yehZ	1.04819	5.95157	4.69104	0.0391405	0.52102
SL1344_2164	yeiA	-0.737057	4.26835	4.60728	0.0391133	0.52102
SL1344_0512	garRa	1.04215	4.80268	4.603	0.0394842	0.522808
SL1344_1629	SL1344_1629	2.53356	2.66471	4.56564	0.0399546	0.524725
SL1344_2983	mutH	-0.366131	7.62818	4.57084	0.0398485	0.524725
SL1344_3378	SL1344_3378	-0.286929	7.64784	4.56406	0.039987	0.524725
SL1344_2896	ygbK	1.30458	7.34478	4.74303	0.0408355	0.534265
SroA	SroA	-0.678123	7.64129	4.68687	0.0411002	0.536131
SL1344_1412	ydgF	1.02186	4.05245	4.5028	0.0412622	0.536232
SL1344_3612	yiaE	-0.401975	5.79973	4.49857	0.0413519	0.536232
SL1344_3432	yhfA	-0.375319	7.45482	4.48215	0.0417021	0.539184
SL1344_2093	wzc	1.05691	6.55741	4.5903	0.0424569	0.546157
SL1344_2136	yehT	0.708372	5.1016	4.44577	0.0424899	0.546157
SL1344_0107	thiP	0.447341	7.58418	4.40393	0.0439391	0.550736
SL1344_0170	gcd	0.38158	7.22334	4.40458	0.0434015	0.550736
SL1344_0932	ycbB	-0.33425	6.96435	4.39737	0.0435633	0.550736
SL1344_1533	yncJ	0.877036	4.25412	4.38456	0.0438525	0.550736
SL1344_1994	cobU	-1.03086	3.61992	4.36952	0.0441946	0.550736
SL1344_2174	SL1344_2174	2.03857	3.04874	4.40116	0.0434783	0.550736
SL1344_2351	yfcA	-0.434264	5.82209	4.38521	0.0438377	0.550736
SL1344_3358	fis	-0.322356	9.16878	4.40671	0.0433538	0.550736
SL1344_3712	gltS	0.3749	7.51696	4.37207	0.0441363	0.550736
SL1344_3795	dgoA	1.65593	3.04913	4.36822	0.0442242	0.550736
SL1344_4024	ydeY	-0.836203	4.18879	4.4165	0.0431355	0.550736
SL1344_3331	mdh	-0.290031	7.42328	4.35425	0.044545	0.551689
SL1344_3805	dnaA	-0.268528	8.02828	4.34852	0.0446773	0.551689
SL1344_4388	SL1344_4388	0.36762	7.75431	4.34856	0.0446763	0.551689
STnc520	STnc520	-0.613603	5.42258	4.34163	0.0448368	0.552109
SL1344_2232	eco	-0.545046	5.41396	4.33041	0.045098	0.553774
SL1344_0122	ftsI	-0.430848	10.4594	4.32685	0.0458351	0.560995
SL1344_0386	yaiE	-0.329495	6.97346	4.29468	0.0459414	0.560995
SL1344_2103	SL1344_2103	0.883767	4.57885	4.2406	0.0472512	0.575391
SL1344_0247	yaeE	0.279157	8.02902	4.21806	0.047809	0.575818
SL1344_2224	ccmA2	1.78961	6.19582	4.4055	0.0475787	0.575818
SL1344_3813	SL1344_3813	1.06162	4.07913	4.21849	0.0477983	0.575818
SL1344_3827	SL1344_3827	-0.443264	5.77489	4.21802	0.0478102	0.575818
SL1344_0654	gltI	0.53782	5.39321	4.20672	0.0480926	0.576063
IsrP	IsrP	-0.648996	4.71081	4.20723	0.0480799	0.576063
SL1344_3376	sapG	0.283732	8.36557	4.19867	0.048295	0.576916
SL1344_0025	bcfE	1.32568	5.19369	4.23911	0.0484377	0.577052
SL1344_0848	grxA	-0.342026	8.06427	4.16236	0.0492194	0.578301
SL1344_1478	SL1344_1478	-0.454004	5.24586	4.16887	0.0490522	0.578301
SL1344_2410	yfeY	-0.518234	5.37692	4.16444	0.0491661	0.578301
SL1344_2973	ptr	0.28455	7.02607	4.158	0.0493319	0.578301
SL1344_3173	rfaE	-0.28525	7.50673	4.18142	0.0487318	0.578301
SL1344_3649	yibF	0.455235	5.66277	4.17581	0.0488748	0.578301
SL1344_0937	asnCa	-0.27556	8.70355	4.13336	0.049972	0.581156
SL1344_0963	SL1344_0963	-0.436829	6.41616	4.13796	0.0498517	0.581156
SL1344_3993	SL1344_3993	0.835606	3.92483	4.13471	0.0499367	0.581156
SL1344_2154	SL1344_2154	2.29109	3.28802	4.1259	0.0503389	0.581457
SL1344_4079	btuB	0.316098	9.26575	4.12283	0.0502484	0.581457
SL1344_4115	purH	0.326519	8.80972	4.11728	0.0503947	0.581457
SL1344_4074	oxyR	0.242674	7.78925	4.10724	0.0506608	0.582997
SL1344_0705	SL1344_0705	1.49022	5.21273	4.17283	0.0510479	0.584392
SL1344_1676	oppB	0.545246	5.14565	4.09738	0.0509235	0.584392
SL1344_P1_0062	rlgA	0.286962	8.2457	4.08674	0.0512087	0.58471
SL1344_0795	ybiH	-0.434418	5.79125	4.06097	0.0519066	0.590657
SL1344_2663	SL1344_2663	0.923529	4.49611	4.05762	0.0519982	0.590657
SL1344_1016	mgsA	-0.408981	5.35522	4.03205	0.0527026	0.591004
SL1344_1430	ynfD	-0.483628	5.61442	4.04056	0.0524669	0.591004
SL1344_2613	trxC	-0.304571	8.38401	4.02787	0.0528188	0.591004
SL1344_2746	SL1344_2746	1.16718	4.15578	4.0392	0.0525044	0.591004
SL1344_P2_0036	ycjA	-0.483547	5.42987	4.03859	0.0525214	0.591004
STnc1040	STnc1040	-0.523245	5.35158	4.02727	0.0528355	0.591004
SL1344_0202	SL1344_0202	-0.449422	5.77991	4.00736	0.0533928	0.591221
SL1344_2299	lrhA	0.299292	6.59368	4.0116	0.0532737	0.591221
SL1344_4168	lamB	0.7997	5.41786	4.02674	0.0532962	0.591221
DsrA	DsrA	-0.904663	4.01213	4.0096	0.0533299	0.591221
SL1344_0121	ftsL	-0.303881	6.57048	3.97402	0.0543409	0.591293
SL1344_0591	ybdL	-0.470116	5.11418	3.98926	0.0539053	0.591293
SL1344_3338	yhcR	0.877185	4.53974	3.98385	0.0540594	0.591293
SL1344_3493	glpD	-0.245739	11.2372	3.97571	0.0542924	0.591293
SL1344_4198	siiF	-0.414483	7.28601	3.99915	0.0542317	0.591293
SL1344_P1_0016	SL1344_P1_0016	0.548465	4.76189	3.98972	0.0538921	0.591293
Spot42	Spot42	-0.591889	14.9182	4.04528	0.0541787	0.591293
SL1344_0023	bcfC	0.639786	6.25438	3.99661	0.0553305	0.594701
SL1344_1441	ydfG	-0.337825	6.27153	3.94984	0.0550401	0.594701
SL1344_2334	folC	-0.313433	7.29903	3.95299	0.0549486	0.594701
SL1344_2975	comQ	0.88063	3.79229	3.94353	0.0552242	0.594701
SL1344_3055	SL1344_3055	-0.801232	4.04731	3.9439	0.0552136	0.594701
SL1344_P2_0089	pilR	0.883237	4.96283	3.93002	0.0556209	0.596365
SL1344_1046	hpaX	0.844159	4.4652	3.91023	0.0562075	0.601187
SL1344_0427	thiJ	-0.446477	5.31496	3.88469	0.0569746	0.606441
SL1344_1249	celC	0.709733	4.02646	3.88713	0.0569007	0.606441
SL1344_0758	modA	-0.370155	6.31711	3.85128	0.0579956	0.607021
SL1344_1224A	SL1344_1224A	-0.628683	4.52739	3.86259	0.0576478	0.607021
SL1344_2909	ispD	-0.387151	6.13535	3.85888	0.0577616	0.607021
SL1344_3812	SL1344_3812	0.346239	6.39212	3.86698	0.0575132	0.607021
SL1344_3963	yihO	0.767381	7.56877	3.96143	0.0579086	0.607021
SL1344_4320	sgaU	1.05444	5.37554	3.89723	0.0575773	0.607021
SL1344_4513	rob	-0.261212	8.33622	3.87618	0.0572328	0.607021
SL1344_2060	rfbK	0.371363	7.20568	3.84149	0.0582987	0.608744
SL1344_2929	SL1344_2929	-0.511836	5.11126	3.82798	0.0587198	0.611688
SL1344_0485	ybaL	-0.249183	8.10189	3.82199	0.0589077	0.612194
SL1344_1719	hyaF	1.43001	7.77831	3.98211	0.0594362	0.615563
SL1344_2318	yfcG	0.481794	6.13948	3.80286	0.0595119	0.615563
SL1344_0300	sinR	0.612868	4.92001	3.78789	0.0599897	0.617995
SL1344_0361	yahO	0.581983	4.68206	3.78669	0.0600282	0.617995
SL1344_1645	cysB	-0.351711	6.17173	3.7768	0.0603464	0.619676
SL1344_1917	yedI	0.477148	6.11471	3.77286	0.0604734	0.619676
SL1344_0177	stiB	1.28888	3.87953	3.76813	0.0606267	0.619802
SL1344_1018	SL1344_1018	-0.308641	6.55606	3.76166	0.060837	0.62051
SL1344_3787	torD	0.835708	3.76902	3.75725	0.0609806	0.620534
SL1344_0930	mukE	0.620682	7.7571	3.85095	0.0613298	0.622646
SL1344_2623	yfiO	0.263238	8.37775	3.73218	0.061805	0.624586
SL1344_4116	yjaB	-0.341298	10.4628	3.73372	0.061754	0.624586
SL1344_0744	dcoA	1.13388	3.37099	3.70788	0.062616	0.629885
SL1344_4491	yjjV	0.616275	4.64756	3.71143	0.0624968	0.629885
SL1344_3609	yiaC	-0.673308	4.67945	3.69336	0.0631065	0.63337
SL1344_0563	manY	1.51526	3.69773	3.6766	0.0636777	0.637647
SL1344_0203	hemL	-0.238952	7.44755	3.56671	0.0675693	0.643394
SL1344_0394	brnQ	-0.271008	7.76089	3.61442	0.0658479	0.643394
SL1344_0425	phnW	1.27004	6.34396	3.72046	0.0667411	0.643394
SL1344_0492	cueR	0.574752	5.12699	3.56999	0.0674492	0.643394
SL1344_0538	fimC	1.52229	3.56121	3.58766	0.0668071	0.643394
SL1344_1062	putA	-0.369797	6.43754	3.57129	0.0674018	0.643394
SL1344_1136	yceG	-0.267758	6.77268	3.5996	0.0663774	0.643394
SL1344_1301	ydiH	-0.476475	5.32645	3.62182	0.0655855	0.643394
SL1344_1653	trpH	-0.372472	5.80408	3.60624	0.0661395	0.643394
SL1344_1930	SL1344_1930	1.06946	5.01706	3.66584	0.0660907	0.643394
SL1344_2038	dacD	0.398499	5.74927	3.61948	0.0656681	0.643394
SL1344_2391	zipA	-0.241558	8.77524	3.64768	0.0646768	0.643394
SL1344_2541	recO	-0.332345	6.74286	3.56795	0.0675238	0.643394
SL1344_2900	SL1344_2900	1.42755	3.7497	3.57135	0.0673994	0.643394
SL1344_3184	dnaG	-0.207634	9.5456	3.63808	0.0650126	0.643394
SL1344_3264	secG	-0.235054	11.057	3.57899	0.0671214	0.643394
SL1344_3322	SL1344_3322	0.645502	4.55727	3.87196	0.0649765	0.643394
SL1344_3329	SL1344_3329	-0.339614	6.4825	3.58125	0.0670394	0.643394
SL1344_3772	yidG	0.644958	4.52152	3.64177	0.0648833	0.643394
SL1344_P1_0036	SL1344_P1_0036	-0.584895	4.92222	3.60404	0.0662182	0.643394
Msr	Msr	-0.459434	7.08967	3.69305	0.0644777	0.643394
SibA	SibA	-0.630492	10.3662	3.68802	0.0676178	0.643394
SymR	SymR	-0.919284	4.08586	3.62064	0.0658338	0.643394
SL1344_3007	stdB	0.885348	5.30752	3.58751	0.0681907	0.647444
SL1344_1394	ydgJ	0.311738	6.68234	3.50654	0.0698123	0.648576
SL1344_1879	sdiA	0.41177	5.47219	3.52228	0.0692176	0.648576
SL1344_1939	SL1344_1939	1.13077	3.36938	3.50499	0.0698709	0.648576
SL1344_2416	SL1344_2416	0.503328	4.80368	4.12647	0.0697523	0.648576
SL1344_2880	SL1344_2880	0.378652	6.03996	3.50336	0.0699329	0.648576
SL1344_3057	SL1344_3057	-0.560656	4.62657	3.51295	0.0695691	0.648576
SL1344_3188	yqjI	-0.332873	6.01707	3.50368	0.069921	0.648576
SL1344_3718	sugR	-0.284996	6.80983	3.53628	0.0686934	0.648576
SL1344_3823	pstC	-0.447927	5.69562	3.51106	0.0696407	0.648576
SL1344_3941	mobB	0.383944	7.7929	3.5364	0.0693329	0.648576
SL1344_4006	SL1344_4006	0.414433	5.40806	3.52213	0.069223	0.648576
SL1344_3010	SL1344_3010	-0.584984	4.80648	3.49778	0.0701457	0.649019
MgrR	MgrR	-0.470529	10.0034	3.55769	0.070276	0.649019
SL1344_0061	citE2	1.2651	5.00724	3.49349	0.0715098	0.650551
SL1344_0821	moeB	-0.452708	5.07687	3.47574	0.0709925	0.650551
SL1344_0971	SL1344_0971	0.723041	6.08324	3.49932	0.0708186	0.650551
SL1344_1356	ssaU	0.743823	5.70635	3.49461	0.0712973	0.650551
SL1344_1526	srfC	-0.317385	6.98585	3.45599	0.0717613	0.650551
SL1344_1863	otsB	-1.02345	3.82564	3.48291	0.0707159	0.650551
SL1344_2248	yfaE	-0.454934	5.54741	3.45726	0.0717115	0.650551
SL1344_2578	SL1344_2578	-0.495142	5.014	3.45567	0.0717737	0.650551
SL1344_3282	yrbC	0.360133	6.27042	3.45616	0.0717544	0.650551
SL1344_0353	res	0.306814	7.13238	3.44274	0.0722819	0.651354
SL1344_0965	gtgA	0.591394	4.22656	3.44211	0.0723068	0.651354
SL1344_3786	yhjA	1.13214	3.50274	3.44435	0.0722185	0.651354
SL1344_0517	ybbY	0.712346	5.42954	3.4279	0.0728703	0.651766
SL1344_1699	chaA	0.485346	6.90016	3.46772	0.0729456	0.651766
SL1344_1969	SL1344_1969	-0.444023	5.45981	3.42794	0.0728688	0.651766
SL1344_P2_0063	traR	1.25944	3.45653	3.43204	0.0727059	0.651766
SL1344_2236	apbE	0.474727	5.67055	3.42145	0.0731277	0.652068
SL1344_0704	SL1344_0704	1.89129	4.05993	3.40497	0.0745136	0.655259
SL1344_0739	SL1344_0739	0.707638	4.46163	3.38108	0.0747627	0.655259
SL1344_0852	rimK	-0.330002	6.76076	3.30823	0.0778173	0.655259
SL1344_0946	recEa	0.687248	5.15508	3.30941	0.0777664	0.655259
SL1344_0953	SL1344_0953	1.1613	4.51141	3.40322	0.074343	0.655259
SL1344_1576	ydbH	-0.273118	7.39614	3.36984	0.0752248	0.655259
SL1344_1735	dsbB	-0.257097	7.86851	3.34927	0.0760792	0.655259
SL1344_1780	SL1344_1780	-0.717089	4.44215	3.31807	0.0773964	0.655259
SL1344_1795	SL1344_1795	0.641907	4.77617	3.3322	0.0767967	0.655259
SL1344_2068	rfbG	0.262136	7.93504	3.33258	0.0767808	0.655259
SL1344_2079	wzx	1.05688	5.85355	3.41735	0.0772864	0.655259
SL1344_2332	cvpA	-0.320633	6.14774	3.34488	0.076263	0.655259
SL1344_2429	eutD	1.71749	3.81113	3.4023	0.0744158	0.655259
SL1344_2631	int	0.265879	7.62608	3.35408	0.0758787	0.655259
SL1344_2974	recC	-0.256558	7.00679	3.31056	0.0777172	0.655259
SL1344_3332	argR	-0.296761	7.21395	3.30863	0.0778001	0.655259
SL1344_3593	dppD	0.617701	4.61518	3.38222	0.0747157	0.655259
SL1344_3620	glyS	-0.255228	8.49578	3.39717	0.0741063	0.655259
SL1344_3660	yibK	0.292848	6.60443	3.34319	0.076334	0.655259
SL1344_3662	SL1344_3662	0.908504	4.97935	3.34261	0.0768789	0.655259
SL1344_3679	rfaL	0.374168	6.45502	3.31101	0.0776982	0.655259
SL1344_3826	SL1344_3826	1.1192	8.13568	3.47819	0.0765018	0.655259
SL1344_3968	yihT	-1.25876	3.1236	3.37174	0.0751463	0.655259
SL1344_3991	SL1344_3991	-0.330996	6.50294	3.36271	0.0755199	0.655259
SL1344_4049	metB	-0.297673	6.5922	3.31316	0.0776059	0.655259
SL1344_4324	rpsF	-0.257237	9.1657	3.30496	0.0779574	0.655259
SL1344_P1_0023	SL1344_P1_0023	1.50748	3.79796	3.3828	0.0746919	0.655259
SL1344_P1_0074	SL1344_P1_0074	-0.728652	3.83986	3.30825	0.0778162	0.655259
OxyS	OxyS	-0.8925	11.0228	3.49165	0.0759418	0.655259
STnc1380	STnc1380	0.732148	4.04462	3.37278	0.0751034	0.655259
SL1344_0244	yaeB	0.260663	7.92708	3.29634	0.078329	0.655959
SL1344_2492	SL1344_2492	0.75439	5.50268	3.30998	0.0784882	0.655959
SL1344_2787	SL1344_2787	0.413954	5.73164	3.29345	0.0784539	0.655959
SL1344_0346	SL1344_0346	0.938196	6.41819	3.34882	0.0802093	0.656611
SL1344_0878	ybjD	0.258288	6.59153	3.26281	0.0797927	0.656611
SL1344_1840	yecO	-0.264194	7.32776	3.26546	0.0796758	0.656611
SL1344_1954	SL1344_1954	-0.977621	3.5534	3.26421	0.0797307	0.656611
SL1344_2026	pduO	1.02969	3.50585	3.25899	0.0799611	0.656611
SL1344_2187	SL1344_2187	0.617276	5.87505	3.29615	0.0791969	0.656611
SL1344_2387	yfeR	0.658692	4.52205	3.28042	0.0790199	0.656611
SL1344_2836	hypC	1.51571	3.07459	3.27315	0.0793379	0.656611
SL1344_3123	hybA	0.60952	5.21514	3.28442	0.078846	0.656611
SL1344_4357	iolG1	0.480501	5.30627	3.25371	0.0801952	0.656611
RyfA	RyfA	-0.350318	6.85673	3.27762	0.0791423	0.656611
SL1344_0035	SL1344_0035	0.873353	3.60141	3.23112	0.0812045	0.657413
SL1344_1302	SL1344_1302	-0.625651	4.44386	3.23112	0.0812041	0.657413
SL1344_2407	cysP	0.679295	4.67462	3.24087	0.0807672	0.657413
SL1344_2549	SL1344_2549	0.646341	4.15835	3.51963	0.0811304	0.657413
SL1344_3948	engB	-0.280434	9.64812	3.24673	0.0805055	0.657413
RprA	RprA	-0.606466	4.25578	3.24039	0.0807885	0.657413
SL1344_2146	pbpG	-0.353819	5.94916	3.20532	0.0823745	0.658397
SL1344_2464	ppk	-0.298297	7.26668	3.20629	0.0823301	0.658397
SL1344_3115	SL1344_3115	-0.518304	4.63721	3.21077	0.0821256	0.658397
SL1344_3285	yrbF	-0.240298	6.88328	3.20591	0.0823474	0.658397
SL1344_3372	dprA	0.273803	9.1448	3.21875	0.0817629	0.658397
SL1344_4323	SL1344_4323	-0.252214	10.3086	3.21835	0.081781	0.658397
SL1344_4418	SL1344_4418	0.30731	6.53329	3.21348	0.0820026	0.658397
SL1344_0483	aes	0.526174	5.95237	3.21228	0.0825512	0.658611
SL1344_2002	cbiJ	1.06881	6.69742	3.27087	0.0835779	0.664391
SL1344_2307	pta	-0.248989	9.42412	3.18002	0.0835407	0.664391
SL1344_0518	glxK	1.1097	4.66985	3.1952	0.0837946	0.664636
SL1344_4149	SL1344_4149	0.684604	7.00488	3.23866	0.0839111	0.664636
SL1344_3038	serA	-0.315907	6.34079	3.15655	0.0846387	0.669193
SL1344_0752	galT	0.631237	4.688	3.15201	0.0848532	0.669685
SL1344_0484	gsk	-0.252199	7.31884	3.14115	0.0853683	0.67204
SL1344_2473	xseA	-0.266428	7.07596	3.13364	0.0857268	0.67204
SL1344_4314	yjfQ	-0.362442	5.85921	3.13288	0.085763	0.67204
SL1344_4380	relE	-0.74321	3.91537	3.13546	0.0856399	0.67204
SL1344_4372	SL1344_4372	-1.48363	3.19641	3.12799	0.0859974	0.672677
SL1344_0365	prpD	0.930256	3.97745	3.11474	0.0866361	0.673425
SL1344_0440	bolA	-0.289402	7.67567	3.07723	0.0884735	0.673425
SL1344_0500	SL1344_0500	-0.952714	4.13346	3.08643	0.0880188	0.673425
SL1344_0550A	cusA	0.715123	4.03052	3.07805	0.0884328	0.673425
SL1344_0936	ompF	-0.371164	7.64218	3.09338	0.0886259	0.673425
SL1344_1013	yccS	0.350144	6.09161	3.06454	0.0891047	0.673425
SL1344_1039	hpaR	0.714042	5.7106	3.11137	0.0881395	0.673425
SL1344_1128	rpl32	-0.28335	10.9985	3.09471	0.0876119	0.673425
SL1344_1393A	blr	0.3713	6.98682	3.07345	0.0891569	0.673425
SL1344_1577	ldhA	-0.282432	7.11889	3.10765	0.08698	0.673425
SL1344_1845	SL1344_1845	0.616009	6.35743	3.098	0.0890038	0.673425
SL1344_2317	yfcF	0.49333	5.24775	3.09857	0.0874227	0.673425
SL1344_2353	aroC	0.430354	7.85367	3.14283	0.0871405	0.673425
SL1344_2517	glyA	0.383757	9.12228	3.13405	0.0868978	0.673425
SL1344_2611	ung	-0.287242	6.61339	3.09024	0.0878313	0.673425
SL1344_2829	hycE	1.08303	4.18284	3.0858	0.0890519	0.673425
SL1344_3111	uxaC	-0.315563	6.11481	3.09952	0.0873762	0.673425
SL1344_3514	SL1344_3514	1.08413	3.98603	3.08622	0.0880293	0.673425
SL1344_4266	groES	0.224356	9.40681	3.11226	0.0867561	0.673425
SL1344_4445A	SL1344_4445A	-0.357174	5.52948	3.07528	0.08857	0.673425
SL1344_P2_0044	SL1344_P2_0044	-0.266113	6.50407	3.058	0.0894324	0.674348
SL1344_0843	SL1344_0843	-0.326227	5.83567	3.04515	0.0900796	0.676906
SL1344_P2_0014	ybaA	0.334469	6.06125	3.04581	0.0900461	0.676906
SL1344_0479	recR	-0.266074	8.1733	3.0168	0.0915269	0.677331
SL1344_1720	appC	0.878781	5.16011	3.01997	0.091677	0.677331
SL1344_1965	SL1344_1965	-0.44303	7.79245	3.07056	0.0915077	0.677331
SL1344_2041	phsA	0.857182	5.13411	3.0403	0.0913933	0.677331
SL1344_2120	yegU	-0.592953	4.59449	3.03542	0.0905733	0.677331
SL1344_2326	SL1344_2326	-0.248845	7.29805	3.01516	0.0916115	0.677331
SL1344_2419	eutL	1.50236	4.43306	3.05126	0.0910137	0.677331
SL1344_3048	SL1344_3048	1.1034	4.47072	3.03178	0.0907589	0.677331
SL1344_3980	SL1344_3980	-0.598698	4.09486	3.02546	0.0910822	0.677331
SL1344_4311	yjfN	-0.815886	3.60803	3.03498	0.0905958	0.677331
SL1344_0742	SL1344_0742	0.801354	4.33039	2.9961	0.0926002	0.681085
SL1344_1035	copR	-0.583394	5.39457	2.99218	0.0929066	0.681085
SL1344_2108	baeR	-0.660292	4.06494	2.99802	0.0925	0.681085
SL1344_2449	SL1344_2449	-0.344193	5.535	2.99417	0.092701	0.681085
SL1344_3763	ivbL	-0.4432	6.28419	3.00388	0.0929597	0.681085
SL1344_0460	ybaZ	-0.448901	5.60541	2.97757	0.0935729	0.682489
SL1344_1378	anmK	-0.402666	5.63511	2.97087	0.0939276	0.682489
SL1344_1958	SL1344_1958	-0.338331	6.18871	2.97203	0.0938664	0.682489
SL1344_3771	yidF	0.476716	5.29131	2.97821	0.0935396	0.682489
GcvB	GcvB	-0.309715	11.7694	2.9734	0.0937938	0.682489
SL1344_0698	SL1344_0698	1.1327	4.28762	2.96548	0.0942144	0.683443
SL1344_0476	apt	-0.226298	8.18674	2.95955	0.0945302	0.683479
IsrB	IsrB	-0.547665	6.8829	3.03232	0.0944904	0.683479
SL1344_2156	SL1344_2156	1.08045	3.32382	2.95639	0.0946993	0.683577
SL1344_1300	SL1344_1300	0.525595	4.52074	2.93905	0.0956331	0.684702
SL1344_2888	mutS	-0.237932	7.22341	2.94884	0.0951046	0.684702
SL1344_2895	ygbL	0.871586	3.84798	2.94615	0.0952494	0.684702
SL1344_2984	ygdQ	-0.219218	8.12243	2.93903	0.0956339	0.684702
RdlD	RdlD	-0.388671	7.96924	2.97872	0.0953979	0.684702
SL1344_2510	asrA	1.12573	4.95843	2.94178	0.0961634	0.687373
SL1344_3013	SL1344_3013	0.4276	5.37814	2.9255	0.0963699	0.68773
SL1344_2402	yfeL	-0.538267	4.91899	2.91328	0.09704	0.69139
SL1344_2606	yfiC	-0.286595	5.90295	2.90995	0.0972235	0.691577
SL1344_0835	SL1344_0835	0.453914	5.08241	2.90152	0.0976898	0.693002
SL1344_1215	yeaM	-0.320274	5.91705	2.90063	0.0977392	0.693002
SraG	SraG	-0.221758	8.6586	2.89571	0.0980129	0.693824
SL1344_4270	yjeK	0.328005	6.08577	2.89213	0.0982124	0.694119
SL1344_0331	stbE	0.572749	4.13717	2.97655	0.101935	0.694427
SL1344_0458	tesB	-0.295701	6.12524	2.85761	0.10016	0.694427
SL1344_0516	allB	0.866607	3.40759	3.47608	0.101846	0.694427
SL1344_1048	SL1344_1048	0.497563	4.82684	2.8249	0.102047	0.694427
SL1344_1079	csgD	1.24525	4.63064	2.85199	0.101252	0.694427
SL1344_1093	yceA	-0.244151	8.52658	2.86035	0.100004	0.694427
SL1344_1688	SL1344_1688	0.461129	5.10872	2.85811	0.100132	0.694427
SL1344_1914	mngB	-0.814072	3.52571	2.82948	0.10178	0.694427
SL1344_2059	rfbP	0.311241	6.92615	2.84234	0.101036	0.694427
SL1344_2134	SL1344_2134	-0.514452	4.8328	2.84231	0.101038	0.694427
SL1344_2160	cdd	-0.507532	4.94858	2.83599	0.101403	0.694427
SL1344_2259	yfaV	0.723987	4.09454	2.87662	0.0990823	0.694427
SL1344_2288	nuoK	0.611292	4.0322	2.82955	0.101776	0.694427
SL1344_2495	SL1344_2495	-0.33002	6.00599	2.85633	0.100234	0.694427
SL1344_2543	rnc	-0.256842	6.89556	2.88447	0.0986409	0.694427
SL1344_2590	gpP	-0.705337	4.12888	2.85623	0.100239	0.694427
SL1344_2738	SL1344_2738	0.434149	5.10807	2.82748	0.101897	0.694427
SL1344_3187	yqjH	-0.274722	6.6895	2.85074	0.100553	0.694427
SL1344_3532	livJ	-0.405056	5.25821	2.87962	0.0989134	0.694427
SL1344_3745	SL1344_3745	0.877684	3.4011	2.8645	0.0997679	0.694427
SL1344_3977	SL1344_3977	-0.363436	5.89608	2.87371	0.0992462	0.694427
SL1344_4028	yneC	0.789401	4.01521	2.86131	0.0999491	0.694427
SL1344_4423	SL1344_4423	-0.288755	6.56872	2.85551	0.10028	0.694427
SL1344_P1_0058	SL1344_P1_0058	-0.457347	5.45048	2.83341	0.101552	0.694427
SL1344_0173	yadG	0.469057	5.92362	2.81683	0.102518	0.696555
SL1344_0708	SL1344_0708	0.975458	4.86016	2.80297	0.10368	0.697325
SL1344_1913	yodD	0.932498	3.47163	2.79581	0.103759	0.697325
SL1344_2539	acpS	-0.388066	5.29073	2.8008	0.103463	0.697325
SL1344_3468	envZ	0.280378	6.82517	2.79361	0.10389	0.697325
SL1344_3572	yhjC	-0.528381	5.16374	2.7988	0.103582	0.697325
SL1344_3575	yhjG	-0.346993	6.02088	2.79594	0.103752	0.697325
SL1344_4479	bglJ	0.539189	4.62751	2.80055	0.103478	0.697325
StyR-44e	StyR-44e	-0.221235	12.071	2.79343	0.103901	0.697325
SL1344_3504	glgX	0.337152	5.64654	2.78731	0.104266	0.698707
SL1344_0521	allD	-0.68308	4.05903	2.78398	0.104464	0.698973
SL1344_0824	yliA	-0.315024	6.28793	2.76668	0.105507	0.702618
SL1344_1004	pqiB	0.309783	6.30791	2.76588	0.105555	0.702618
SL1344_3335	yhcO	-0.456987	5.01987	2.76272	0.105747	0.702618
SL1344_3937	pepQ	0.239387	8.27788	2.7617	0.105808	0.702618
SL1344_4351	iolT1	-0.366113	5.64813	2.76883	0.105377	0.702618
SL1344_2469	SL1344_2469	-0.665065	3.85072	2.75566	0.106176	0.704
SL1344_0887	SL1344_0887	-0.401617	5.32289	2.74644	0.10674	0.704551
SL1344_1251	celF	0.68812	4.28936	2.74858	0.106609	0.704551
SL1344_2386	yfeN	0.597511	5.20728	2.74814	0.106636	0.704551
SL1344_1265	SL1344_1265	0.408457	5.5828	2.73975	0.107152	0.706206
SL1344_4176	yjbJ	-0.297615	7.18423	2.73503	0.107443	0.707067
SL1344_1953	SL1344_1953	-0.712765	3.90702	2.72425	0.108112	0.707232
SL1344_3990	SL1344_3990	-0.396926	6.39768	2.73873	0.107899	0.707232
SL1344_4137	SL1344_4137	-0.708722	4.18066	2.72613	0.107995	0.707232
GlmZ	GlmZ	-0.341756	11.1958	2.73869	0.107867	0.707232
SL1344_3505	glgB	0.489087	7.68937	2.76871	0.108293	0.707364
SL1344_0627	mrdB	0.249587	7.05184	2.70982	0.109015	0.708919
SL1344_2406	cysU	-0.415834	5.10109	2.71014	0.108995	0.708919
SL1344_3951A	yshB	-0.277485	10.4551	2.71079	0.108954	0.708919
SL1344_0348	SL1344_0348	0.806212	4.4636	2.68295	0.110754	0.710191
SL1344_0417	ispA	0.352437	7.89084	2.69691	0.110606	0.710191
SL1344_0595	dsbG	0.348717	5.55864	2.80421	0.110988	0.710191
SL1344_1484	SL1344_1484	0.763356	5.52247	2.71063	0.109698	0.710191
SL1344_2035	yeeX	-0.282626	8.00545	2.68768	0.110417	0.710191
SL1344_2520	cadB	0.499524	5.75573	2.6985	0.10973	0.710191
SL1344_2800	emrB	0.260918	6.94832	2.68276	0.110732	0.710191
SL1344_2952	exo	-0.289682	6.26797	2.67915	0.110963	0.710191
SL1344_3254	nlpI	-0.201263	10.6615	2.70031	0.109615	0.710191
SL1344_3983	fdoH	0.364397	6.29808	2.68904	0.11033	0.710191
SL1344_4395	SL1344_4395	1.39122	4.98204	2.73968	0.109865	0.710191
SL1344_0621	lipA	-0.235043	7.70158	2.67333	0.111337	0.711394
SL1344_1919	vsr	-0.587224	3.95659	2.87615	0.111851	0.711574
SL1344_2927	cysJ	-0.83322	4.05527	2.66767	0.111702	0.711574
SL1344_3453	aroB	-0.219341	8.99154	2.66982	0.111564	0.711574
SL1344_0745	dcoB	0.943502	4.80442	2.66126	0.112118	0.71224
SL1344_2845	avrA	0.384378	7.31833	2.67151	0.112468	0.713431
SL1344_0786	SL1344_0786	1.42009	3.50284	2.65425	0.11326	0.716388
SL1344_1406	ydgC	-0.373	5.53344	2.64435	0.113222	0.716388
SL1344_0126	murD	-0.246773	7.59289	2.62978	0.114183	0.718096
SL1344_0959	ninG	0.923156	4.01024	2.62985	0.114179	0.718096
SL1344_2283	SL1344_2283	-0.252944	6.57352	2.62984	0.114179	0.718096
SL1344_3860	comM	-0.348485	10.9181	2.64788	0.113828	0.718096
SL1344_0858	ybjO	-0.314922	5.64602	2.62177	0.114716	0.719087
SL1344_1130	fabH	-0.198123	8.27285	2.61664	0.115058	0.719087
SL1344_1290	ydiO	-0.415017	5.02819	2.6127	0.115322	0.719087
SL1344_2691	SL1344_2691	1.18229	4.22615	2.63091	0.115175	0.719087
SL1344_3380	yhdN	0.250294	6.33167	2.61354	0.115266	0.719087
SL1344_P1_0056	samB2	-0.211146	8.47797	2.61555	0.115131	0.719087
SL1344_0265	sciF	-0.443429	6.06697	2.61548	0.115822	0.719386
SL1344_2050	hisC	-0.278734	6.61692	2.59748	0.116348	0.719386
SL1344_3058	SL1344_3058	0.606241	5.22637	2.59742	0.116352	0.719386
SL1344_3707	rpoZ	-0.228088	8.87776	2.60271	0.115995	0.719386
SL1344_3933	fre	-0.225767	8.23699	2.60304	0.115972	0.719386
STnc1160	STnc1160	-0.45044	10.2097	2.65295	0.116115	0.719386
SL1344_1418	mlc	0.349002	6.98327	2.59559	0.116699	0.719509
SL1344_2911	ygbE	0.83479	3.741	2.59352	0.116617	0.719509
SL1344_P3_0005	SL1344_P3_0005	-0.386106	5.78931	2.58884	0.116935	0.719953
SL1344_0366	prpE	0.671851	4.79419	2.58474	0.117215	0.720668
SL1344_1283	pps	-0.242192	6.9976	2.57116	0.118148	0.724036
SL1344_1701	ychA	0.282933	6.04106	2.56866	0.11832	0.724036
SL1344_3447	yhfL	-0.321929	5.87185	2.57278	0.118035	0.724036
SL1344_3917	yigM	0.26378	7.30363	2.56719	0.118422	0.724036
SL1344_1403	SL1344_1403	-0.456233	5.40693	2.55297	0.119409	0.729061
SL1344_3213	tdcE	0.588677	7.29973	2.59082	0.119732	0.730018
SL1344_2244	SL1344_2244	0.761931	4.30653	2.53558	0.12063	0.732447
SL1344_3324	oadA2	1.01416	3.7268	2.53713	0.120521	0.732447
SL1344_3886	SL1344_3886	0.338222	6.01687	2.53902	0.120388	0.732447
SL1344_4480	SL1344_4480	-0.300701	6.95969	2.52942	0.121067	0.734084
SL1344_1669	yciI	-0.269106	6.27323	2.52542	0.121351	0.734789
StyR-88	StyR-88	-0.480275	4.14611	2.58445	0.121794	0.736459
SL1344_4376	SL1344_4376	-0.711927	3.66482	2.51503	0.122092	0.73725
SL1344_1332	sseBa	0.659488	4.0462	2.47981	0.124646	0.73774
SL1344_1613	tyrR	0.441635	8.19012	2.53488	0.123723	0.73774
SL1344_1648	sohB	0.248184	6.41025	2.47941	0.124675	0.73774
SL1344_1899	fliG	-0.354159	6.57862	2.48602	0.124759	0.73774
SL1344_2025	pduN	1.52525	2.94795	2.48558	0.124223	0.73774
SL1344_2048	hisG	-0.273884	7.40827	2.47691	0.124859	0.73774
SL1344_2149	yohF	0.577966	4.30364	2.48879	0.123989	0.73774
SL1344_2298	SL1344_2298	-0.393419	4.98447	2.50265	0.122983	0.73774
SL1344_2397	SL1344_2397	-0.510669	4.45899	2.48692	0.124125	0.73774
SL1344_2944	SL1344_2944	-0.295506	6.95433	2.49259	0.123712	0.73774
SL1344_2993	ygeA	0.543883	6.83751	2.53841	0.122967	0.73774
SL1344_3060	SL1344_3060	-0.210129	7.24607	2.48467	0.12429	0.73774
SL1344_3516	SL1344_3516	-0.830095	3.74762	2.50324	0.122941	0.73774
SL1344_4229	basR	0.456634	6.28957	2.50706	0.123997	0.73774
SL1344_4292	amiB	-0.21776	7.30239	2.49937	0.12322	0.73774
SL1344_P1_0091	SL1344_P1_0091	-0.199712	8.30405	2.50639	0.122713	0.73774
SL1344_3738	SL1344_3738	-0.275625	6.61964	2.46774	0.125534	0.740737
SL1344_2778	ygaE	-0.622	3.80586	2.46332	0.125862	0.741674
SL1344_2243	SL1344_2243	0.928695	3.92854	2.45814	0.126309	0.742469
SL1344_4488	prfC	-0.194701	8.39839	2.4547	0.126504	0.742469
SL1344_P2_0101	SL1344_P2_0101	-0.365656	5.97979	2.45662	0.12636	0.742469
SL1344_0241	yaeJ	0.410584	6.13129	2.43206	0.128537	0.742516
SL1344_0370	ampH	-0.270676	6.0106	2.42393	0.128824	0.742516
SL1344_0639	SL1344_0639	-0.52688	4.70295	2.44782	0.127018	0.742516
SL1344_0929	mukF	0.242409	6.90378	2.44232	0.127431	0.742516
SL1344_2112	yegQ	0.320497	6.93324	2.45305	0.126975	0.742516
SL1344_2214	SL1344_2214	0.392352	5.43409	2.42874	0.128458	0.742516
SL1344_2456	perM	-0.204273	7.11935	2.44419	0.12729	0.742516
SL1344_3002	yohM	-0.422106	4.51885	2.44365	0.127331	0.742516
SL1344_3277	ispB	-0.194983	8.21212	2.42762	0.128543	0.742516
SL1344_3601	lpfE	-0.6424	3.83069	2.43112	0.128277	0.742516
SL1344_3778	yidR	-0.325308	5.49947	2.42325	0.128876	0.742516
SL1344_3844	asnA	-0.236432	7.92484	2.43366	0.128085	0.742516
SL1344_4478	yjjQ	0.926422	4.10095	2.42958	0.128394	0.742516
6S RNA	6S RNA	-0.376457	16.5705	2.43815	0.127745	0.742516
SL1344_0087	kefC	0.500455	5.15423	2.40172	0.13053	0.745105
SL1344_0371	sbmA	0.325325	6.01595	2.39096	0.131366	0.745105
SL1344_0823	ybiK	-0.285473	6.19411	2.40621	0.130183	0.745105
SL1344_1104	rimJ	0.406063	5.23111	2.40381	0.130369	0.745105
SL1344_1377	slyB	0.318657	10.1818	2.41876	0.129988	0.745105
SL1344_1396	SL1344_1396	0.21272	7.89705	2.3867	0.131698	0.745105
SL1344_1522	ydcZ	-0.435009	4.80605	2.39349	0.131169	0.745105
SL1344_2471	guaA	-0.235439	7.93959	2.3895	0.13148	0.745105
SL1344_2870	spaO	0.672919	4.81015	2.39609	0.130967	0.745105
SL1344_3182	gcp	-0.242814	7.45435	2.40951	0.129929	0.745105
SL1344_3398	rpsQ	-0.258196	10.5486	2.3955	0.131013	0.745105
SL1344_3767	SL1344_3767	-0.280523	6.46898	2.40319	0.130417	0.745105
SL1344_4346	SL1344_4346	-0.560468	4.26186	2.38703	0.131673	0.745105
SL1344_P2_0041	ard	-0.93136	3.73676	2.3967	0.130919	0.745105
SL1344_3852	rbsK	0.237781	8.16362	2.38369	0.131934	0.745479
SL1344_0182	panC	-0.306605	5.99545	2.36595	0.133333	0.746961
SL1344_0352	mod	-0.223824	6.94689	2.33352	0.135935	0.746961
SL1344_0497	ybbN	-0.240452	7.80368	2.35521	0.134188	0.746961
SL1344_0683	speF	0.524411	4.46064	2.87747	0.134495	0.746961
SL1344_0689	SL1344_0689	-0.439309	5.123	2.37374	0.132716	0.746961
SL1344_0789	ybhP	1.52325	3.47728	2.36655	0.133285	0.746961
SL1344_0977	SL1344_0977	0.764276	3.87868	2.33612	0.135724	0.746961
SL1344_1408	ydgH	-0.203305	7.5937	2.36433	0.133462	0.746961
SL1344_1570	ydcF	0.381038	5.23756	2.33397	0.135898	0.746961
SL1344_1898	fliF	-0.281542	7.77356	2.37404	0.132851	0.746961
SL1344_2096	yegH	0.351011	5.86177	2.35036	0.134576	0.746961
SL1344_2181	fruA	0.646084	7.45653	2.41053	0.13428	0.746961
SL1344_2262	SL1344_2262	0.309041	5.86151	2.3471	0.134838	0.746961
SL1344_2363	pgtE	-0.349765	5.5367	2.37618	0.132524	0.746961
SL1344_2482	yfgL	-0.20454	8.7311	2.34644	0.134891	0.746961
SL1344_2719	SL1344_2719	-0.306709	7.3352	2.36858	0.133362	0.746961
SL1344_3223	garD	0.624459	5.76293	2.36279	0.135172	0.746961
SL1344_3337	yhcQ	0.460609	4.49202	2.34174	0.135269	0.746961
SL1344_3360	yhdU	-0.292657	6.04789	2.34515	0.134995	0.746961
SL1344_4264	fxsA	-0.25688	7.58304	2.33847	0.135534	0.746961
SL1344_P1_0045	SL1344_P1_0045	0.777212	4.18269	2.35759	0.133998	0.746961
SL1344_P2_0038	psiA	0.630496	4.62336	2.34511	0.134998	0.746961
SL1344_0172	yadF	-0.208996	9.52309	2.32395	0.136714	0.747505
SL1344_0553	SL1344_0553	1.02942	3.75427	2.32896	0.136305	0.747505
SL1344_2643	gpD	0.394597	5.50288	2.32596	0.13655	0.747505
SL1344_2745	SL1344_2745	0.918819	4.2071	2.33755	0.13647	0.747505
SL1344_1461	SL1344_1461	0.80652	3.87994	2.31741	0.137249	0.74857
SL1344_2380	yfeD	-0.477771	4.486	2.31939	0.137087	0.74857
SL1344_1584	SL1344_1584	0.523533	4.91255	2.314	0.137529	0.749169
SL1344_1151	ycfR	-0.25444	7.49791	2.3111	0.137767	0.749537
SL1344_2636	SL1344_2636	0.724596	3.82792	2.30699	0.138107	0.750456
SL1344_0002	thrA	-0.170754	8.28938	2.29659	0.13897	0.751989
SL1344_0633	nadD	0.394196	5.66477	2.29354	0.139224	0.751989
SL1344_0966	nucD	0.984814	3.89686	2.29145	0.139841	0.751989
SL1344_1116	flgG	-0.351732	6.81674	2.30988	0.138837	0.751989
SL1344_3300	arcB	0.1947	7.39782	2.29323	0.13925	0.751989
SL1344_3381	rplQ	-0.252401	10.9466	2.28497	0.139941	0.751989
SL1344_3639	lyxK	0.816259	4.26227	2.28308	0.1401	0.751989
SL1344_3642	sgbE	0.868676	3.52324	2.2863	0.139829	0.751989
SL1344_3722	rmbA	1.07152	3.09572	2.29122	0.139418	0.751989
SL1344_4370	SL1344_4370	1.21433	5.25882	2.32568	0.139499	0.751989
SL1344_1638	yciH	-0.272839	6.02778	2.27834	0.140499	0.753211
SL1344_0416	dxs	-0.218317	7.25587	2.27482	0.140796	0.753886
SL1344_0611	citD	1.24583	4.80163	2.28552	0.141746	0.755289
SL1344_2071	rfbC	0.295654	6.58144	2.26656	0.141496	0.755289
SL1344_3062	speA	-0.236958	9.37823	2.26853	0.141329	0.755289
SL1344_4398	yjgK	-0.488974	4.78144	2.26384	0.141728	0.755289
SL1344_0755	modF	-0.212168	6.79773	2.253	0.142655	0.756465
SL1344_0847	ybjM	-0.409002	5.21877	2.25445	0.14253	0.756465
SL1344_2004	cbiG	-0.928184	4.01692	2.25816	0.142542	0.756465
SL1344_4163	malG	0.416305	5.01764	2.25303	0.142652	0.756465
SL1344_2165	mglC	0.530439	5.26569	2.24811	0.143075	0.756869
SL1344_2971	recD	0.292787	5.67435	2.24866	0.143028	0.756869
SL1344_2842	sitB	0.717044	5.21889	2.27078	0.143414	0.757748
SL1344_4051	SL1344_4051	-0.423922	4.92536	2.23125	0.144536	0.761993
SL1344_4140	gtrBb	-0.232775	9.77791	2.23093	0.144564	0.761993
SL1344_0950	SL1344_0950	0.270612	6.49042	2.21839	0.145662	0.764184
SL1344_3064	yqgD	-0.266662	7.79268	2.22069	0.14546	0.764184
SL1344_3743	SL1344_3743	-0.543135	3.85417	2.21825	0.145675	0.764184
SL1344_4505	serB	-0.225848	7.24126	2.22062	0.145466	0.764184
SL1344_0938	SL1344_0938	-0.55645	4.12499	2.21138	0.146281	0.766448
SL1344_0218	tsf	-0.229052	10.7354	2.19905	0.147375	0.76719
SL1344_0942	SL1344_0942	-0.213343	7.82791	2.20468	0.146874	0.76719
SL1344_1127	yceD	-0.178035	11.3344	2.20147	0.147159	0.76719
SL1344_1205	yeaS	-0.250237	7.04884	2.20557	0.146795	0.76719
SL1344_2145	dld	-0.309164	6.18974	2.19799	0.147469	0.76719
SL1344_3243	yhbP	-0.598732	4.14037	2.20305	0.147019	0.76719
SL1344_3228	SL1344_3228	0.64046	5.53063	2.20129	0.147716	0.767277
SL1344_3457	comC	1.27938	3.08685	2.1939	0.147835	0.767277
SL1344_P1_0096	rcK	0.510173	5.15486	2.19117	0.14808	0.767641
SL1344_1409	pntA	0.223809	7.69605	2.18827	0.14834	0.768085
SL1344_2930	ygcF	-0.272755	6.84942	2.17693	0.149363	0.769995
SL1344_3627	xylR	-0.34246	5.24881	2.17642	0.14941	0.769995
SL1344_P1_0008	traT	-0.240437	7.27806	2.1789	0.149185	0.769995
RyfD	RyfD	-0.520658	10.2012	2.235	0.149114	0.769995
SL1344_2989	galR	0.252266	6.25625	2.1704	0.149956	0.771905
SL1344_0435	cyoC	0.531117	6.98129	2.21402	0.150714	0.772138
SL1344_0785	SL1344_0785	0.973697	4.65555	2.16783	0.151552	0.772138
SL1344_1323	orf319	-0.229593	6.82171	2.15578	0.151294	0.772138
SL1344_1989	SL1344_1989	-0.240958	7.74426	2.15738	0.151147	0.772138
SL1344_2294	nuoE	-0.358511	5.73375	2.15595	0.151278	0.772138
SL1344_2523	glnB	-0.263761	6.90215	2.15265	0.151582	0.772138
SL1344_2654	grpE	-0.217953	9.44426	2.15954	0.150949	0.772138
SL1344_3020	xerD	-0.233814	6.59916	2.15388	0.151469	0.772138
SL1344_P2_0020	SL1344_P2_0020	-0.299406	5.47658	2.16719	0.150249	0.772138
SL1344_0624	ybeD	-0.245341	7.98967	2.14783	0.152027	0.772614
SL1344_1770	SL1344_1770	-0.494594	4.60475	2.14831	0.151982	0.772614
SL1344_0185	pcnB	-0.190853	8.77261	2.11579	0.155025	0.773524
SL1344_0229	lpxA	-0.203521	8.5296	2.13951	0.152799	0.773524
SL1344_0309	dbh	-0.248154	6.61157	2.14058	0.1527	0.773524
SL1344_0325	leuD2	0.608786	4.24149	2.13453	0.153263	0.773524
SL1344_0922	lpxK	-0.232162	7.09294	2.11503	0.155098	0.773524
SL1344_1379	mliC	0.371857	5.16708	2.10676	0.155883	0.773524
SL1344_1559	steB	0.55987	4.15259	2.13103	0.153591	0.773524
SL1344_2064	rfbV	0.303418	6.54754	2.13202	0.153498	0.773524
SL1344_2127	stcC	0.509894	5.75488	2.11726	0.155387	0.773524
SL1344_2310	SL1344_2310	1.06745	3.27604	2.13026	0.153663	0.773524
SL1344_2477	ratA	0.480393	7.97779	2.18228	0.152801	0.773524
SL1344_2637	SL1344_2637	0.563726	3.98668	2.1158	0.155024	0.773524
SL1344_2695	SL1344_2695	0.468585	4.56334	2.12244	0.154397	0.773524
SL1344_2697	SL1344_2697	0.241358	6.40654	2.12781	0.153893	0.773524
SL1344_3154	ygiN	-0.176233	7.67541	2.10893	0.155676	0.773524
SL1344_3316	rpsI	-0.269659	12.093	2.1163	0.154977	0.773524
SL1344_3418	yheN	-0.338453	5.47995	2.13579	0.153146	0.773524
SL1344_3683	rfaJ	0.33586	6.11727	2.10657	0.155901	0.773524
SL1344_3730	yicL	0.267924	6.73369	2.10802	0.155763	0.773524
SL1344_3740	SL1344_3740	0.547809	5.89819	2.14467	0.154133	0.773524
SL1344_4008	cpxR	0.25676	6.74235	2.11836	0.154782	0.773524
SL1344_1102	grxB	-0.337058	5.60542	2.10219	0.156319	0.77472
SL1344_0092	pdxAa	-0.213675	7.1718	2.08036	0.158422	0.775363
SL1344_0254	yafE	0.250505	7.95605	2.08562	0.157912	0.775363
SL1344_0713	SL1344_0713	0.43256	5.06032	2.08885	0.157601	0.775363
SL1344_1005	ymbA	-0.342548	5.42897	2.07727	0.158723	0.775363
SL1344_1074	ycdY	-0.334058	5.31885	2.07826	0.158627	0.775363
SL1344_1853	cheR	0.354955	7.03536	2.08664	0.158772	0.775363
SL1344_1912	dsrB	-0.292617	7.0861	2.09774	0.156978	0.775363
SL1344_2938	rumA	0.198379	7.95319	2.0735	0.15909	0.775363
SL1344_2951	sdaB	-0.27675	6.0977	2.08137	0.158324	0.775363
SL1344_3128	SL1344_3128	0.374085	7.22577	2.09765	0.159094	0.775363
SL1344_3359	yhdJ	0.287057	6.23549	2.09314	0.157187	0.775363
SL1344_3701	yicC	-0.243231	7.12533	2.08714	0.157765	0.775363
SL1344_4020	SL1344_4020	-0.597465	4.15376	2.08498	0.157974	0.775363
SL1344_4248	SL1344_4248	0.867527	3.60219	2.09573	0.156938	0.775363
SL1344_4322	yjfY	-0.538061	4.06602	2.08535	0.157939	0.775363
SL1344_2480	yfgJ	-0.456934	4.50183	2.06938	0.159493	0.775588
SL1344_4054	SL1344_4054	0.447674	5.13092	2.07091	0.159343	0.775588
SL1344_0014	SL1344_0014	0.297795	6.00485	1.96056	0.17058	0.77675
SL1344_0125	mraY	0.230579	7.62445	1.99714	0.166754	0.77675
SL1344_0216	map	-0.174174	7.87081	1.96726	0.169872	0.77675
SL1344_0232	dnaE	-0.166693	9.08181	1.95645	0.171017	0.77675
SL1344_0264	sciE	-0.349032	5.86499	2.05634	0.160775	0.77675
SL1344_0308	yafK	-0.232007	7.38424	1.91844	0.175116	0.77675
SL1344_0337	SL1344_0337	0.630702	3.65509	2.05889	0.160523	0.77675
SL1344_0400	tgt	0.226931	8.39177	1.94948	0.17176	0.77675
SL1344_0531	SL1344_0531	0.425141	4.73452	1.94135	0.172632	0.77675
SL1344_0630	ybeB	0.320863	6.20115	1.99404	0.167075	0.77675
SL1344_0638	SL1344_0638	0.528187	4.1296	1.94423	0.172322	0.77675
SL1344_0653	gltJ	0.556686	5.80559	1.9752	0.169952	0.77675
SL1344_0750	galM	0.320957	6.82295	1.95004	0.171927	0.77675
SL1344_0801	ybiN	-0.217255	6.18126	2.05349	0.161058	0.77675
SL1344_0820	pflE	0.650669	4.70037	2.00078	0.166606	0.77675
SL1344_0850	mdaA	0.266223	5.94848	2.00499	0.165946	0.77675
SL1344_1038	hpaB	0.727601	4.31982	2.03768	0.162632	0.77675
SL1344_1161	sifA	-0.373049	4.88857	1.94476	0.172265	0.77675
SL1344_1230	sppA	-0.219446	6.74932	2.01221	0.165208	0.77675
SL1344_1273	himA	-0.224179	8.051	2.03092	0.163311	0.77675
SL1344_1306	sufD	-0.352912	6.8166	2.02633	0.164924	0.77675
SL1344_1322	orf70	-0.259574	6.57473	1.98426	0.168089	0.77675
SL1344_1329	ssaD	0.711375	4.04003	1.99783	0.166682	0.77675
SL1344_1380	pdxH	0.279266	6.48227	2.03687	0.162713	0.77675
SL1344_1422	SL1344_1422	-0.564135	3.83999	1.91835	0.175127	0.77675
SL1344_1434	ynfA	0.563707	3.58392	1.9577	0.170884	0.77675
SL1344_1474	SL1344_1474	0.451519	5.28441	1.95012	0.171692	0.77675
SL1344_1509	narY	0.743052	5.16054	1.92137	0.175281	0.77675
SL1344_1527	ydcX	-0.333802	5.73282	2.01312	0.165114	0.77675
SL1344_1544	SL1344_1544	0.785506	5.11233	2.02315	0.164605	0.77675
SL1344_1591	fnr	-0.173251	8.33625	1.9488	0.171832	0.77675
SL1344_1675	oppC	0.433608	5.99028	1.99698	0.16677	0.77675
SL1344_1725	ymgE	0.468898	4.35182	1.93607	0.173201	0.77675
SL1344_1868	ftn	-0.21744	6.62164	2.00283	0.166167	0.77675
SL1344_1880	yecC	-0.325199	5.20986	1.92885	0.173982	0.77675
SL1344_1962	SL1344_1962	0.598392	4.00735	1.97175	0.169399	0.77675
SL1344_1983	SL1344_1983	-0.342345	7.26701	2.06307	0.161822	0.77675
SL1344_2144	bglX	0.29205	6.59261	1.97953	0.168583	0.77675
SL1344_2148	yohD	-0.5625	4.08901	1.98484	0.168029	0.77675
SL1344_2201	rplY	-0.244495	9.3554	1.97007	0.169575	0.77675
SL1344_2231	napF	0.683143	3.55909	1.96423	0.174333	0.77675
SL1344_2252	glpT	0.378994	5.93936	2.03196	0.163206	0.77675
SL1344_2280	elaB	-0.373403	5.78155	1.95678	0.170981	0.77675
SL1344_2376	mntH	-0.384697	5.98814	1.95882	0.171346	0.77675
SL1344_2389	SL1344_2389	-0.415843	4.84866	2.0586	0.160552	0.77675
SL1344_2502	hscB	0.411615	6.73403	2.03584	0.165445	0.77675
SL1344_2508	suhB	-0.167724	9.30712	2.02971	0.163433	0.77675
SL1344_2621	yfiH	0.204743	8.88134	1.92147	0.174786	0.77675
SL1344_2658	rnfH	0.282282	5.52974	1.92454	0.174451	0.77675
SL1344_2702	SL1344_2702	-0.62983	3.66078	2.04775	0.161627	0.77675
SL1344_2839	fhlA	-0.423192	5.51115	2.04437	0.161963	0.77675
SL1344_2889	SL1344_2889	0.644908	3.91815	2.05416	0.160991	0.77675
SL1344_2890	SL1344_2890	-0.651784	4.51875	2.07389	0.165593	0.77675
SL1344_2917	SL1344_2917	-0.653821	4.34455	1.95091	0.171607	0.77675
SL1344_3018	recJ	0.271647	8.34086	1.95703	0.171015	0.77675
SL1344_3149	SL1344_3149	-0.270847	5.668	2.00223	0.16623	0.77675
SL1344_3163	ygiD	-0.274815	6.60699	1.93923	0.17286	0.77675
SL1344_3214	tdcD	0.559039	4.31413	1.96521	0.170088	0.77675
SL1344_3284	yrbE	0.328159	6.7854	1.92179	0.175196	0.77675
SL1344_3340	tldD	-0.247016	6.8248	2.03269	0.163132	0.77675
SL1344_3353	accC	-0.196598	9.22996	1.98753	0.167749	0.77675
SL1344_3386	rpmJb	-0.214237	10.4108	2.04951	0.161452	0.77675
SL1344_3484	SL1344_3484	-0.259401	6.74009	1.95363	0.171317	0.77675
SL1344_3510	yhhW	0.431431	4.89332	2.01575	0.164846	0.77675
SL1344_3537	rsmD	0.291162	6.73916	2.04663	0.161738	0.77675
SL1344_3555	uspB	0.29169	6.55005	1.95035	0.171667	0.77675
SL1344_3566	SL1344_3566	0.515096	4.67859	2.02856	0.163549	0.77675
SL1344_3607	yhjY	-0.335654	5.38728	1.98061	0.16847	0.77675
SL1344_3646	SL1344_3646	0.534645	4.24512	1.96188	0.17044	0.77675
SL1344_3656	sadA	0.247485	7.29569	1.92158	0.174774	0.77675
SL1344_3714	yicH	-0.233121	7.06633	2.03038	0.163365	0.77675
SL1344_3746	SL1344_3746	1.27733	3.70212	1.92556	0.17434	0.77675
SL1344_3843	asnCb	0.309992	5.2012	1.94317	0.172436	0.77675
SL1344_3986	fdhD	0.29578	5.80769	1.93006	0.173851	0.77675
SL1344_4042	ftsN	-0.207368	8.13145	1.92561	0.174335	0.77675
SL1344_4045	rpmE	-0.317193	9.61316	1.95473	0.173055	0.77675
SL1344_4077	yijD	0.225345	6.92164	1.9779	0.168754	0.77675
SL1344_4096	sseK1	0.299293	6.17734	2.01442	0.164982	0.77675
SL1344_4238	dcuB	-0.560641	4.83533	1.95786	0.170867	0.77675
SL1344_4251	rtsA	0.690159	4.6775	1.93235	0.17436	0.77675
SL1344_4253	SL1344_4253	-0.325774	5.44211	1.95108	0.171589	0.77675
SL1344_4321	sgaE	0.509806	4.37071	1.97613	0.169651	0.77675
SL1344_4413	idnO	0.701784	5.7588	2.00748	0.167555	0.77675
SL1344_4526	yjjY	-0.243735	7.09474	1.98623	0.167884	0.77675
SL1344_P1_0072	SL1344_P1_0072	-0.197556	8.8676	1.97252	0.169318	0.77675
SL1344_P2_0056	SL1344_P2_0056	-0.312083	5.79098	2.00054	0.166403	0.77675
4.5S	4.5S	-0.277891	12.3389	1.95448	0.171227	0.77675
IstR	IstR	-0.305195	6.87671	2.06714	0.160063	0.77675
SL1344_0214	dapD	-0.204745	7.4695	1.91187	0.175837	0.77843
SL1344_0132	ftsA	-0.178867	8.11842	1.90906	0.176147	0.779016
SL1344_2329	SL1344_2329	0.569678	4.17044	1.92245	0.176687	0.779149
SL1344_2972	recB	-0.205083	6.98391	1.90397	0.176709	0.779149
SL1344_3245	yhbS	-0.279741	5.92679	1.90431	0.176671	0.779149
SL1344_0613	citA	0.421234	5.02019	1.90056	0.177086	0.779251
SL1344_0735	ybgR	-0.403793	4.39065	1.90081	0.177059	0.779251
SL1344_1083	ymdA	-0.539896	4.06744	1.88845	0.178435	0.779301
SL1344_1196	SL1344_1196	-0.373343	5.16732	1.8925	0.177983	0.779301
SL1344_1706	hemM	-0.431313	4.80513	1.89181	0.178059	0.779301
SL1344_2987	ygeD	-0.221152	6.42115	1.88773	0.178516	0.779301
SL1344_3361	SL1344_3361	-0.232183	7.45131	1.88795	0.178491	0.779301
SL1344_3748	SL1344_3748	0.420312	5.18921	1.89004	0.178258	0.779301
SL1344_4217	nrfE	0.524089	4.86753	1.89038	0.178219	0.779301
StyR-44g	StyR-44g	-0.191186	11.9397	1.89129	0.178118	0.779301
SL1344_0099	SL1344_0099	-0.514045	4.11808	1.88167	0.179196	0.779947
SL1344_0792	ybhS	-0.372282	4.83709	1.88314	0.179031	0.779947
SL1344_4180	pspG	0.459023	4.36606	1.88185	0.179176	0.779947
SL1344_0024	bcfD	0.611084	6.08587	1.8657	0.184522	0.780127
SL1344_0134	lpxC	-0.160452	10.1163	1.76884	0.192445	0.780127
SL1344_0210	htrA	0.253115	7.19137	1.81662	0.186694	0.780127
SL1344_0267	sciH	-0.589432	3.71347	1.84742	0.183098	0.780127
SL1344_0405	SL1344_0405	0.603124	4.0556	1.81399	0.187006	0.780127
SL1344_0406	yajD	0.270925	5.87157	1.81317	0.187103	0.780127
SL1344_0456	glnK	0.942823	3.12285	1.86386	0.181212	0.780127
SL1344_0675	fur	-0.155195	8.90431	1.79362	0.189436	0.780127
SL1344_0727	tolQ	0.265332	6.4819	1.7852	0.190453	0.780127
SL1344_0839	dacC	0.259387	6.08517	1.79334	0.18947	0.780127
SL1344_0840	deoR	0.184695	7.11292	1.85969	0.181688	0.780127
SL1344_0862	SL1344_0862	0.35463	5.20859	1.78965	0.189914	0.780127
SL1344_0908	SL1344_0908	0.349023	5.3812	1.85133	0.182648	0.780127
SL1344_0987	SL1344_0987	0.428575	6.25724	1.80155	0.189468	0.780127
SL1344_1000	SL1344_1000	-0.299179	6.21754	1.78035	0.191041	0.780127
SL1344_1034	copS	0.385472	6.05733	1.76561	0.192842	0.780127
SL1344_1041	hpaE	0.790058	4.51756	1.75928	0.194419	0.780127
SL1344_1112	flgC	-0.353198	5.69159	1.85921	0.181743	0.780127
SL1344_1143	ycfL	-0.346575	4.94054	1.78554	0.190411	0.780127
SL1344_1148	ndh	-0.19138	8.02605	1.76285	0.193181	0.780127
SL1344_1189	SL1344_1189	0.378859	5.46956	1.78129	0.190927	0.780127
SL1344_1233	topB	-0.196484	7.05774	1.76408	0.193029	0.780127
SL1344_1252	celG	-0.361112	5.34811	1.84917	0.182896	0.780127
SL1344_1266	rfc	0.416494	4.85336	1.84101	0.18384	0.780127
SL1344_1371	ydhF	-0.260035	5.85074	1.76645	0.192738	0.780127
SL1344_1414	SL1344_1414	0.393142	5.36328	1.81566	0.186808	0.780127
SL1344_1428	dmsA2	0.549441	4.91808	1.85034	0.182761	0.780127
SL1344_1490	SL1344_1490	0.522743	5.05853	1.76276	0.193192	0.780127
SL1344_1507	narU	0.621615	4.4488	1.79737	0.188986	0.780127
SL1344_1612	tpx	-0.183034	9.14352	1.79247	0.189575	0.780127
SL1344_1616	pspE	-0.46291	4.6795	1.82213	0.186045	0.780127
SL1344_1644A	ymiA	-0.21075	8.0686	1.77699	0.19145	0.780127
SL1344_1660	yciF	1.16949	4.03231	1.86802	0.181403	0.780127
SL1344_1663	ompW	0.482442	4.18994	1.84615	0.183245	0.780127
SL1344_1731	dadA	0.44562	5.52254	1.75055	0.194703	0.780127
SL1344_1739	ycgN	-0.232485	7.56762	1.78139	0.190914	0.780127
SL1344_1782	pphA	-0.6309	3.7101	1.86656	0.180905	0.780127
SL1344_1821	hexR	0.417588	5.16191	1.77296	0.191941	0.780127
SL1344_2054	hisF	-0.23677	6.23378	1.75597	0.194031	0.780127
SL1344_2078	wcaK	0.863312	3.42716	1.87751	0.179664	0.780127
SL1344_2089	wcaD	-0.595091	3.81207	1.82847	0.185301	0.780127
SL1344_2219	SL1344_2219	0.607661	4.0144	1.85775	0.181911	0.780127
SL1344_2223	ccmH2	-0.523014	4.20858	1.8322	0.184865	0.780127
SL1344_2432	eutP	1.52436	3.02448	1.79795	0.189263	0.780127
SL1344_2435	maeB	-0.231487	6.42017	1.75987	0.193548	0.780127
SL1344_2445	yffB	-0.466934	4.1597	1.81457	0.186937	0.780127
SL1344_2472	guaB	-0.168565	7.94867	1.74791	0.195032	0.780127
SL1344_2479	sinH	0.636857	4.72589	1.78292	0.190728	0.780127
SL1344_2577	SL1344_2577	0.411238	4.67468	1.7578	0.193804	0.780127
SL1344_2660	smpB	-0.199792	7.69268	1.8195	0.186355	0.780127
SL1344_2670	gpE	1.89427	2.85008	1.82738	0.185429	0.780127
SL1344_2675	SL1344_2675	1.21336	3.99674	1.75544	0.194749	0.780127
SL1344_2817	srlR	-0.328423	5.16284	1.78822	0.190088	0.780127
SL1344_2881	SL1344_2881	1.03068	3.50179	1.78308	0.190931	0.780127
SL1344_2897	ygbJ	0.861502	3.32828	1.86246	0.181372	0.780127
SL1344_2920	yghJ	0.682552	3.98229	1.76024	0.193502	0.780127
SL1344_2950	sdaC	0.255164	6.06579	1.74875	0.194927	0.780127
SL1344_3036	ygfE	-0.158636	9.46629	1.77403	0.191811	0.780127
SL1344_3081	ansB	-0.328316	5.38775	1.86654	0.180907	0.780127
SL1344_3087	mltC	-0.252405	6.72557	1.8777	0.179643	0.780127
SL1344_3092	SL1344_3092	0.466883	5.56866	1.82289	0.186169	0.780127
SL1344_3124	hypO	0.308427	5.47857	1.8358	0.184445	0.780127
SL1344_3253	deaD	-0.181535	9.13967	1.81849	0.186474	0.780127
SL1344_3481	malP	0.51269	6.72587	1.82046	0.189277	0.780127
SL1344_3560	SL1344_3560	0.207616	6.86183	1.79158	0.189682	0.780127
SL1344_3595	dppB	0.394246	5.01707	1.76873	0.192459	0.780127
SL1344_3853	rbsR	0.246999	7.96789	1.87256	0.180224	0.780127
SL1344_3876	rho	-0.206451	9.34231	1.77609	0.191559	0.780127
SL1344_3895	SL1344_3895	0.460366	4.41398	1.8376	0.184236	0.780127
SL1344_3939	trkH	0.177109	9.14176	1.74955	0.194827	0.780127
SL1344_3971	yihW	-0.201358	6.92851	1.83209	0.184878	0.780127
SL1344_4035	glpK	-0.241891	5.89792	1.79838	0.188865	0.780127
SL1344_4064	pflC	-0.287415	5.2269	1.81333	0.187084	0.780127
SL1344_4086	secE	-0.17033	9.18902	1.79635	0.189108	0.780127
SL1344_4134	SL1344_4134	-0.466518	4.64369	1.80594	0.187961	0.780127
SL1344_4309	yjfC	-0.420434	4.42626	1.81587	0.186783	0.780127
SL1344_4347	ppa	-0.157267	9.17829	1.77444	0.19176	0.780127
SL1344_4443	iadA	-0.315159	5.57142	1.86357	0.181245	0.780127
SL1344_4471	SL1344_4471	0.294292	5.89177	1.78547	0.190419	0.780127
SL1344_P1_0040	SL1344_P1_0040	0.341415	5.00187	1.86471	0.181116	0.780127
SL1344_P2_0066	traO	0.431558	5.37272	1.76519	0.192893	0.780127
IsrI	IsrI	-0.713045	3.58036	1.75789	0.193793	0.780127
SroG	SroG	-0.196098	10.4191	1.75028	0.194736	0.780127
STnc1460	STnc1460	-0.205579	10.5253	1.79915	0.188773	0.780127
STnc290	STnc290	-0.37511	5.35163	1.76534	0.192875	0.780127
STnc490e	STnc490e	-0.647254	3.78704	1.86367	0.181234	0.780127
STnc740	STnc740	0.634789	3.49338	1.75122	0.19462	0.780127
StyR-44f	StyR-44f	-0.176015	12.0437	1.81083	0.187381	0.780127
tpke11	tpke11	0.588685	3.4472	1.79047	0.189816	0.780127
SL1344_0324	leuC2	0.80874	5.90792	1.78452	0.195231	0.780215
SL1344_0601	SL1344_0601	-0.293198	6.17142	1.74366	0.195561	0.780823
SL1344_2949	ygdH	-0.174869	7.53357	1.7421	0.195756	0.780892
SL1344_0722	cydA	0.242589	8.3848	1.74103	0.196204	0.781261
SL1344_3078	yggV	0.303936	5.95792	1.73948	0.196084	0.781261
SL1344_4400	yjgD	-0.229603	7.31173	1.73683	0.196417	0.781404
SL1344_0149	SL1344_0149	0.492103	4.14469	1.85068	0.196646	0.781605
SL1344_2713	SL1344_2713	0.620206	3.99677	1.73123	0.197123	0.782087
SL1344_P2_0075	SL1344_P2_0075	0.706028	4.7334	1.73755	0.197069	0.782087
SL1344_0569	ramA	-0.410225	4.94102	1.72626	0.197751	0.782462
SL1344_1859	flhC	-0.282477	7.12543	1.73311	0.197583	0.782462
SL1344_3470	greB	-0.271759	6.00101	1.72642	0.197731	0.782462
SL1344_0471	aefA	0.186767	8.40652	1.72099	0.198421	0.783223
SL1344_1391	rnfA	-0.220048	8.28603	1.72053	0.198478	0.783223
SL1344_3829	glmU	-0.213859	9.29045	1.72082	0.198442	0.783223
SL1344_1293	aroE	0.532689	4.91101	1.71829	0.198763	0.783467
SL1344_P1_0089	pefD	0.942739	4.41304	1.72194	0.198897	0.783467
SL1344_2227	napH	-0.447696	4.26555	1.71565	0.1991	0.783567
SL1344_1462	hyaF2	-0.665226	4.21967	1.71543	0.199465	0.783601
SL1344_2394	ptsH	0.348021	7.37288	1.7359	0.199314	0.783601
SL1344_2209	SL1344_2209	0.504445	4.06511	1.71079	0.199723	0.783912
SL1344_4068	yijP	0.209412	7.9053	1.70854	0.200012	0.784346
SL1344_0453	ybaO	-0.28757	5.39737	1.70048	0.20105	0.785601
SL1344_0602	ybdQ	0.199308	7.04241	1.69264	0.202066	0.785601
SL1344_1052	scsA	-0.237979	6.92347	1.69244	0.202093	0.785601
SL1344_1830	SL1344_1830	0.737484	3.75231	1.69804	0.201366	0.785601
SL1344_2744	SL1344_2744	0.63556	4.05286	1.69086	0.202298	0.785601
SL1344_2847	hilC	0.545014	6.06759	1.72004	0.201988	0.785601
SL1344_3458	comB	1.06599	3.64164	1.70158	0.200908	0.785601
SL1344_3594	dppC	-0.403295	4.78892	1.69238	0.2021	0.785601
SL1344_4161	yjbH	-0.247885	5.8585	1.69199	0.202151	0.785601
SL1344_4371	SL1344_4371	1.16786	4.16509	1.71206	0.201213	0.785601
SL1344_4462	yjiX	-0.460807	4.30313	1.69787	0.201388	0.785601
SL1344_0255	dniR	-0.16496	10.0484	1.68411	0.20318	0.786448
SL1344_0296	safB	-0.472543	4.28209	1.67868	0.203892	0.786448
SL1344_1468	hyaA2	0.616955	4.06962	1.67826	0.203947	0.786448
SL1344_1603	SL1344_1603	0.501445	5.14447	1.67889	0.203864	0.786448
SL1344_2417	eutR	0.578857	3.82762	1.68144	0.20353	0.786448
SL1344_2572	SL1344_2572	0.356358	5.9619	1.68144	0.20353	0.786448
SL1344_3416	yheL	-0.283911	7.46635	1.69302	0.203257	0.786448
SL1344_4523A	SL1344_4523A	0.34903	5.06378	1.68251	0.203389	0.786448
SL1344_2645	gpB	-0.273946	5.78898	1.66859	0.205225	0.787232
SL1344_4002	SL1344_4002	0.861693	3.42584	1.6696	0.20509	0.787232
SL1344_4085	tufB	-0.191164	12.9843	1.67337	0.204591	0.787232
SL1344_4184	tyrB	-0.23523	6.13257	1.67034	0.204992	0.787232
SL1344_4510	trpR	-0.227819	6.71844	1.67131	0.204864	0.787232
SL1344_P1_0073A	SL1344_P1_0073A	-0.509688	4.26042	1.66941	0.205115	0.787232
SL1344_3777	yidQ	0.333958	4.9292	1.66717	0.205413	0.787266
SL1344_0143	pilB	0.829032	4.85257	1.66439	0.206743	0.788805
SL1344_0319	SL1344_0319	0.662388	3.73658	1.77244	0.207199	0.788805
SL1344_0894	cydC	-0.204025	6.89216	1.64892	0.207852	0.788805
SL1344_0951	C1	0.63092	3.86581	1.65608	0.206891	0.788805
SL1344_0982	SL1344_0982	0.336712	4.9349	1.71066	0.206415	0.788805
SL1344_1320	ttrS	0.313136	5.77976	1.65069	0.207614	0.788805
SL1344_1679	ychE	-0.246663	6.09162	1.66035	0.206321	0.788805
SL1344_3195	ygjQ	0.471601	4.08996	1.83296	0.207967	0.788805
SL1344_3828	glmS	-0.208406	8.29009	1.6506	0.207626	0.788805
SL1344_4341	msrA	0.2553	5.87913	1.65051	0.207638	0.788805
SL1344_4365	iolI2	0.866531	3.85488	1.66087	0.20625	0.788805
StyR-44b	StyR-44b	-0.176662	11.9184	1.65812	0.206618	0.788805
SL1344_0078	fixC	0.83607	5.19759	1.65376	0.20925	0.788867
SL1344_1794	SL1344_1794	0.953002	3.48904	1.63733	0.209419	0.788867
SL1344_1864	araH	-0.574631	3.97128	1.64013	0.209039	0.788867
SL1344_1904	fliL	-0.30447	6.88449	1.64988	0.2089	0.788867
SL1344_2486	yfgA	-0.220886	7.12952	1.64654	0.208173	0.788867
SL1344_2615	yfiQ	-0.254345	8.43113	1.64368	0.209285	0.788867
SL1344_2892	SL1344_2892	0.517121	5.00407	1.64274	0.208686	0.788867
SL1344_3931	rfaH	-0.185928	7.46731	1.63743	0.209406	0.788867
SL1344_3107	SL1344_3107	-0.533884	4.10584	1.636	0.2096	0.788871
SL1344_1188	SL1344_1188	0.333447	5.37188	1.63303	0.210005	0.788909
SL1344_1529	ydcR	0.33462	5.79839	1.63459	0.209792	0.788909
SL1344_1747	fadD	-0.201268	6.5596	1.63198	0.210149	0.788909
SL1344_P2_0025	yccB	0.645066	5.38772	1.63192	0.210928	0.791159
SL1344_0560	SL1344_0560	-0.538187	4.10529	1.62151	0.211583	0.792939
SL1344_0128	murG	-0.1734	7.75618	1.61804	0.212061	0.794055
SL1344_0118	fruR	0.235306	6.60009	1.60611	0.213716	0.79621
SL1344_2830	hycD	0.807401	4.54593	1.60943	0.213723	0.79621
SL1344_2936	SL1344_2936	-0.244171	7.01813	1.61176	0.21293	0.79621
SL1344_3168	ribB	-0.22592	6.29494	1.60975	0.213209	0.79621
SL1344_3550	yhhJ	0.316989	5.27217	1.61064	0.213085	0.79621
SL1344_4461	yjiA	-0.336215	5.13869	1.60618	0.213706	0.79621
SL1344_1218	yeaJ	-0.420396	5.27328	1.59883	0.214733	0.796834
SL1344_2102	yegD	-0.157454	7.97524	1.60028	0.21453	0.796834
SL1344_2139	yohO	-0.2841	6.64521	1.60623	0.214179	0.796834
SL1344_2366	pgtC	-0.554629	4.25839	1.59449	0.215341	0.796834
SL1344_2758	iroB	0.5724	5.08519	1.60667	0.214358	0.796834
SL1344_2791	nrdI	-0.475654	4.97278	1.59777	0.21488	0.796834
SL1344_3757	SL1344_3757	-0.310259	5.47717	1.5946	0.215326	0.796834
SL1344_4430	yjhP	0.343266	5.54809	1.59621	0.2151	0.796834
SL1344_1991	erfK	-0.204652	6.7409	1.59261	0.215606	0.797143
SL1344_P2_0009	yafA	0.571848	4.18352	1.59081	0.215859	0.797409
SL1344_2617	yfiM	0.353718	6.05499	1.5898	0.21664	0.799621
SL1344_0618	ccrB	-0.250195	6.10209	1.56965	0.218869	0.800088
SL1344_0788	ybhO	0.721926	4.90842	1.58178	0.218075	0.800088
SL1344_1022	SL1344_1022	-0.398577	4.71514	1.57989	0.217407	0.800088
SL1344_1997	cbiQ	0.683382	4.25806	1.56909	0.21895	0.800088
SL1344_2529	yfhD	-0.157666	7.45969	1.57642	0.217901	0.800088
SL1344_2649	rps16	0.176635	10.2187	1.57156	0.218596	0.800088
SL1344_3342	cafA	-0.166369	7.65539	1.57123	0.218644	0.800088
SL1344_3351	SL1344_3351	-0.262007	5.40002	1.57504	0.218098	0.800088
SL1344_3657	lctP	0.468897	4.22428	1.57412	0.21823	0.800088
SL1344_4053	SL1344_4053	0.43651	4.52086	1.57699	0.217819	0.800088
SL1344_P2_0018	SL1344_P2_0018	-0.457243	4.21931	1.58082	0.217274	0.800088
StyR-44c	StyR-44c	-0.180419	12.2167	1.57139	0.218621	0.800088
SL1344_0119	mraZ	-0.176734	9.38085	1.56666	0.219299	0.800172
SL1344_P2_0092	pilO	0.489461	4.23589	1.56639	0.219338	0.800172
SL1344_2522	yjdL	-0.325608	5.77933	1.56465	0.219588	0.800281
SL1344_2948	queF	-0.211061	6.63293	1.56366	0.219732	0.800281
SL1344_0909	sopD2	0.354022	4.81982	1.56066	0.220165	0.800439
SL1344_2083	wcaI	0.734803	4.03273	1.56195	0.219978	0.800439
SL1344_2398	pdxK	0.209919	6.46148	1.55957	0.220321	0.800439
SL1344_1135	pabC	-0.186066	6.86137	1.55039	0.221654	0.801474
SL1344_1751	yoaB	0.178164	7.48998	1.55598	0.220842	0.801474
SL1344_2793	nrdF	-0.327384	6.66763	1.56036	0.221366	0.801474
SL1344_3051	SL1344_3051	-0.334575	5.03464	1.55176	0.221455	0.801474
SL1344_3088	nupG	0.316279	5.12035	1.55352	0.221198	0.801474
SL1344_3212	tdcG	0.399808	5.43835	1.55008	0.2217	0.801474
SL1344_0051	SL1344_0051	0.264166	6.07122	1.53932	0.223275	0.801569
SL1344_0277	sciP	0.476719	4.16249	1.54187	0.2229	0.801569
SL1344_1453	yneJ	0.412062	4.45918	1.53907	0.223312	0.801569
SL1344_1595	SL1344_1595	0.414911	6.07335	1.55231	0.222248	0.801569
SL1344_1605	SL1344_1605	-0.404813	5.02159	1.54245	0.222815	0.801569
SL1344_1822	pykA	-0.191677	6.3426	1.53869	0.223367	0.801569
SL1344_3319	yhcB	-0.169049	8.12966	1.54333	0.222686	0.801569
SL1344_3617	SL1344_3617	0.344231	5.41494	1.54357	0.222651	0.801569
SL1344_P2_0022	SL1344_P2_0022	-0.287356	5.29412	1.54664	0.222201	0.801569
SL1344_0718	sucA	0.247309	6.7117	1.53522	0.223879	0.801904
SL1344_1680	adh	0.221174	7.01983	1.53435	0.224008	0.801904
SL1344_2072	rfbA	0.201902	7.17109	1.53566	0.223814	0.801904
SL1344_0022	bcfB	-0.331452	4.73043	1.50893	0.239976	0.803037
SL1344_0064	citG2	0.472667	4.38336	1.48702	0.231134	0.803037
SL1344_0113	leuA	0.304129	5.04996	1.44294	0.238935	0.803037
SL1344_0310	SL1344_0310	0.421627	4.89393	1.47911	0.232352	0.803037
SL1344_0354	SL1344_0354	0.541417	5.13558	1.49553	0.229831	0.803037
SL1344_0459	ybaY	-0.361109	5.22158	1.47029	0.23372	0.803037
SL1344_0733	nadA	0.555666	4.03429	1.54176	0.226308	0.803037
SL1344_0768	hutH	0.504071	5.95503	1.54167	0.225375	0.803037
SL1344_0782	moaE	-0.33601	4.51113	1.4615	0.23842	0.803037
SL1344_0804	glnP	0.246693	6.04601	1.47046	0.233693	0.803037
SL1344_0822	moeA	-0.21897	6.18316	1.51083	0.227514	0.803037
SL1344_0872	ybjT	0.427663	5.31148	1.49892	0.229316	0.803037
SL1344_0884	clpA	-0.212169	9.3324	1.45048	0.236829	0.803037
SL1344_0900	ycaJ	-0.204859	6.38235	1.48749	0.231062	0.803037
SL1344_0914	serC	-0.157348	7.31037	1.42814	0.2404	0.803037
SL1344_0935	aspC	-0.152049	8.27972	1.46483	0.234572	0.803037
SL1344_1138	holB	-0.226753	6.19894	1.50368	0.228594	0.803037
SL1344_1187	SL1344_1187	-0.240131	6.42556	1.4965	0.229684	0.803037
SL1344_1217	yeaK	0.489581	4.17053	1.49836	0.229401	0.803037
SL1344_1231	ydjA	0.262969	5.8072	1.52232	0.225793	0.803037
SL1344_1292	aroD	-0.343596	4.7527	1.48111	0.232044	0.803037
SL1344_1319	ttrB	1.33442	3.17809	1.52257	0.225756	0.803037
SL1344_1349	ssaN	-0.340543	4.79329	1.43269	0.239667	0.803037
SL1344_1442	dcp	0.281448	6.56202	1.44406	0.237849	0.803037
SL1344_1493	osmC	0.383926	4.52007	1.61178	0.228468	0.803037
SL1344_1552	ydcG	0.17305	7.39329	1.43225	0.239737	0.803037
SL1344_1557	adhC	-0.20562	6.5841	1.50152	0.228921	0.803037
SL1344_1628	steC	0.481433	4.26062	1.47214	0.233433	0.803037
SL1344_1757	yoaE	0.333965	5.66835	1.45443	0.236206	0.803037
SL1344_1773	htpX	0.262718	7.68062	1.52564	0.226295	0.803037
SL1344_1810	holE	-0.229028	7.12175	1.49188	0.230389	0.803037
SL1344_1825	znuA	-0.197516	6.43509	1.50389	0.228562	0.803037
SL1344_1906	fliN	0.383886	7.58127	1.47505	0.235569	0.803037
SL1344_1925	umuC	0.549939	5.73427	1.52265	0.227318	0.803037
SL1344_1978	SL1344_1978	0.513712	3.72996	1.46398	0.234706	0.803037
SL1344_2197	yejG	0.200075	7.1335	1.43795	0.238824	0.803037
SL1344_2255	glpC	-0.291751	5.54569	1.49766	0.229508	0.803037
SL1344_2339	pdxB	-0.161625	7.24774	1.4736	0.233206	0.803037
SL1344_2349	yfcL	-0.263434	5.98454	1.46533	0.234494	0.803037
SL1344_2355	yfcN	0.27333	5.97704	1.44703	0.237377	0.803037
SL1344_2446	dapE	0.218949	7.46374	1.48067	0.232111	0.803037
SL1344_2451	nlpB	-0.14322	8.84295	1.5167	0.226633	0.803037
SL1344_2467	SL1344_2467	0.367649	5.16376	1.45405	0.236265	0.803037
SL1344_2600	SL1344_2600	-0.285621	5.03395	1.48165	0.231961	0.803037
SL1344_2633	SL1344_2633	0.207007	6.93394	1.42956	0.240171	0.803037
SL1344_2808	oraA	-0.231464	5.56795	1.49864	0.229358	0.803037
SL1344_2885	SL1344_2885	0.262966	5.8036	1.49105	0.230517	0.803037
SL1344_2886	pphB	0.500996	4.15023	1.44982	0.236934	0.803037
SL1344_2926	cysI	-0.442494	4.98527	1.52322	0.225659	0.803037
SL1344_2935	SL1344_2935	0.407487	4.26143	1.5184	0.226378	0.803037
SL1344_2945	yqcB	0.221214	5.85135	1.45116	0.236722	0.803037
SL1344_2986	tas	0.27815	5.8207	1.49301	0.230217	0.803037
SL1344_2992	lysR	-0.212953	6.04365	1.43467	0.239349	0.803037
SL1344_3074	pilT	0.588775	5.01668	1.52732	0.225663	0.803037
SL1344_3102	ordL	-0.216569	6.22179	1.45088	0.236766	0.803037
SL1344_3136	yghB	0.190887	6.5618	1.48535	0.23139	0.803037
SL1344_3183	rpsU	-0.209676	11.6304	1.46559	0.234453	0.803037
SL1344_3279	murA	-0.152943	8.00486	1.43767	0.238868	0.803037
SL1344_3328	SL1344_3328	-0.942693	3.92658	1.45817	0.235617	0.803037
SL1344_3444	cysG	-0.167132	6.5777	1.43415	0.239433	0.803037
SL1344_3472	feoA	-0.43134	5.1591	1.44299	0.238112	0.803037
SL1344_3502	glgA	0.297958	5.76893	1.48712	0.231118	0.803037
SL1344_3563	SL1344_3563	0.23711	6.44472	1.51667	0.226636	0.803037
SL1344_3645	aldB	-0.361472	5.46269	1.4408	0.238368	0.803037
SL1344_3665	cysE	0.205657	6.80073	1.47173	0.233497	0.803037
SL1344_3739	SL1344_3739	-0.518196	3.77858	1.49081	0.230554	0.803037
SL1344_3753	uhpT	0.406261	5.25231	1.42911	0.240243	0.803037
SL1344_3756	uhpA	-0.167098	7.16819	1.45584	0.235984	0.803037
SL1344_3869	ilvC	0.227249	7.03524	1.46843	0.234011	0.803037
SL1344_3902	yigA	-0.238655	6.15788	1.44648	0.237465	0.803037
SL1344_3957	SL1344_3957	0.380619	4.70665	1.48843	0.230917	0.803037
SL1344_3981	fdhE	-0.194337	7.34116	1.43385	0.23948	0.803037
SL1344_4087	nusG	-0.163608	10.3006	1.43342	0.23955	0.803037
SL1344_4107	nfi	0.220795	6.31335	1.4851	0.23143	0.803037
SL1344_4122	iclR	-0.201256	7.31703	1.52242	0.225778	0.803037
SL1344_4233	adi	0.273127	5.68838	1.43656	0.239046	0.803037
SL1344_4364	SL1344_4364	0.344789	4.89702	1.50624	0.228207	0.803037
SL1344_4386	treR	-0.340622	5.56022	1.43377	0.239493	0.803037
SL1344_4476	SL1344_4476	-0.469953	3.99381	1.45919	0.235457	0.803037
SL1344_4484	rsmC	-0.154964	7.69484	1.4836	0.23166	0.803037
SL1344_P1_0007	traD	-0.331992	5.07139	1.45227	0.236547	0.803037
SL1344_P1_0022	SL1344_P1_0022	0.584277	5.65987	1.47122	0.235798	0.803037
SL1344_P1_0077	SL1344_P1_0077	-0.352148	5.24479	1.45276	0.236469	0.803037
SL1344_P2_0021	stbA	-0.184223	6.43813	1.50312	0.228678	0.803037
SL1344_P2_0090	pilQ	0.711495	4.00454	1.47065	0.233665	0.803037
SL1344_P3_0013	strB	-0.165614	9.34855	1.49761	0.229515	0.803037
IsrH-1	IsrH-1	0.755589	4.13319	1.50669	0.22831	0.803037
StyR-44d	StyR-44d	-0.17262	12.1549	1.4731	0.233283	0.803037
SL1344_1849	flhB	-0.222528	7.74812	1.42565	0.241071	0.804059
SL1344_2098	dcd	-0.18538	6.60855	1.42455	0.240978	0.804059
SL1344_0596	ahpC	-0.215763	11.6793	1.42202	0.241388	0.804137
SL1344_3005	STM3026	0.411073	5.26313	1.42158	0.241461	0.804137
SL1344_3042	yggA	0.368437	4.84086	1.41923	0.241842	0.804798
SL1344_0467	ybaJ	0.185987	6.79331	1.4167	0.242253	0.805554
SL1344_0166	speD	0.209749	7.68147	1.4146	0.242596	0.805748
SL1344_1646	topA	-0.141499	8.61682	1.41394	0.242703	0.805748
SL1344_2080	wcaJ	-0.557257	4.03492	1.41004	0.243341	0.805748
SL1344_2627	tyrA	0.206425	8.14416	1.40863	0.243571	0.805748
SL1344_3059	SL1344_3059	0.50817	4.09919	1.40849	0.243594	0.805748
SL1344_4166	malE	0.495091	5.51736	1.41473	0.243475	0.805748
SL1344_4278	frdC	0.700069	3.88217	1.40967	0.243401	0.805748
SL1344_0961	SL1344_0961	0.52514	4.04453	1.40167	0.244717	0.808854
SL1344_3026	yqfB	0.42892	4.34414	1.39849	0.245242	0.809979
SL1344_1309	ynhG	-0.244301	6.41085	1.39512	0.2458	0.81117
SL1344_3700	rph	-0.169025	7.75518	1.39408	0.245971	0.81117
SL1344_4059	talC	-0.497523	3.81759	1.65592	0.246243	0.811457
SL1344_3121	hybC	-0.224472	5.83415	1.39094	0.246493	0.81166
SL1344_P3_0004	SL1344_P3_0004	-0.222226	6.46021	1.38986	0.246674	0.81166
SL1344_0151	pdhR	-0.176823	9.48641	1.36789	0.250369	0.812209
SL1344_0381	proC	0.253319	7.52653	1.37098	0.250422	0.812209
SL1344_0478	ybaB	0.215782	6.19887	1.35932	0.251829	0.812209
SL1344_0999	ycbW	0.198409	6.17473	1.37511	0.249147	0.812209
SL1344_1060	ycdC	-0.207466	6.22825	1.36561	0.250756	0.812209
SL1344_1082	csgC	-0.321519	5.62949	1.38112	0.248136	0.812209
SL1344_1289	ydiP	0.751455	4.41218	1.38151	0.249467	0.812209
SL1344_1363	sodB	0.270413	6.40227	1.36756	0.250889	0.812209
SL1344_1495	rpsV	0.396441	6.31198	1.39315	0.247803	0.812209
SL1344_1525	srfB	-0.209277	6.87342	1.37473	0.249211	0.812209
SL1344_1589	ydaL	-0.228879	5.91513	1.36012	0.251693	0.812209
SL1344_1814	yebE	-0.276535	5.51646	1.36042	0.251641	0.812209
SL1344_1817	purT	0.276152	5.66285	1.36102	0.251539	0.812209
SL1344_1950	SL1344_1950	-0.317257	5.2077	1.38315	0.247795	0.812209
SL1344_2043	sopA	0.290908	5.84722	1.37413	0.249312	0.812209
SL1344_2333	dedD	-0.174734	7.69932	1.36505	0.250852	0.812209
SL1344_2458	yfgD	-0.304314	4.83818	1.36892	0.250194	0.812209
SL1344_2834	SL1344_2834	0.603417	3.62902	1.36479	0.250897	0.812209
SL1344_3440	yhfC	-0.168806	7.62516	1.37342	0.249433	0.812209
SL1344_3501	glgP	0.23557	7.24322	1.36742	0.250449	0.812209
SL1344_3526	livF	0.583042	5.7302	1.38232	0.249774	0.812209
SL1344_3581	yhjL	-0.1866	7.50154	1.36745	0.250444	0.812209
SL1344_3994	rhaD	0.381059	4.51919	1.37207	0.24966	0.812209
SL1344_4065	frwD	-0.571842	3.7741	1.36324	0.25116	0.812209
SL1344_4515	creB	-0.222636	6.2249	1.35995	0.251722	0.812209
STnc490c	STnc490c	-0.582519	3.61812	1.38773	0.247029	0.812209
StyR-44a	StyR-44a	-0.169876	12.2969	1.36295	0.25121	0.812209
SL1344_4055	metF	-0.259643	5.62544	1.35755	0.252132	0.812588
SL1344_1874A	SL1344_1874A	-0.401691	4.67266	1.35067	0.253314	0.8158
SL1344_1897	fliE	-0.237872	7.34039	1.34911	0.254182	0.816204
SL1344_3726	slsA	-0.285047	5.45835	1.3488	0.253637	0.816204
SL1344_4384	treC	0.54401	7.08945	1.37181	0.25409	0.816204
SL1344_4454	symE	0.49757	3.40371	1.34625	0.254078	0.816204
SL1344_0864	artM	-0.216249	6.78322	1.34169	0.254867	0.816651
SL1344_1030	sopB	0.563601	6.09593	1.36355	0.25525	0.816651
SL1344_1071	SL1344_1071	0.304583	5.34205	1.34045	0.255083	0.816651
SL1344_1843	yecM	-0.321393	5.29959	1.34073	0.255034	0.816651
SL1344_3118	hybF	-0.417875	4.06032	1.34118	0.254956	0.816651
SL1344_2736	SL1344_2736	0.772109	3.95513	1.33666	0.255743	0.817632
SL1344_0191	mrcB	-0.164932	8.0786	1.33167	0.256615	0.819231
SL1344_4009	cpxP	0.5633	7.26082	1.36149	0.256525	0.819231
SL1344_2493	pbpC	0.32498	5.57717	1.32936	0.25702	0.819928
SL1344_1360	ydhC	-0.17392	6.46524	1.32629	0.257561	0.820493
SL1344_4236	melB	0.349513	5.2101	1.32553	0.257694	0.820493
SL1344_P1_0094	srgA	0.292905	5.14287	1.32517	0.257757	0.820493
SL1344_0432	SL1344_0432	0.306667	5.17253	1.32009	0.258655	0.821565
SL1344_1063	putP	0.206241	7.0353	1.32077	0.258534	0.821565
SL1344_4003	SL1344_4003	0.508648	4.69813	1.32186	0.258342	0.821565
SL1344_1194	SL1344_1194	0.852743	3.61294	1.3152	0.259521	0.822226
SL1344_1558	SL1344_1558	0.311476	4.88568	1.31652	0.259287	0.822226
SL1344_2150	yohG	-0.400599	4.20206	1.31679	0.259239	0.822226
SL1344_4254	SL1344_4254	0.259241	5.41685	1.3147	0.259611	0.822226
SL1344_3451	dam	-0.169687	7.26165	1.3125	0.260002	0.822872
SL1344_1571	hrpA	0.153443	7.56672	1.30903	0.26062	0.824234
SL1344_1470	SL1344_1470	0.285842	5.26449	1.30599	0.261164	0.824831
SL1344_2798	emrR	0.184684	6.93288	1.30588	0.261184	0.824831
SL1344_1433	ynfB	0.202059	6.54799	1.30229	0.261829	0.825091
SL1344_3125	yghW	0.410608	4.11598	1.30298	0.261705	0.825091
SL1344_4520	sthB	-0.341915	5.31274	1.30309	0.261686	0.825091
SL1344_2460	uraA	-0.233956	6.21838	1.29318	0.263472	0.828487
SL1344_2856	hilA	0.416669	5.40414	1.29918	0.263327	0.828487
SL1344_P2_0068	SL1344_P2_0068	0.659147	3.62871	1.29415	0.263298	0.828487
SL1344_2335	accD	-0.151143	8.91509	1.29158	0.263763	0.828807
SL1344_0545	fimW	0.525931	3.60543	1.28728	0.264544	0.829436
SL1344_1254	cedA	0.298896	5.18302	1.28633	0.264718	0.829436
SL1344_3636	yiaM	0.979096	3.09606	1.28736	0.264531	0.829436
SL1344_4436	SL1344_4436	-0.283875	5.39613	1.28789	0.264433	0.829436
SL1344_0436	cyoB	0.378106	8.92393	1.30704	0.265202	0.830361
SL1344_2065	rfbX	0.202199	7.05084	1.2798	0.265912	0.831131
SL1344_4449	SL1344_4449	-0.218955	5.96278	1.27924	0.266015	0.831131
SL1344_P2_0079	traE	0.426214	3.94702	1.28118	0.265659	0.831131
SL1344_1431	ynfC	-0.208026	6.21177	1.27672	0.266477	0.831985
SL1344_0871	SL1344_0871	-0.172478	6.98718	1.27386	0.267003	0.833035
SL1344_1775	proQ	-0.135519	8.81949	1.26974	0.267765	0.834818
SL1344_0577	fepE	-0.177108	7.59483	1.2572	0.270097	0.835779
SL1344_1149	ycfJ	-0.332972	4.32776	1.29888	0.269881	0.835779
SL1344_1835	ntpA	-0.179514	7.05591	1.25952	0.269663	0.835779
SL1344_1844	argS	-0.138522	8.08378	1.25684	0.270164	0.835779
SL1344_2426	eutE	-0.764687	3.23025	1.25816	0.269918	0.835779
SL1344_3110	uxuB	-0.417205	4.20914	1.25721	0.270096	0.835779
SL1344_3435	argDb	0.297346	7.07343	1.26292	0.270145	0.835779
SL1344_3466	yhgE	-0.209813	5.73572	1.26582	0.268491	0.835779
SL1344_3574	yhjE	-0.222384	5.76141	1.26408	0.268815	0.835779
SL1344_4331	cycA	0.190315	7.86113	1.25852	0.26985	0.835779
SL1344_4421	SL1344_4421	0.16328	6.96841	1.26392	0.268844	0.835779
SL1344_2505	iscS	0.269074	8.95081	1.26571	0.270536	0.836063
SL1344_4121	SL1344_4121	-0.240952	7.23021	1.25742	0.270636	0.836063
SL1344_1333	sscA	0.549646	4.59836	1.24733	0.271952	0.836655
SL1344_2272	SL1344_2272	0.314722	5.79284	1.24562	0.272275	0.836655
SL1344_2530	yfhC	-0.155449	6.82188	1.24569	0.272261	0.836655
SL1344_3661	SL1344_3661	-0.178283	6.21787	1.24455	0.272477	0.836655
SL1344_3848	rbsD	0.273016	5.44311	1.24421	0.272541	0.836655
SL1344_4243	SL1344_4243	0.838265	5.61508	1.26335	0.272422	0.836655
SL1344_4434	SL1344_4434	0.582507	4.17936	1.25115	0.271233	0.836655
SL1344_P2_0023	impC	-0.369232	4.72354	1.2443	0.272524	0.836655
tpke70	tpke70	-0.260447	6.99037	1.2569	0.271187	0.836655
SL1344_2135	yehS	-0.168067	7.04384	1.2422	0.272922	0.836876
SL1344_2180	nfo	-0.199076	6.22125	1.24182	0.272994	0.836876
RdlE	RdlE	-0.34016	6.17365	1.24992	0.273229	0.837013
SL1344_0672	SL1344_0672	0.493403	4.10026	1.23869	0.273588	0.837071
SL1344_3208	yhaK	0.397156	4.72866	1.23807	0.273707	0.837071
SL1344_3708	spoT	-0.137655	9.50571	1.23748	0.273819	0.837071
SL1344_0657	ybeY	-0.205208	6.76262	1.22149	0.276886	0.837132
SL1344_0751	galK	0.289521	5.33346	1.22301	0.276592	0.837132
SL1344_0818	ybiV(1)	-0.185702	6.90378	1.22721	0.275783	0.837132
SL1344_1174	SL1344_1174	0.518173	3.61423	1.23461	0.274366	0.837132
SL1344_1455	yneH	-0.219097	6.4621	1.22246	0.276699	0.837132
SL1344_1644	acnA	0.342949	6.46657	1.23778	0.275198	0.837132
SL1344_2610	yfiD	-0.538561	3.89178	1.2222	0.276749	0.837132
SL1344_2747	SL1344_2747	0.378113	4.79961	1.23385	0.27451	0.837132
SL1344_2994	araE	-0.384732	4.76171	1.22935	0.275374	0.837132
SL1344_3190	aer	-0.262119	5.87999	1.22924	0.275394	0.837132
SL1344_3515	SL1344_3515	0.515626	4.59179	1.23281	0.27471	0.837132
SL1344_3791	torT	-0.291765	5.06187	1.23298	0.274677	0.837132
SL1344_3879	rffE	0.157464	7.23098	1.22352	0.276495	0.837132
SL1344_4120	aceK	0.235061	8.04655	1.23022	0.276065	0.837132
SL1344_4132	SL1344_4132	0.966468	3.06378	1.22838	0.275559	0.837132
SL1344_4441	SL1344_4441	0.365007	4.13063	1.22166	0.276854	0.837132
SL1344_4263	aspA	-0.174595	7.00347	1.22027	0.277121	0.837268
SL1344_0997	pepN	0.137146	7.46636	1.21735	0.277687	0.838402
SL1344_0757	ybhT	-0.18075	8.09909	1.21325	0.278484	0.839075
SL1344_0911	focA	0.207039	6.97567	1.21402	0.278333	0.839075
SL1344_1789	SL1344_1789	0.377431	4.23083	1.21129	0.278865	0.839075
SL1344_3196	ygjR	0.267492	5.38951	1.21373	0.27839	0.839075
SL1344_4179	yjbN	-0.161988	8.20473	1.21145	0.278834	0.839075
SL1344_3915	pldB	-0.149463	7.35207	1.20921	0.279271	0.839723
SL1344_2240	rcsC	0.194988	6.82226	1.20719	0.279666	0.840336
SL1344_0832	SL1344_0832	0.608576	4.73036	1.19853	0.282013	0.840444
SL1344_0923	ycaQ	-0.297414	4.78996	1.19768	0.281536	0.840444
SL1344_1242	astE	0.586163	4.94679	1.19797	0.281901	0.840444
SL1344_1243	SL1344_1243	0.403561	4.15944	1.20287	0.280513	0.840444
SL1344_1261	pfkB	-0.21855	5.93514	1.20245	0.280595	0.840444
SL1344_1436	rspB	0.982813	3.14218	1.20334	0.280422	0.840444
SL1344_1920	dcm	0.237069	6.66169	1.19791	0.281491	0.840444
SL1344_1961	SL1344_1961	0.44308	4.55618	1.19582	0.281902	0.840444
SL1344_2726	SL1344_2726	0.212182	6.03186	1.19438	0.282187	0.840444
SL1344_3185	rpoD	-0.144567	9.48567	1.20548	0.280002	0.840444
SL1344_3467	pckA	0.240138	7.56133	1.20039	0.281688	0.840444
SL1344_4496	deoB	-0.12808	8.27256	1.19568	0.28193	0.840444
SL1344_P2_0051	SL1344_P2_0051	-0.319077	4.9979	1.19567	0.281932	0.840444
SL1344_1103	yceL	-0.285676	5.00478	1.19327	0.282407	0.84053
SL1344_0329	SL1344_0329	0.862219	3.28312	1.1918	0.282699	0.84083
SL1344_2039	phsC	0.572007	3.96683	1.18775	0.283505	0.842087
SL1344_P3_0003	SL1344_P3_0003	-0.205263	7.83477	1.18893	0.283465	0.842087
SL1344_0086	yabF	-0.643424	3.83634	1.18591	0.283872	0.842286
SL1344_3486	rtcB	0.257548	5.70822	1.18549	0.283955	0.842286
SL1344_4155	SL1344_4155	0.334005	4.21145	1.18333	0.284387	0.842997
SL1344_P2_0005	SL1344_P2_0005	-0.19585	6.31024	1.18168	0.284718	0.843409
SL1344_2239	rcsB	-0.178086	7.30124	1.17385	0.286293	0.845795
SL1344_3065	metK	-0.177962	10.1676	1.1744	0.286182	0.845795
SL1344_3922	udp	-0.192329	6.66698	1.17387	0.286288	0.845795
SL1344_P2_0053	pndC	-0.232003	11.9459	1.17908	0.285776	0.845795
SL1344_1068	SL1344_1068	0.672753	3.27098	1.17227	0.28661	0.846082
SL1344_2090	wcaC	0.732819	3.21021	1.18895	0.286775	0.846082
SL1344_1652	yciO	-0.238789	5.44346	1.16996	0.287077	0.846406
SL1344_1766	cspC	0.19749	7.63913	1.16856	0.287361	0.846675
SL1344_3727A	mgtR	-0.784353	4.11416	1.16746	0.287585	0.846768
SL1344_2455	SL1344_2455	-0.459571	4.04149	1.1663	0.287821	0.846896
SL1344_0849	ybjC	0.457303	5.1204	1.16643	0.28843	0.847552
SL1344_2285	nuoN	0.275065	6.90216	1.17146	0.288299	0.847552
SL1344_0477	dnaX	-0.13777	8.33696	1.15693	0.289732	0.847629
SL1344_0687	kdpB	0.272314	6.15659	1.15758	0.289601	0.847629
SL1344_1147	ycfP	-0.252885	5.64871	1.15282	0.290577	0.847629
SL1344_1413	ydgE	0.434841	3.8591	1.15358	0.29042	0.847629
SL1344_2608	yfiE	-0.286269	5.38455	1.15622	0.289879	0.847629
SL1344_3021	fldB	-0.158697	6.95623	1.15648	0.289824	0.847629
SL1344_3436	pabA	-0.247577	5.58789	1.1561	0.289904	0.847629
SL1344_3692	mutM	-0.159918	6.70072	1.15468	0.290194	0.847629
SL1344_3903	xerC	-0.193467	5.95904	1.15443	0.290245	0.847629
SL1344_P2_0085	pilV	-0.377192	4.42924	1.15307	0.290526	0.847629
RyhB-1	RyhB-1	-0.664683	8.90401	1.18126	0.289827	0.847629
SL1344_0088	folA	0.145435	7.44611	1.15035	0.291087	0.848553
SL1344_3431	prkB	0.230746	6.62696	1.14747	0.29168	0.849718
SL1344_1405	rstA	0.15958	9.63345	1.14521	0.292148	0.850517
SL1344_0527	purE	0.265522	5.29988	1.14157	0.292904	0.850745
SL1344_1124	SL1344_1124	0.265373	5.60435	1.14288	0.292633	0.850745
SL1344_2400	yfeJ	-0.342889	5.0496	1.14111	0.293	0.850745
SL1344_4102	thiE	-0.414857	4.56484	1.14137	0.292946	0.850745
SL1344_0860	SL1344_0860	0.613848	4.06976	1.13957	0.29332	0.850822
SL1344_3272	dacB	0.13736	8.12318	1.13906	0.293428	0.850822
SL1344_3465	hslO	-0.158293	8.27111	1.13819	0.293607	0.850822
SL1344_3242	yhbO	-0.432047	3.8899	1.13464	0.294349	0.85185
SL1344_3371	smg	0.145931	8.28725	1.13475	0.294327	0.85185
SL1344_0038	SL1344_0038	0.375419	5.07447	1.11214	0.299109	0.852519
SL1344_0091	ksgA	-0.151993	6.80718	1.11874	0.297703	0.852519
SL1344_0260	sciA	-0.204469	7.16286	1.11751	0.297964	0.852519
SL1344_0590	ybdH	-0.246614	5.42086	1.10703	0.300205	0.852519
SL1344_0685	kdpD	0.175206	6.80486	1.11163	0.299218	0.852519
SL1344_0791	ybhR	-0.253894	5.09567	1.11564	0.298363	0.852519
SL1344_1009	ycbG	-0.261988	5.11732	1.12741	0.295868	0.852519
SL1344_1175	rluB	0.348602	6.07256	1.11691	0.299276	0.852519
SL1344_1274	btuC	-0.186351	6.14257	1.11554	0.298383	0.852519
SL1344_1315	orf245	0.737065	4.30823	1.12624	0.296669	0.852519
SL1344_1454	yneI	0.438943	4.64811	1.13087	0.295356	0.852519
SL1344_1472	SL1344_1472	0.453819	5.86589	1.11188	0.29945	0.852519
SL1344_1625	sapD	-0.276842	5.01433	1.1208	0.297265	0.852519
SL1344_1841	yecP	-0.172618	6.79772	1.12739	0.295872	0.852519
SL1344_2056	wzzB	0.132932	7.65375	1.10717	0.300175	0.852519
SL1344_2337	truA	-0.196871	6.68567	1.11947	0.297547	0.852519
SL1344_2346	SL1344_2346	0.268151	5.53534	1.1214	0.297137	0.852519
SL1344_2370	yfdZ	0.222935	7.42833	1.11923	0.298223	0.852519
SL1344_2448	ypfI	-0.211361	6.33904	1.12496	0.296385	0.852519
SL1344_2678	gpJ	0.66126	3.61346	1.12127	0.297166	0.852519
SL1344_2868	spaQ	-0.750048	3.22057	1.10775	0.300132	0.852519
SL1344_2999	SL1344_2999	-0.291565	5.06093	1.12657	0.296044	0.852519
SL1344_3093	SL1344_3093	-0.425602	3.818	1.12998	0.295328	0.852519
SL1344_3330	SL1344_3330	-0.194159	5.96751	1.11148	0.299251	0.852519
SL1344_3635	SL1344_3635	-0.294515	5.82665	1.10763	0.300076	0.852519
SL1344_3807	rnpA	-0.183867	7.482	1.10814	0.299965	0.852519
SL1344_3841	gidA	-0.120506	9.32609	1.13171	0.294964	0.852519
SL1344_3959	SL1344_3959	0.274521	5.10529	1.12294	0.296811	0.852519
SL1344_4103	thiC	0.239103	6.44155	1.10918	0.299743	0.852519
SL1344_1058	wrbA	-0.414172	4.48238	1.09988	0.301745	0.854134
SL1344_1811	SL1344_1811	-0.358455	5.03621	1.10024	0.301668	0.854134
SL1344_3424	kefB	0.194423	6.52843	1.10165	0.301363	0.854134
SL1344_3559	prlC	0.147529	7.73566	1.10338	0.300989	0.854134
SL1344_P1_0065	SL1344_P1_0065	0.313885	4.85969	1.10174	0.301343	0.854134
SL1344_2251	glpQ	-0.202655	6.28458	1.09607	0.302571	0.855371
SL1344_3095	SL1344_3095	-0.329271	5.02251	1.0962	0.302543	0.855371
SL1344_0069	caiF	-0.32793	4.6471	1.09136	0.303596	0.855706
SL1344_0211	cdaR	0.39138	4.24906	1.29924	0.304997	0.855706
SL1344_0231	rnhB	0.165859	6.42741	1.09363	0.303102	0.855706
SL1344_0279	sciR	0.718633	3.17026	1.08275	0.305482	0.855706
SL1344_0482	hemH	-0.179834	6.60809	1.08338	0.305342	0.855706
SL1344_0925	kdsB	-0.17085	6.26032	1.0901	0.30387	0.855706
SL1344_1111	flgB	-0.195525	7.5963	1.09061	0.303889	0.855706
SL1344_1656	trpC	0.471096	6.31052	1.10542	0.303473	0.855706
SL1344_2016	dhaB	0.75707	4.2984	1.07687	0.306777	0.855706
SL1344_2073	rfbD	-0.154506	7.17415	1.08098	0.30587	0.855706
SL1344_2183	fruB	-0.383256	4.45501	1.07942	0.306213	0.855706
SL1344_2453	gcvR	-0.234082	5.84132	1.08364	0.305286	0.855706
SL1344_3427	SL1344_3427	-0.330351	4.39192	1.09334	0.303165	0.855706
SL1344_3621	glyQ	0.17768	7.90953	1.08646	0.304666	0.855706
SL1344_3804	dnaN	-0.125473	8.08507	1.07888	0.306333	0.855706
SL1344_4144	SL1344_4144	0.634027	3.22199	1.07702	0.306745	0.855706
SL1344_4246	SL1344_4246	0.40398	4.09259	1.08167	0.305718	0.855706
SL1344_4308	yjfM	0.592601	4.3419	1.08248	0.30554	0.855706
SL1344_4362	iolD	-0.33286	4.56169	1.09636	0.306706	0.855706
SL1344_4458	mrr	0.213116	5.54422	1.08546	0.304886	0.855706
SL1344_P3_0001	sulII	-0.135648	9.67048	1.08478	0.305036	0.855706
SL1344_3809	yidC	-0.159901	9.02382	1.07421	0.307366	0.856804
SL1344_2292	nuoG	-0.174513	8.39243	1.07268	0.307705	0.857205
SL1344_3028	SL1344_3028	0.537359	4.47305	1.07089	0.308104	0.857774
SL1344_2959	fucR	-0.282789	5.59434	1.06992	0.308318	0.857827
SL1344_0007	talB	-0.14048	9.17418	1.0689	0.308546	0.857918
SL1344_3666	gpsA	-0.148988	7.75127	1.0675	0.308858	0.858243
SL1344_3031	gcvT	-0.344749	4.52224	1.065	0.309417	0.859253
SL1344_3998	rhaR	-0.45934	3.91658	1.06293	0.309881	0.859997
SL1344_1657	trpB	-0.367912	4.38158	1.06163	0.310173	0.860265
SL1344_0424	phnR	-0.294096	5.05565	1.05865	0.310841	0.860491
SL1344_0662	asnB	-0.176129	6.80236	1.05899	0.310765	0.860491
SL1344_4508	yjjK	-0.145749	9.32134	1.05921	0.310715	0.860491
SL1344_1110	flgA	-0.159972	7.62349	1.05435	0.311812	0.86155
SL1344_1449	marA	-0.335109	4.35109	1.05507	0.311649	0.86155
SL1344_3437	fic	0.426526	3.92556	1.0548	0.31171	0.86155
SL1344_2506	yfhP	-0.269285	8.12802	1.0621	0.312547	0.861954
SL1344_2776	gabT	-0.240969	6.3749	1.0512	0.312525	0.861954
SL1344_4192	ssb	-0.150876	8.40653	1.05111	0.312545	0.861954
SL1344_1015	helD	0.345819	8.85452	1.06186	0.313478	0.862899
SL1344_1384	tppB	0.15218	8.16656	1.04709	0.313457	0.862899
SL1344_2616	pssA	-0.142547	8.55428	1.04806	0.313237	0.862899
SL1344_3978	SL1344_3978	0.326541	5.66286	1.04492	0.313952	0.863664
SL1344_4327	rplI	-0.158752	11.4832	1.04402	0.314158	0.86369
SL1344_4415	idnK	0.431821	4.15754	1.04228	0.314554	0.864237
SL1344_1246	osmE	-0.20881	6.63355	1.04134	0.314771	0.864292
SL1344_1475	SL1344_1475	0.302063	4.92386	1.03866	0.315385	0.86436
SL1344_4164	malF	0.424933	6.30313	1.05061	0.315245	0.86436
FlgO	FlgO	-0.506744	4.24057	1.04337	0.315372	0.86436
SL1344_0665	nagA	-0.145094	7.06133	1.03725	0.315708	0.864707
SL1344_2047	yeeZ	0.175218	6.42935	1.03606	0.315982	0.864916
SL1344_3008	stdA	-0.676405	3.23324	1.03432	0.316382	0.865472
SL1344_0489	ybaP	-0.165599	6.22438	1.03336	0.316603	0.865539
SL1344_0800	ybiI	0.299393	4.77695	1.0282	0.317797	0.865572
SL1344_1070	SL1344_1070	0.378017	5.23271	1.03078	0.317345	0.865572
SL1344_1664	SL1344_1664	-0.367525	4.12944	1.02894	0.317626	0.865572
SL1344_2130	yehE	-0.275453	7.46611	1.04014	0.3175	0.865572
SL1344_2341	SL1344_2341	-0.146983	6.81933	1.02839	0.317752	0.865572
SL1344_3536	ftsY	-0.132885	7.83093	1.03044	0.317279	0.865572
SL1344_2289	nuoJ	0.290268	5.89465	1.02697	0.318082	0.865814
SL1344_0252	SL1344_0252	0.19874	8.52771	1.02786	0.318374	0.866071
SL1344_3109	uxuA	0.294667	4.8818	1.02466	0.31862	0.866204
SL1344_0206	yadS	-0.153194	6.88283	1.02371	0.318841	0.866269
SL1344_0010	htgA	-0.407099	3.93881	1.01677	0.320461	0.866938
SL1344_0127	ftsW	0.18127	7.55894	0.979583	0.329345	0.866938
SL1344_0271	sciK	0.412533	4.56787	1.01672	0.320474	0.866938
SL1344_0428	apbA	0.215051	5.65312	0.979449	0.329378	0.866938
SL1344_0438	ampG	0.210477	8.15981	1.0045	0.32395	0.866938
SL1344_0642	ybeQ	0.248787	5.15199	1.01546	0.320769	0.866938
SL1344_0771	bioB	0.212483	7.66576	0.999475	0.325291	0.866938
SL1344_0784	ybhM	0.717686	5.23418	0.991763	0.327141	0.866938
SL1344_0810	SL1344_0810	0.200828	5.61383	0.995777	0.325436	0.866938
SL1344_0939	dpaL	0.674503	3.81342	1.01511	0.320851	0.866938
SL1344_0976	SL1344_0976	0.590777	3.08861	1.01494	0.320892	0.866938
SL1344_0994	SL1344_0994	0.401112	4.58095	1.00835	0.32269	0.866938
SL1344_1106	mviM	-0.244184	5.46239	0.98614	0.327755	0.866938
SL1344_1270	rpl20	-0.182593	12.5988	0.980102	0.329219	0.866938
SL1344_1304	sufB	-0.222737	7.25217	0.98887	0.327684	0.866938
SL1344_1328	ssaC	0.5424	4.3849	1.01129	0.32192	0.866938
SL1344_1372	sodCb	-0.36505	4.32599	0.993546	0.325971	0.866938
SL1344_1373	SL1344_1373	0.180863	5.83786	0.996863	0.325176	0.866938
SL1344_1492	hdeB	-0.29275	5.33622	0.997829	0.324945	0.866938
SL1344_1838	yecE	-0.284153	4.78689	0.997305	0.32507	0.866938
SL1344_1909	fliQ	0.397806	3.68635	1.17661	0.321628	0.866938
SL1344_2092	wcaA	-0.504811	3.66625	1.00094	0.324204	0.866938
SL1344_2163	SL1344_2163	0.447994	4.3703	1.0101	0.322031	0.866938
SL1344_2470	SL1344_2470	-0.485696	3.87998	0.988203	0.327257	0.866938
SL1344_2519	cadC	-0.179279	6.6599	0.98118	0.328957	0.866938
SL1344_2625	pheA	0.147815	8.24505	1.0045	0.323357	0.866938
SL1344_2628	aroF	-0.194884	9.79644	1.01036	0.322367	0.866938
SL1344_2659	yfjG	0.157949	7.3787	1.01898	0.319945	0.866938
SL1344_2731	SL1344_2731	-0.414113	4.00275	0.999421	0.324565	0.866938
SL1344_2809	recA	-0.128975	9.14342	1.01755	0.320279	0.866938
SL1344_2910	ftsB	-0.142525	6.78474	0.980278	0.329176	0.866938
SL1344_2953	fucO	0.387129	4.77457	0.98798	0.32731	0.866938
SL1344_3046	epd	-0.131866	7.83696	1.01753	0.320283	0.866938
SL1344_3082	yggN	-0.135332	8.45786	0.986011	0.327786	0.866938
SL1344_3132	exbD	-0.150921	7.76575	1.0118	0.321631	0.866938
SL1344_3248	yhbV	1.03067	3.25682	0.995889	0.325409	0.866938
SL1344_3271	greA	-0.170253	7.69628	0.998708	0.324735	0.866938
SL1344_3308	nanK	-0.540007	3.65496	1.16676	0.326652	0.866938
SL1344_3446	tnpA_1d	-0.420846	3.63621	1.00724	0.322706	0.866938
SL1344_3498	SL1344_3498	0.355959	4.96953	0.984217	0.32822	0.866938
SL1344_3629	malS	0.301884	5.24849	1.01373	0.321175	0.866938
SL1344_3875	trxA	-0.123912	10.1345	0.978788	0.329539	0.866938
SL1344_3905	uvrD	-0.11667	7.91835	0.991769	0.326398	0.866938
SL1344_3925	yigP	0.167586	6.30993	1.00643	0.322899	0.866938
SL1344_3932	yigC	-0.118827	8.54283	0.996312	0.325308	0.866938
SL1344_4147	SL1344_4147	0.581548	3.57551	0.996171	0.325342	0.866938
SL1344_4235	melA	0.634009	4.24199	0.982257	0.329041	0.866938
SL1344_4282	yjeM	0.27205	6.14958	0.990334	0.327049	0.866938
SL1344_4345	SL1344_4345	0.206275	5.62337	0.985765	0.327845	0.866938
SL1344_4410	yjgQ	-0.125415	8.17069	0.982014	0.328755	0.866938
SL1344_4455	hsdS	0.181769	5.86368	0.989432	0.32696	0.866938
SL1344_P2_0077	SL1344_P2_0077	0.500961	3.71598	1.00925	0.322232	0.866938
SL1344_P2_0094	pilM	0.758326	3.39327	1.01566	0.320723	0.866938
SL1344_1008	lonH	-0.117983	7.46312	0.975373	0.330372	0.86861
SL1344_0001	thrL	-0.262575	6.7735	0.976786	0.331387	0.869751
SL1344_0468	acrB	0.176126	9.18726	0.969735	0.331754	0.869751
SL1344_2838	hypE	-0.239534	5.58349	0.971054	0.33143	0.869751
SL1344_2891	SL1344_2891	-0.404428	4.249	0.97009	0.331667	0.869751
SL1344_4143	SL1344_4143	-0.566863	3.82839	0.968927	0.331953	0.869751
SL1344_4214	nrfB	-0.493569	3.71011	0.968762	0.331993	0.869751
SL1344_P1_0053	samB	-0.251428	6.07517	0.96643	0.332568	0.870737
SL1344_0508	allA	0.380554	3.72719	0.994275	0.336324	0.871691
SL1344_0990	SL1344_0990	1.0036	3.12781	0.95206	0.336138	0.871691
SL1344_1311	lpp	-0.210132	15.165	0.952821	0.335948	0.871691
SL1344_1594	ynaI	-0.241807	5.16923	0.945925	0.337679	0.871691
SL1344_1620	pspA	-0.178009	6.48569	0.94692	0.337428	0.871691
SL1344_2375	ypeC	0.293965	6.41197	0.954282	0.33629	0.871691
SL1344_2405	cysW	-0.561928	3.61146	0.947616	0.337253	0.871691
SL1344_2727	SL1344_2727	0.280845	5.48442	0.947332	0.337324	0.871691
SL1344_2981	ptsP	-0.125708	7.57325	0.947947	0.33717	0.871691
SL1344_3178	bacA	0.174936	7.49829	0.95418	0.335608	0.871691
SL1344_3297	yrbL	0.31862	4.97373	0.957178	0.334861	0.871691
SL1344_3379	zntR	0.197159	6.42131	0.95342	0.335798	0.871691
SL1344_3669	yibN	0.15325	8.24749	0.947698	0.337232	0.871691
SL1344_3689	rfaQ	0.172802	6.89127	0.952082	0.336133	0.871691
SL1344_3744	SL1344_3744	-0.431951	3.80594	0.954324	0.335572	0.871691
SL1344_3762	ilvB	0.174048	5.99158	0.989603	0.334561	0.871691
SL1344_3982	fdoI	0.189023	6.99951	0.947439	0.337298	0.871691
SL1344_4206	SL1344_4206	-0.155633	6.29929	0.950097	0.33663	0.871691
SL1344_4289	yjeS	0.204471	6.22876	0.954801	0.335453	0.871691
SL1344_4355	SL1344_4355	0.702262	3.2907	0.963268	0.333349	0.871691
SL1344_4402	ytgA	-0.302517	4.30444	0.9606	0.33401	0.871691
SL1344_4427A	SL1344_4427A	-0.490244	3.62324	0.958981	0.334412	0.871691
SL1344_P2_0019	SL1344_P2_0019	0.218836	5.55986	0.945875	0.337691	0.871691
RnpB	RnpB	-0.172606	15.1621	0.963024	0.333409	0.871691
SL1344_0074	caiA	0.396968	4.13795	0.941193	0.338873	0.873229
SL1344_0286A	SL1344_0286A	0.286748	5.72021	0.938165	0.339762	0.873229
SL1344_0377	SL1344_0377	0.260644	4.93557	0.935173	0.340402	0.873229
SL1344_0623	lipB	-0.170732	6.6838	0.921902	0.343805	0.873229
SL1344_0865	artQ	-0.214522	6.08839	0.928591	0.342084	0.873229
SL1344_1037	hpaC	-0.416667	3.85871	0.925757	0.342812	0.873229
SL1344_1156	ycfW	-0.152249	6.91162	0.923023	0.343516	0.873229
SL1344_1240	astD	0.617169	5.14979	0.939873	0.34061	0.873229
SL1344_1305	sufC	-0.339967	5.95508	0.943879	0.340068	0.873229
SL1344_1617	pspD	0.469703	3.55051	0.932908	0.340979	0.873229
SL1344_1932	SL1344_1932	0.675962	3.1834	0.928604	0.342081	0.873229
SL1344_1967	SL1344_1967	-0.162413	7.4934	0.939792	0.339228	0.873229
SL1344_2117	yegS	0.369751	4.53869	0.942703	0.338492	0.873229
SL1344_2500	fdx	0.244117	6.5221	0.936012	0.340943	0.873229
SL1344_2723	SL1344_2723	0.703517	3.5114	0.92696	0.342503	0.873229
SL1344_2962	gcvA	0.150713	6.7028	0.927622	0.342332	0.873229
SL1344_3459	comA	0.605768	3.33256	0.929601	0.341825	0.873229
SL1344_3525	phd	-0.230797	5.25877	0.934921	0.340466	0.873229
SL1344_3573	yhjD	-0.218024	5.62171	0.931043	0.341456	0.873229
SL1344_3632	yiaJ	-0.198123	5.69843	0.921732	0.343849	0.873229
SL1344_3654	yibL	-0.171873	6.64858	0.927033	0.342484	0.873229
SL1344_3733	SL1344_3733	0.340122	4.40358	0.950158	0.343549	0.873229
SL1344_3820	phoU	-0.2641	5.43072	0.922209	0.343726	0.873229
SL1344_4056	katG	-0.353756	7.63741	0.941304	0.342604	0.873229
SL1344_4489	osmY	0.261879	5.14841	0.934516	0.340569	0.873229
SL1344_P1_0044A	SL1344_P1_0044A	-0.564666	3.23997	0.923538	0.343383	0.873229
SL1344_P1_0078	SL1344_P1_0078	-0.272018	4.80853	0.923496	0.343394	0.873229
SL1344_P1_0099	SL1344_P1_0099	0.179237	7.34048	0.933696	0.340778	0.873229
SL1344_2126	stcD	-0.536112	3.37009	0.919291	0.34448	0.873319
SL1344_2538	yfhL	0.169774	6.40898	0.919455	0.344438	0.873319
SL1344_3697	dut	-0.159754	6.83939	0.919524	0.34442	0.873319
SL1344_0076	fixA	-0.721987	3.30049	0.912171	0.346589	0.875017
SL1344_0317	proB	-0.137914	6.9084	0.900759	0.349326	0.875017
SL1344_0379	psiF	-0.495631	3.71339	0.898989	0.349793	0.875017
SL1344_0423	phnS	0.377346	4.65177	0.904495	0.348341	0.875017
SL1344_0445	hupB	-0.1805	11.2491	0.901816	0.349047	0.875017
SL1344_0651	gltL	0.322811	4.41661	0.911234	0.346575	0.875017
SL1344_0717	sdhB	0.208831	5.45886	0.912019	0.34637	0.875017
SL1344_0993	SL1344_0993	-0.483197	3.81554	0.900901	0.349288	0.875017
SL1344_1208	SL1344_1208	0.360575	3.95324	0.976059	0.350689	0.875017
SL1344_1226	yeaA	0.18917	5.57091	0.898595	0.349898	0.875017
SL1344_1264	SL1344_1264	0.452906	4.77737	0.909039	0.347946	0.875017
SL1344_1365	ydhD	-0.246023	9.25066	0.90557	0.35035	0.875017
SL1344_1532	sifB	0.533096	3.47218	0.899484	0.349663	0.875017
SL1344_2216	SL1344_2216	0.363879	3.99762	0.978718	0.350689	0.875017
SL1344_2304	yfbU	-0.218587	5.46822	0.908829	0.347204	0.875017
SL1344_2399	ptsJ	0.219161	5.13547	0.89666	0.35041	0.875017
SL1344_2597	recEb	0.282312	5.19842	0.898795	0.349845	0.875017
SL1344_2715	SL1344_2715	-0.367067	3.79408	0.905113	0.348179	0.875017
SL1344_3176	ygiM	-0.207936	5.57115	0.914478	0.34573	0.875017
SL1344_3321	degS	-0.122908	7.33117	0.898683	0.349874	0.875017
SL1344_3605	lpfB	0.496407	3.51746	0.911928	0.346394	0.875017
SL1344_3699	pyrE	-0.249404	5.32028	0.907971	0.347429	0.875017
SL1344_3821	pstB	-0.22687	5.35443	0.905108	0.34818	0.875017
SL1344_3874	rhlB	-0.108477	8.44162	0.901154	0.349221	0.875017
SL1344_4130	SL1344_4130	0.21387	6.4508	0.913631	0.34595	0.875017
SL1344_4490	yjjU	0.17984	6.40554	0.895479	0.350723	0.875017
SL1344_P2_0006	yadA	-0.186581	5.88845	0.905265	0.348139	0.875017
SL1344_P2_0100	trcD	0.224709	5.55633	0.905518	0.348072	0.875017
SL1344_1724	treA	0.266455	5.04944	0.893504	0.351248	0.875174
SL1344_2327	SL1344_2327	0.288702	4.92308	0.891502	0.351782	0.875174
SL1344_3200	yqjB	0.19455	6.35584	0.893798	0.35117	0.875174
SL1344_3839	atpI	-0.120469	8.42221	0.892603	0.351488	0.875174
SL1344_4521	sthA	0.541716	3.62302	0.891932	0.351667	0.875174
SL1344_0164	pdxAb	0.271521	5.07705	0.883865	0.353826	0.8758
SL1344_0258	rnhA	0.181384	6.95371	0.886065	0.353235	0.8758
SL1344_0868	ybjP	-0.181753	5.79889	0.887268	0.352913	0.8758
SL1344_1181	envE	-0.19991	5.80483	0.886685	0.353069	0.8758
SL1344_1419	bioDb	0.350471	4.9487	0.887884	0.352748	0.8758
SL1344_2113	sseK2	0.352117	4.25334	0.884303	0.353708	0.8758
SL1344_2434	tnpA_1b	-0.384597	3.75328	0.885066	0.353504	0.8758
SL1344_3534	ftsX	-0.11353	7.94955	0.887913	0.35274	0.8758
SL1344_3979	SL1344_3979	0.264565	5.2768	0.884702	0.353601	0.8758
SL1344_0055	SL1344_0055	0.55698	4.64291	0.8777	0.355802	0.877606
SL1344_0581	ybdA	-0.188601	7.52024	0.87683	0.356153	0.877606
SL1344_1496	sfcA	-0.163266	7.03325	0.879014	0.355133	0.877606
SL1344_1635	SL1344_1635	-0.205337	5.77785	0.875542	0.356074	0.877606
SL1344_2431	eutQ	-0.662346	3.13504	0.977178	0.354947	0.877606
SL1344_3377	mscL	-0.156775	8.69049	0.877347	0.355584	0.877606
SL1344_3952	glnG	0.193363	6.87407	0.87794	0.355424	0.877606
SL1344_4060	ptsA	0.293015	5.64233	0.878872	0.355172	0.877606
SL1344_3211	yhaO	-0.324239	4.31063	0.874275	0.356417	0.877765
SL1344_1440	ydfH	0.176057	5.7574	0.873067	0.356746	0.878081
SL1344_0237	mesJ	0.149295	7.92667	0.871165	0.357263	0.878253
SL1344_0597	ahpF	-0.20427	9.59833	0.874353	0.357415	0.878253
SL1344_1277	nlpC	0.230912	5.27804	0.871887	0.357067	0.878253
SL1344_0916	ycaL	0.31419	6.16616	0.871408	0.357912	0.878492
SL1344_2799	emrA	0.166019	6.89353	0.869383	0.357749	0.878492
SL1344_0204	clcA	0.18948	6.37255	0.861355	0.35995	0.879815
SL1344_0576	entF	-0.341759	9.59322	0.875673	0.359659	0.879815
SL1344_0828	rimO	-0.128502	8.14141	0.864957	0.358961	0.879815
SL1344_0873	ltaA	-0.288735	4.81022	0.853712	0.362064	0.879815
SL1344_0941	pncB	-0.124349	8.11318	0.856282	0.361351	0.879815
SL1344_1358	ribE	-0.14879	7.13859	0.8528	0.362317	0.879815
SL1344_1426	SL1344_1426	0.219456	5.32679	0.855289	0.361627	0.879815
SL1344_1508	narZ	0.313502	5.54756	0.853445	0.362138	0.879815
SL1344_1566	SL1344_1566	0.572665	3.30048	0.850872	0.362854	0.879815
SL1344_1936	SL1344_1936	0.411713	5.97971	0.868153	0.359766	0.879815
SL1344_2499	yfhJ	0.203203	8.07474	0.862043	0.360882	0.879815
SL1344_2774	ygaF	0.662844	4.08973	0.856873	0.361671	0.879815
SL1344_3479	gntT	0.250469	5.59033	0.854861	0.361745	0.879815
SL1344_3695	radC	-0.186393	6.78509	0.857656	0.360971	0.879815
SL1344_3885	wzxE	-0.144485	6.7021	0.852356	0.362441	0.879815
SL1344_3974	yihZ	-0.242802	5.21118	0.851263	0.362745	0.879815
SL1344_4034	glpX	-0.146638	6.38383	0.865281	0.358872	0.879815
SL1344_4175	dinF	-0.146781	7.19739	0.851064	0.3628	0.879815
SL1344_4211	acs	0.367234	5.15555	0.854555	0.36183	0.879815
SL1344_4435	SL1344_4435	0.394827	3.82681	0.860979	0.360054	0.879815
SL1344_4450	SL1344_4450	0.339132	4.6812	0.851714	0.362619	0.879815
MicC	MicC	-0.346891	4.41154	0.855253	0.361637	0.879815
SL1344_0109	yabN	0.162001	6.23054	0.837822	0.366515	0.880191
SL1344_0163	SL1344_0163	0.353622	5.0665	0.843832	0.365198	0.880191
SL1344_0188	sfsA	-0.150213	6.06769	0.880691	0.36451	0.880191
SL1344_0347	SL1344_0347	0.984074	3.02193	0.846631	0.364581	0.880191
SL1344_0668	glnS	-0.107621	8.37726	0.844201	0.364719	0.880191
SL1344_0688	kdpA	0.225088	6.81645	0.83788	0.366976	0.880191
SL1344_0746	SL1344_0746	-0.283866	4.27781	0.883691	0.36805	0.880191
SL1344_0917	cmk	0.119362	8.65567	0.833973	0.367605	0.880191
SL1344_1176	icdA	-0.159551	6.90573	0.831592	0.368281	0.880191
SL1344_1298	ydiK	-0.150612	6.47198	0.847116	0.363902	0.880191
SL1344_1528	ydcW	0.211271	5.58301	0.832741	0.367954	0.880191
SL1344_1624	sapC	0.239725	5.97166	0.831122	0.368415	0.880191
SL1344_1707	ipk	-0.150185	7.89975	0.836367	0.366926	0.880191
SL1344_1881	yecS	0.276984	4.60334	0.839682	0.36599	0.880191
SL1344_2295	nuoC	-0.143483	7.45454	0.833533	0.367729	0.880191
SL1344_2489	SL1344_2489	0.271852	4.82999	0.841347	0.365521	0.880191
SL1344_2722	SL1344_2722	-0.198064	6.1824	0.839649	0.365999	0.880191
SL1344_2754	SL1344_2754	-0.31472	4.4217	0.847593	0.363769	0.880191
SL1344_2922	SL1344_2922	-0.497746	4.47256	0.844857	0.364535	0.880191
SL1344_3517	ggt	-0.301364	5.60113	0.837877	0.366499	0.880191
SL1344_3548	acpT	-0.15461	6.804	0.834626	0.367419	0.880191
SL1344_3693	rpmG	-0.142681	11.1773	0.837507	0.366604	0.880191
SL1344_3837	atpE	0.1596	8.64177	0.844036	0.364765	0.880191
SL1344_4183	alr-b	-0.129208	7.02343	0.836563	0.366871	0.880191
SL1344_4280	frdA	0.230613	5.67321	0.842258	0.365264	0.880191
SraF	SraF	-0.285158	8.54209	0.84255	0.368386	0.880191
sRNA1	sRNA1	-0.403089	4.12979	0.839447	0.366056	0.880191
SL1344_1321	ttrR	-0.380311	3.94145	0.828246	0.369235	0.88167
SL1344_0276	sciO	0.416115	4.25037	0.82222	0.370961	0.882551
SL1344_0466	hha	0.200426	6.39845	0.824409	0.370333	0.882551
SL1344_1091	yceE	0.224858	4.9849	0.822055	0.371009	0.882551
SL1344_1457	SL1344_1457	0.155013	6.91674	0.822368	0.370918	0.882551
SL1344_1813	opdB	-0.165846	5.97166	0.825491	0.370023	0.882551
SL1344_2074	rfbB	0.140188	7.31497	0.823578	0.370571	0.882551
SL1344_3150	ygiW	-0.180082	6.82154	0.823728	0.370528	0.882551
SL1344_0116	ilvI	0.164646	6.01339	0.820897	0.371342	0.88266
SL1344_0620	tatE	-0.264584	4.88894	0.820169	0.371551	0.88266
SL1344_3425	yheR	-0.280082	4.54516	0.844183	0.371781	0.88266
SL1344_3680	rfaK	-0.176365	6.13106	0.819107	0.371857	0.88266
SL1344_2170	folE	-0.159905	6.40859	0.816231	0.372688	0.884155
SibD	SibD	-0.250359	4.89361	0.814095	0.373307	0.885145
SL1344_0283	sciV	-0.388041	3.95271	0.805102	0.375929	0.885555
SL1344_0677	ybfE	-0.132852	7.02284	0.811228	0.37414	0.885555
SL1344_0753	galE	0.271647	5.04946	0.804472	0.376114	0.885555
SL1344_0969	SL1344_0969	0.310646	4.72319	0.8099	0.374527	0.885555
SL1344_1677	oppA	0.16266	6.872	0.808421	0.374958	0.885555
SL1344_1915	gcpA	-0.230199	5.34124	0.803407	0.376426	0.885555
SL1344_2203	yejK	-0.118556	7.30359	0.810487	0.374356	0.885555
SL1344_2490	SL1344_2490	-0.663668	3.03043	0.808094	0.375054	0.885555
SL1344_2561	SL1344_2561	-0.44129	3.68809	0.809243	0.374719	0.885555
SL1344_2768	tctE	0.275941	6.20145	0.808322	0.375529	0.885555
SL1344_2998	SL1344_2998	0.255784	5.39872	0.808016	0.375077	0.885555
SL1344_3114	yghU	-0.19336	5.46624	0.817682	0.37531	0.885555
SL1344_3811	intA	-0.342287	4.40193	0.80315	0.376502	0.885555
SL1344_4409	yjgP	-0.106647	7.86922	0.804602	0.376076	0.885555
SL1344_4504	smp	-0.205292	5.31147	0.807286	0.37529	0.885555
SL1344_0179	yadI	-0.480715	3.64641	0.798888	0.377756	0.886361
SL1344_0272	SL1344_0272	0.331875	3.87593	0.811526	0.378458	0.886361
SL1344_0682	potE	-0.482594	3.45934	0.801049	0.377119	0.886361
SL1344_1299	ydiJ	-0.181187	6.68073	0.797871	0.378056	0.886361
SL1344_1754	yeaB	0.313793	4.72923	0.797099	0.378285	0.886361
SL1344_1763	yebN	-0.351205	5.26155	0.802996	0.377923	0.886361
SL1344_2200	yejH	-0.192278	5.8307	0.799793	0.377489	0.886361
SL1344_4162	yjbA	0.190373	5.85542	0.797365	0.378206	0.886361
SL1344_1199	aadA	-0.245121	5.38872	0.795575	0.378736	0.88654
SL1344_0503	sfbA	-0.325547	4.38789	0.790187	0.380336	0.888866
SL1344_0892	SL1344_0892	-0.138547	7.88651	0.790353	0.380287	0.888866
SL1344_4126	SL1344_4126	-0.517143	3.44082	0.791454	0.379959	0.888866
SL1344_4174	lexA	-0.118959	9.1974	0.789464	0.380552	0.888897
SL1344_1824	yebA	0.168611	6.20317	0.785078	0.381863	0.889875
SL1344_3156	yqiA	-0.152149	6.77512	0.7848	0.381946	0.889875
SL1344_3473	feoB	0.210582	8.14578	0.792068	0.381265	0.889875
SL1344_3958	SL1344_3958	0.294612	5.01829	0.78468	0.381982	0.889875
SL1344_4226	phnA	-0.217207	7.10449	0.790177	0.381627	0.889875
SL1344_2960	ygdE	0.108117	7.45891	0.78387	0.382225	0.88997
SL1344_4290	yjeF	-0.143515	6.41275	0.782374	0.382675	0.890544
SL1344_4385	treB	0.322395	5.16529	0.781244	0.383015	0.890864
SL1344_2359	yfcZ	-0.188519	6.08938	0.780377	0.383276	0.891
SL1344_0008	mog	-0.146148	6.4714	0.766134	0.387603	0.891163
SL1344_0359	foxA	-0.198481	5.73482	0.768071	0.38701	0.891163
SL1344_0380	adrA	-0.228553	5.47377	0.767766	0.387104	0.891163
SL1344_0387	rdgC	-0.122233	7.45354	0.76855	0.386864	0.891163
SL1344_1479	SL1344_1479	-0.27862	4.50713	0.77322	0.385441	0.891163
SL1344_1752	yoaH	-0.204552	5.38285	0.76801	0.387029	0.891163
SL1344_1771	kdgR	-0.121879	7.30165	0.776989	0.384299	0.891163
SL1344_2008	cbiD	0.464622	3.95592	0.773781	0.385271	0.891163
SL1344_2348	mnmC	-0.120588	6.95341	0.773346	0.385403	0.891163
SL1344_2413	amiA	0.205717	5.69053	0.775312	0.384807	0.891163
SL1344_2525	yfhG	-0.163327	6.13262	0.775699	0.384689	0.891163
SL1344_2729	SL1344_2729	0.326318	5.25939	0.774402	0.385082	0.891163
SL1344_2819	norR	0.22471	6.05264	0.777154	0.384249	0.891163
SL1344_3203	yqjK	0.165326	6.96569	0.768796	0.386789	0.891163
SL1344_3354	yhdT	-0.22967	5.20168	0.769618	0.386538	0.891163
SL1344_3590	SL1344_3590	-0.200325	5.72581	0.779392	0.383573	0.891163
SL1344_3673	yibD	-0.251974	4.86846	0.767729	0.387115	0.891163
SL1344_3774	yidE	0.241946	5.84175	0.771753	0.386276	0.891163
SL1344_4072	argB	0.176576	5.59071	0.776429	0.384468	0.891163
SL1344_4369	cybC	-0.154665	7.8957	0.767083	0.387312	0.891163
PinT	PinT	0.386409	5.65612	0.772731	0.387425	0.891163
SL1344_1823	msbB	0.141379	6.59867	0.76487	0.38799	0.891587
SL1344_0209	dgt	0.202517	5.47606	0.7567	0.390509	0.893296
SL1344_0341	SL1344_0341	-0.630787	3.87676	0.757528	0.390529	0.893296
SL1344_0452	SL1344_0452	-0.234504	5.43744	0.753731	0.39143	0.893296
SL1344_0866	artI	-0.21509	6.2847	0.758818	0.390306	0.893296
SL1344_1126	maf-a	-0.203491	5.38126	0.756062	0.390706	0.893296
SL1344_1467	hyaB2	0.400239	4.49033	0.760576	0.389311	0.893296
SL1344_1512	yddE	-0.250846	4.87352	0.751944	0.391986	0.893296
SL1344_1911	rcsA	0.317532	3.93129	0.799503	0.391878	0.893296
SL1344_3063	yqgB	-0.155091	6.3196	0.760131	0.389448	0.893296
SL1344_3441	nirB	0.284159	6.4996	0.755983	0.391242	0.893296
SL1344_3496	SL1344_3496	-0.303405	4.67461	0.754286	0.391257	0.893296
SL1344_3597	SL1344_3597	-0.23148	5.01889	0.753563	0.391482	0.893296
SL1344_4057	yijF	0.32702	4.09339	0.760756	0.389255	0.893296
SL1344_4338	ytfJ	0.291979	4.23059	0.887028	0.391807	0.893296
SL1344_P1_0033	SL1344_P1_0033	0.423282	4.34009	0.75828	0.39002	0.893296
STnc1080	STnc1080	-0.299897	5.11443	0.759024	0.390024	0.893296
SL1344_4136	SL1344_4136	0.496448	3.80654	0.750694	0.392375	0.893721
SL1344_4335	ytfH	-0.216923	4.84375	0.748061	0.393197	0.894667
IsrO	IsrO	-0.472221	3.43046	0.748168	0.393164	0.894667
SL1344_0498	ybbO	-0.216235	4.91867	0.746553	0.39367	0.895278
SL1344_0072	caiC	0.25938	4.62875	0.751301	0.399458	0.895693
SL1344_0239	yaeP	0.164031	7.63853	0.732538	0.398331	0.895693
SL1344_0299	ybeJ	-0.337286	4.19556	0.90872	0.402856	0.895693
SL1344_0340	SL1344_0340	-0.273936	3.95822	0.716868	0.403138	0.895693
SL1344_0550	SL1344_0550	-0.215185	5.03188	0.725147	0.400463	0.895693
SL1344_0814	SL1344_0814	0.621561	4.97764	0.722342	0.403667	0.895693
SL1344_1258	yniB	-0.184952	5.29457	0.712842	0.404448	0.895693
SL1344_1278	ydiV	0.255619	4.68805	0.715779	0.403491	0.895693
SL1344_1286	ydiS	0.287236	4.99633	0.732896	0.397984	0.895693
SL1344_1303	sufA	-0.274835	6.36342	0.71848	0.404292	0.895693
SL1344_1469	SL1344_1469	0.266713	5.02623	0.714903	0.403776	0.895693
SL1344_1480	SL1344_1480	-0.255771	4.99115	0.723795	0.400898	0.895693
SL1344_1610	ycjI	-0.176159	5.6131	0.728143	0.399502	0.895693
SL1344_1736	SL1344_1736	-0.324255	4.32544	0.736256	0.396916	0.895693
SL1344_1777	yebS	-0.163151	5.88792	0.732488	0.398114	0.895693
SL1344_1809	yobA	-0.152857	6.20775	0.72787	0.399589	0.895693
SL1344_1861	yecG	0.320636	4.40651	0.743113	0.39475	0.895693
SL1344_1893	yedD	-0.184381	7.04826	0.728914	0.399756	0.895693
SL1344_1982	SL1344_1982	0.365535	5.02586	0.733142	0.398139	0.895693
SL1344_2011	cbiA	0.397323	5.02784	0.727965	0.400059	0.895693
SL1344_2053	hisA	-0.158214	6.17059	0.713008	0.404393	0.895693
SL1344_2258	SL1344_2258	0.350116	3.71928	0.724703	0.400606	0.895693
SL1344_2377	nupC	-0.168238	6.10546	0.719739	0.402207	0.895693
SL1344_2494	SL1344_2494	0.203403	8.58196	0.734526	0.398703	0.895693
SL1344_2507	SL1344_2507	-0.117883	6.81181	0.728576	0.399363	0.895693
SL1344_2521	cadA	0.173731	6.05852	0.722826	0.40121	0.895693
SL1344_2646	rpl19	0.165495	11.7977	0.734763	0.39739	0.895693
SL1344_2942	ygcY	0.442463	4.19913	0.74184	0.395151	0.895693
SL1344_2957	fucK	0.430236	5.09979	0.714582	0.40432	0.895693
SL1344_3165	assT	0.292929	4.24384	0.717553	0.402915	0.895693
SL1344_3239	yraO	0.188703	6.32425	0.717252	0.403013	0.895693
SL1344_3294	ptsN	0.15569	6.53433	0.725188	0.40045	0.895693
SL1344_3313	sspB	-0.125205	9.09559	0.745314	0.394058	0.895693
SL1344_3369	yrdC	0.131229	8.118	0.721023	0.401792	0.895693
SL1344_3406	rplD	0.157762	10.3842	0.735159	0.397264	0.895693
SL1344_3449	gph	0.131799	6.57724	0.726727	0.399956	0.895693
SL1344_3696	dfp	-0.116025	7.89348	0.717886	0.402807	0.895693
SL1344_3723	misL	-0.221498	6.0655	0.726475	0.400037	0.895693
SL1344_3825	SL1344_3825	0.214144	5.87885	0.736919	0.396706	0.895693
SL1344_3835	atpH	0.174067	8.71719	0.74214	0.395676	0.895693
SL1344_3866	SL1344_3866	-0.207433	5.42337	0.744419	0.394339	0.895693
SL1344_3891	hemX	-0.138765	6.89902	0.721821	0.401534	0.895693
SL1344_3975	yiiD	0.130669	6.42801	0.736215	0.396929	0.895693
SL1344_4032	yiiR	-0.194966	5.71709	0.718002	0.402769	0.895693
SL1344_4040	hslU	-0.13343	9.0431	0.713014	0.404391	0.895693
SL1344_4094	SL1344_4094	0.176458	5.61114	0.714398	0.40394	0.895693
SL1344_4225	phnB	0.305392	4.36013	0.741682	0.3952	0.895693
SL1344_4363	iolG2	-0.23947	5.06763	0.716894	0.403129	0.895693
SL1344_P1_0059	tlpA	-0.135144	6.939	0.737426	0.396545	0.895693
SL1344_P1_0103	SL1344_P1_0103	-0.276097	4.6516	0.737116	0.396643	0.895693
SL1344_P2_0039	SL1344_P2_0039	-0.346482	3.69914	0.723684	0.400934	0.895693
SL1344_P2_0078	SL1344_P2_0078	0.285188	4.31996	0.732717	0.398041	0.895693
SL1344_0065	dapB	-0.129376	6.64363	0.706178	0.40663	0.896724
SL1344_0222	uppS	-0.136304	7.67495	0.696865	0.40971	0.896724
SL1344_0226	hlpA	0.146519	8.98861	0.698298	0.409234	0.896724
SL1344_0684	kdpE	-0.211274	5.07796	0.695377	0.410205	0.896724
SL1344_0729	tolA	-0.127846	7.21134	0.702827	0.407734	0.896724
SL1344_0845	SL1344_0845	0.30805	4.35152	0.697603	0.409465	0.896724
SL1344_0846	SL1344_0846	0.157162	7.93449	0.695179	0.41032	0.896724
SL1344_1157	ycfX	-0.135931	6.56054	0.694119	0.410625	0.896724
SL1344_1600	SL1344_1600	0.664013	3.85399	0.702648	0.408579	0.896724
SL1344_1693	narK	0.499509	4.35601	0.70635	0.406955	0.896724
SL1344_1704	prfA	0.149295	6.6431	0.707769	0.406107	0.896724
SL1344_1708	prs	0.123841	9.07683	0.710759	0.405128	0.896724
SL1344_2786	ygaM	-0.298228	4.9563	0.706975	0.406368	0.896724
SL1344_2788	SL1344_2788	-0.441291	3.51675	0.708903	0.405735	0.896724
[truncated: 2,397 more rows]

## Sheet: PNAKFFscr_vs_water
	genename	logFC	logCPM	F	PValue	FDR
SL1344_2764	virK	2.3333	9.42479	103.336	2.54735e-11	1.11982e-07
SL1344_2765	mig-14	1.6196	9.35962	70.557	9.67087e-10	2.12566e-06
SL1344_1602	SL1344_1602	1.05843	7.95241	46.8717	7.28406e-08	8.00519e-05
SL1344_2266	yfbE	0.957712	7.73341	47.6835	6.13107e-08	8.00519e-05
SL1344_4013	cdh-a	0.965368	9.38375	44.7751	1.14635e-07	0.000100787
SL1344_P1_0061	SL1344_P1_0061	1.02455	8.8046	43.864	1.40152e-07	0.000102685
SL1344_4255	phoN	1.03737	7.93864	42.7438	1.80045e-07	0.000113068
AmgR	AmgR	1.21133	9.14481	41.1059	2.61482e-07	0.000143684
SL1344_1169	phoP	0.793376	9.31742	39.9767	3.39875e-07	0.00016601
SL1344_1793	pagO	1.938	5.49547	39.1165	4.16203e-07	0.000182963
SL1344_2273	pmrD	1.11728	8.28743	37.6193	5.9572e-07	0.000238071
SL1344_0302	pagN	1.4205	5.87993	35.0211	1.13129e-06	0.000398891
SL1344_4265	yjeH	0.741962	8.55567	34.8551	1.17961e-06	0.000398891
SL1344_1168	phoQ	0.726279	8.49214	32.734	2.03252e-06	0.000638212
SL1344_1204	aroQ	1.62473	5.27846	32.3889	2.22446e-06	0.000651914
SL1344_4387	mgtA	0.836585	9.1304	30.391	3.78831e-06	0.00104084
SL1344_0616	pagP	0.735404	8.74926	28.382	6.58823e-06	0.00170364
SL1344_4472	mdoB	0.858956	9.10115	27.9401	7.45981e-06	0.00182185
SL1344_1530	pdgL	1.49689	5.45197	27.4609	8.54515e-06	0.00197708
SL1344_0605	rna	0.891847	7.13061	26.5561	1.10779e-05	0.00231897
SL1344_1783	SL1344_1783	0.993246	6.74139	26.6106	1.09049e-05	0.00231897
SL1344_2190	yeiU	0.676446	9.41861	25.2119	1.64183e-05	0.00328068
SL1344_1514	steA	1.01216	7.53217	24.1151	2.45759e-05	0.00467491
SL1344_2622	rluD	0.681423	9.33747	23.7429	2.55227e-05	0.00467491
SL1344_0841	ybjG	0.81908	6.22404	22.6623	3.5586e-05	0.00625744
SL1344_4224	phnO	1.30288	5.36857	21.6176	4.93995e-05	0.00835231
SL1344_2265	ais	0.787929	6.49609	21.0036	6.0091e-05	0.0097837
SL1344_2137	yehU	0.703449	6.7156	19.9609	8.42857e-05	0.0132329
SL1344_2849	orgB	0.902528	7.0128	19.5034	9.79991e-05	0.0148553
SL1344_2318	yfcG	1.0168	6.13948	18.6489	0.000130376	0.0191044
SL1344_1184	pagC	1.59939	6.17774	19.3974	0.000153528	0.0217712
SL1344_4223	lpxO	0.898042	6.40291	17.5942	0.000186793	0.0256607
SL1344_1287	ydiR	0.873343	6.25553	17.4392	0.000197069	0.0262519
SL1344_4230	yjdB	0.712442	8.42885	17.3264	0.000204922	0.0264952
SL1344_1872	SL1344_1872	0.759259	7.08111	17.1135	0.000220669	0.027716
SL1344_1799	pagK	0.902989	6.35237	15.9993	0.000326993	0.0399295
SL1344_0906	ycaM	1.09179	6.03592	15.59	0.00037877	0.0450019
SL1344_2267	pmrF	0.773069	6.34744	15.2503	0.000428382	0.0495571
SL1344_2270	arnT	0.780158	6.58454	15.056	0.000459828	0.0518309
SL1344_0378	yaiB	0.654386	7.87115	14.3877	0.000588181	0.064641
SL1344_1786	SL1344_1786	0.821422	6.42669	14.1848	0.000634317	0.0680112
SL1344_2171	yeiG	0.524362	7.06287	13.8596	0.000716516	0.0749953
SL1344_2848	orgC	0.695283	7.35085	13.6862	0.00076492	0.0781997
ArcZ	ArcZ	-0.631254	6.54095	13.4503	0.000836468	0.0835708
SL1344_1383	gst	0.579076	7.9593	13.1687	0.000931316	0.0909793
SL1344_2624	yfiA	0.64149	7.81258	12.6209	0.00115027	0.109926
SL1344_2317	yfcF	0.951738	5.24775	12.4068	0.00125027	0.116941
SL1344_4071	argC	0.60576	6.80661	12.0142	0.00145855	0.133579
SL1344_2197	yejG	0.560416	7.1335	11.6855	0.00166147	0.1462
SL1344_4350	iolR	0.584382	7.27702	11.6834	0.00166288	0.1462
SL1344_4162	yjbA	0.678509	5.85542	10.965	0.00221959	0.19132
SL1344_0044	rpsT	-0.418057	10.4951	10.8272	0.00234757	0.19846
SL1344_2268	yfbG	0.678651	6.72866	10.6996	0.00247311	0.205128
SL1344_0799	ybiJ	0.729849	7.40049	10.3156	0.0030606	0.249156
SL1344_3339	yhcS	0.752046	5.56752	10.1011	0.00316596	0.253047
SL1344_0879	ybjX	0.394118	9.33926	10.0241	0.00326921	0.256633
SL1344_3560	SL1344_3560	0.482292	6.86183	9.96391	0.00335243	0.258549
SL1344_2371	glk	-0.963992	5.04666	9.72524	0.0037054	0.280844
SL1344_1778	SL1344_1778	0.470814	6.78343	9.63956	0.00384166	0.281466
SL1344_3972	yihX	0.441591	7.12803	9.64502	0.00383282	0.281466
SL1344_3844	asnA	-0.474101	7.92484	9.55464	0.00398202	0.286966
SL1344_4228	basS	0.535128	7.35483	9.24148	0.0045491	0.322546
SL1344_0371	sbmA	0.623154	6.01595	9.12756	0.0047764	0.322959
SL1344_1145	thiK	0.816544	5.2299	9.05781	0.00492155	0.322959
SL1344_4491	yjjV	0.936984	4.64756	9.05747	0.00492226	0.322959
SL1344_P1_0062	rlgA	0.426587	8.2457	9.07637	0.00488247	0.322959
StyR-195	StyR-195	-0.891024	4.7531	9.11777	0.00479648	0.322959
SL1344_3356	prmA	-0.437878	6.93424	8.97883	0.00509165	0.32916
SL1344_2763	pipB2	0.757784	6.2778	8.86633	0.00534491	0.33566
SL1344_3976	SL1344_3976	0.660422	5.75023	8.86708	0.00534318	0.33566
SL1344_3781	ccmF1	1.59886	4.32935	8.79747	0.00550659	0.340943
SL1344_3041	yggE	0.516936	6.06487	8.75687	0.00560435	0.342177
SL1344_0920	rec2	0.874163	5.98792	8.65132	0.00586738	0.353329
SL1344_3975	yiiD	0.437221	6.42801	8.55972	0.00610641	0.362754
SL1344_3919	metE	-0.634972	5.79685	8.32339	0.00677278	0.391752
SL1344_4064	pflC	-0.64074	5.2269	8.33032	0.00675216	0.391752
SL1344_P2_0043	ydfB	-0.802982	9.16677	8.64185	0.00709868	0.40527
SL1344_0606	citT	0.580281	6.67063	8.07003	0.00757498	0.421514
SL1344_3249	yhbW	0.871839	4.26764	8.60922	0.00749474	0.421514
SL1344_1795	SL1344_1795	0.963919	4.77617	8.02263	0.00773608	0.425098
STnc520	STnc520	-0.849588	5.42258	7.86991	0.00828083	0.449414
SL1344_4080	murI	0.488922	8.61465	7.75967	0.00869967	0.466387
SL1344_0741	SL1344_0741	1.54049	5.42299	7.70413	0.00923774	0.489266
SL1344_2546	gogB	0.636327	5.65631	7.5018	0.00977122	0.51136
SL1344_0983	sodCa	0.70574	5.74484	7.43433	0.0100745	0.516114
SL1344_3728	mgtB	1.03311	8.61864	7.8461	0.0100969	0.516114
SL1344_3173	rfaE	-0.382135	7.50673	7.39488	0.0102565	0.518248
SL1344_1136	yceG	-0.383212	6.77268	7.2083	0.0111668	0.551562
SL1344_4349	mpl	-0.339464	7.94796	7.2291	0.0110611	0.551562
SL1344_3132	exbD	-0.406812	7.76575	7.16312	0.0114001	0.554751
SL1344_3332	argR	-0.440949	7.21395	7.14717	0.0114837	0.554751
StyR-88	StyR-88	-0.838417	4.14611	7.14528	0.0116532	0.556822
SL1344_2923	ygcB	1.20943	4.62086	7.06853	0.0119057	0.562768
SL1344_1430	ynfD	-0.6493	5.61442	7.00313	0.0122695	0.568231
STnc540	STnc540	-0.852327	5.17276	7.04469	0.0122798	0.568231
SL1344_1406	ydgC	-0.619588	5.53344	6.93043	0.0126879	0.570146
SL1344_2136	yehT	0.87203	5.1016	6.92663	0.0127103	0.570146
SL1344_4068	yijP	0.42008	7.9053	6.94888	0.0125803	0.570146
SL1344_2049	hisD	-0.395093	7.17047	6.72439	0.0139601	0.613686
SL1344_4015	SL1344_4015	1.29154	4.10817	6.74292	0.0138402	0.613686
SL1344_0319	SL1344_0319	1.20152	3.73658	6.65084	0.0144471	0.628807
SL1344_1502	yddG	1.2839	8.87582	6.97609	0.0151297	0.631767
SL1344_2154	SL1344_2154	2.71993	3.28802	6.53289	0.0153733	0.631767
SL1344_2971	recD	0.495542	5.67435	6.61598	0.0146844	0.631767
SL1344_3011	SL1344_3011	-0.67445	4.8578	6.51924	0.015365	0.631767
SL1344_3242	yhbO	-1.1522	3.8899	6.56162	0.0150627	0.631767
SL1344_4184	tyrB	-0.475969	6.13257	6.51752	0.0153774	0.631767
SL1344_0082	SL1344_0082	0.651468	6.54236	6.41836	0.0161113	0.638384
SL1344_0590	ybdH	-0.616324	5.42086	6.34587	0.0166719	0.638384
SL1344_0801	ybiN	-0.387693	6.18126	6.32712	0.0168203	0.638384
SL1344_1215	yeaM	-0.480115	5.91705	6.29242	0.0170988	0.638384
SL1344_1505	smvA	0.637672	6.83883	6.4886	0.0160126	0.638384
SL1344_1907	fliO	0.813022	5.08373	6.3721	0.0164667	0.638384
SL1344_2553	SL1344_2553	1.11523	5.64299	6.32602	0.0171702	0.638384
SL1344_3142	ygiR	-0.326641	8.14993	6.28314	0.017174	0.638384
SL1344_3468	envZ	0.420888	6.82517	6.35962	0.016564	0.638384
SL1344_4163	malG	0.686551	5.01764	6.42504	0.0160607	0.638384
SL1344_4388	SL1344_4388	0.441451	7.75431	6.28544	0.0171553	0.638384
ChiX	ChiX	-0.810394	9.70854	6.60264	0.0172811	0.638384
SL1344_1768	SL1344_1768	0.388275	7.50396	6.22292	0.0176715	0.647367
SL1344_0066A	SL1344_0066A	1.53378	5.296	6.04711	0.0192157	0.649774
SL1344_2057	udg	0.568884	6.2286	6.16465	0.0181679	0.649774
SL1344_2287	nuoL	0.437421	7.492	6.07968	0.0189189	0.649774
SL1344_2522	yjdL	-0.666427	5.77933	6.06284	0.0190717	0.649774
SL1344_2713	SL1344_2713	1.09685	3.99677	6.02414	0.019428	0.649774
SL1344_2822	hydA	-0.370914	6.63628	6.03712	0.0193078	0.649774
SL1344_3225	agaR	0.464703	5.89288	6.12801	0.0184876	0.649774
SL1344_3592	dppF	0.635514	5.63829	6.12846	0.0184837	0.649774
SL1344_3868	ilvY	-0.452032	7.18839	6.1832	0.0180083	0.649774
SL1344_3948	engB	-0.382666	9.64812	6.01524	0.019511	0.649774
SL1344_4215	nrfC	1.23767	5.47467	6.20262	0.018186	0.649774
SL1344_P1_0063	rlgA2	0.383235	7.18254	6.04118	0.0192702	0.649774
SL1344_0213	SL1344_0213	0.404459	7.05531	5.90945	0.020527	0.678472
SL1344_1262	ydiY	-0.290316	8.40041	5.87545	0.0208657	0.679448
SL1344_3208	yhaK	0.832062	4.72866	5.88433	0.0207767	0.679448
SL1344_0755	modF	-0.344555	6.79773	5.79901	0.0216494	0.699785
SL1344_0261	sciB	-0.502805	6.66394	5.64176	0.0233644	0.718187
SL1344_0594	ybdO	1.01075	4.24282	5.65127	0.0232565	0.718187
SL1344_1338	sseF	-1.10269	3.58289	5.63738	0.0234142	0.718187
SL1344_1513	nhoA	0.611234	5.17797	5.67732	0.0229641	0.718187
SL1344_1939	SL1344_1939	1.39751	3.36938	5.70194	0.0226912	0.718187
SL1344_2269	SL1344_2269	0.560047	5.58921	5.62762	0.0235257	0.718187
SL1344_4363	iolG2	-0.710249	5.06763	5.65195	0.0232489	0.718187
SL1344_4442	yjiE	-0.547331	6.04944	5.66741	0.0230748	0.718187
SL1344_3136	yghB	0.367408	6.5618	5.61309	0.0236927	0.718296
SL1344_0620	tatE	-0.720439	4.88894	5.50137	0.025021	0.735204
SL1344_2914	cysD	0.993108	5.11844	5.47884	0.0252985	0.735204
SL1344_3184	dnaG	-0.25522	9.5456	5.4813	0.025268	0.735204
SL1344_3333	yhcN	0.56003	5.55245	5.53281	0.0246391	0.735204
SL1344_3730	yicL	0.427851	6.73369	5.46898	0.0254211	0.735204
SL1344_4440	SL1344_4440	-0.808591	4.5455	5.4833	0.0252433	0.735204
STnc740	STnc740	1.07381	3.49338	5.54025	0.0245497	0.735204
SL1344_1504	SL1344_1504	0.672708	5.37572	5.44529	0.0257181	0.73757
SL1344_P1_0044A	SL1344_P1_0044A	-1.60368	3.23997	5.43578	0.0258384	0.73757
SL1344_0434	cyoD	0.57023	5.8664	5.41237	0.0261372	0.741284
SL1344_1393	ydgT	0.561399	6.96183	5.4233	0.0264054	0.744089
SL1344_0064	citG2	0.862634	4.38336	5.37184	0.0266634	0.744232
SL1344_2291	nuoH	0.594256	7.19989	5.41921	0.026749	0.744232
SL1344_0836	SL1344_0836	0.495788	5.80702	5.26937	0.0280461	0.747216
SL1344_1319	ttrB	2.21515	3.17809	5.3308	0.0272081	0.747216
SL1344_2158	yohJ	1.28558	9.6182	5.63194	0.0273285	0.747216
SL1344_2845	avrA	0.541397	7.31833	5.36928	0.0274036	0.747216
SL1344_4111	zraP	0.606774	5.73309	5.29391	0.027708	0.747216
SL1344_P1_0074	SL1344_P1_0074	-0.953201	3.83986	5.28323	0.0278546	0.747216
SL1344_P2_0044	SL1344_P2_0044	-0.352778	6.50407	5.27732	0.0279361	0.747216
SL1344_0506	ybbB	0.40153	6.3998	5.21584	0.0287994	0.747795
SL1344_1591	fnr	-0.284992	8.33625	5.22317	0.028695	0.747795
SL1344_1997	cbiQ	1.1759	4.25806	5.24233	0.0284238	0.747795
SL1344_2038	dacD	0.477884	5.74927	5.24332	0.02841	0.747795
SL1344_3906	corA	-0.30355	8.04565	5.20753	0.0289184	0.747795
SL1344_3256	rpsO	-0.284428	10.8938	5.19185	0.0291442	0.749228
SL1344_1194	SL1344_1194	1.54006	3.61294	5.14053	0.0298969	0.764108
SL1344_0260	sciA	-0.44492	7.16286	5.09748	0.0305448	0.774844
SL1344_4445A	SL1344_4445A	-0.465893	5.52948	5.08931	0.0306694	0.774844
SL1344_0109	yabN	0.392236	6.23054	5.05282	0.0312332	0.780047
SL1344_1103	yceL	-0.610895	5.00478	5.03482	0.0315154	0.780047
SL1344_1473	pqaA	1.26712	4.58458	5.03307	0.0315429	0.780047
SL1344_2951	sdaB	-0.437784	6.0977	5.02623	0.031651	0.780047
SL1344_3085	mutY	-0.337374	7.25645	5.0192	0.0317626	0.780047
SL1344_0668	glnS	-0.262638	8.37726	4.96917	0.0325687	0.784623
SL1344_0685	kdpD	0.365008	6.80486	4.92035	0.0333768	0.784623
SL1344_1441	ydfG	-0.380139	6.27153	4.933	0.0331653	0.784623
SL1344_2509	SL1344_2509	-0.689288	5.3208	4.95529	0.0327962	0.784623
SL1344_2541	recO	-0.395747	6.74286	4.97731	0.032436	0.784623
SL1344_2742	SL1344_2742	0.8213	6.83457	4.96118	0.0333732	0.784623
SL1344_4264	fxsA	-0.376333	7.58304	4.94742	0.0329259	0.784623
SL1344_P1_0054	parB	0.334911	6.8869	4.94439	0.0329761	0.784623
SL1344_0713	SL1344_0713	0.638301	5.06032	4.70698	0.0371767	0.789316
SL1344_0858	ybjO	-0.431053	5.64602	4.77884	0.0358465	0.789316
SL1344_1025	yccA	0.472399	7.26159	4.70486	0.0377973	0.789316
SL1344_1377	slyB	0.446359	10.1818	4.74453	0.0370773	0.789316
SL1344_1531	ugtL	0.826311	4.21392	4.84793	0.0346166	0.789316
SL1344_1653	trpH	-0.424363	5.80408	4.59685	0.0393222	0.789316
SL1344_1706	hemM	-0.717289	4.80513	4.83917	0.0347699	0.789316
SL1344_1751	yoaB	0.305814	7.48998	4.61857	0.0388886	0.789316
SL1344_2225	napC	1.70743	4.96915	4.87019	0.0345023	0.789316
SL1344_2262	SL1344_2262	0.440438	5.86151	4.84353	0.0346934	0.789316
SL1344_2283	SL1344_2283	-0.339511	6.57352	4.64717	0.0383256	0.789316
SL1344_2470	SL1344_2470	-1.16761	3.87998	4.67156	0.0378525	0.789316
SL1344_2519	cadC	-0.401733	6.6599	4.74202	0.0365214	0.789316
SL1344_2634	SL1344_2634	0.48175	6.10648	4.66215	0.0380342	0.789316
SL1344_2680	SL1344_2680	1.92062	4.47806	4.78389	0.035755	0.789316
SL1344_2746	SL1344_2746	1.2599	4.15578	4.77317	0.0359496	0.789316
SL1344_3215	tdcC	0.698444	4.89662	4.80344	0.0354032	0.789316
SL1344_3358	fis	-0.332254	9.16878	4.67191	0.0378457	0.789316
SL1344_3366	yrdA	0.370477	8.25434	4.84432	0.0346796	0.789316
SL1344_3367	yrdB	0.40781	7.46909	4.66233	0.0380308	0.789316
SL1344_3515	SL1344_3515	0.950472	4.59179	4.61674	0.0389249	0.789316
SL1344_3692	mutM	-0.328127	6.70072	4.72739	0.0367935	0.789316
SL1344_3824	pstS	-0.511334	5.64025	4.79874	0.0354875	0.789316
SL1344_3910	yigI	1.28351	6.5051	5.01387	0.0351904	0.789316
SL1344_4035	glpK	-0.398083	5.89792	4.70963	0.0371268	0.789316
SL1344_4275	sugE	-0.54677	5.20113	4.68921	0.0375142	0.789316
SL1344_4346	SL1344_4346	-0.804437	4.26186	4.60402	0.0391784	0.789316
SL1344_4460	SL1344_4460	-0.730718	4.62032	4.78171	0.0357944	0.789316
SL1344_P1_0081	SL1344_P1_0081	-0.452184	5.55062	4.60156	0.0392277	0.789316
SL1344_P1_0101	repA3	-0.459131	10.2814	4.84958	0.0352133	0.789316
STnc1590	STnc1590	-0.520962	7.07391	4.67991	0.0389495	0.789316
StyR-3	StyR-3	0.726656	4.93964	4.61476	0.0389642	0.789316
SL1344_3375	fmu	0.328168	8.38498	4.55637	0.0401445	0.80216
SL1344_P2_0049	nikB	0.32122	6.77073	4.54384	0.040403	0.803672
SL1344_0448	ybaW	0.52148	5.20504	4.46904	0.0419841	0.805111
SL1344_0615	dcuC	0.421976	5.78576	4.42083	0.0430394	0.805111
SL1344_1189	SL1344_1189	0.591719	5.46956	4.47695	0.0418138	0.805111
SL1344_1405	rstA	0.314919	9.63345	4.46554	0.0420597	0.805111
SL1344_2847	hilC	0.874932	6.06759	4.654	0.041117	0.805111
SL1344_2909	ispD	-0.417324	6.13535	4.42682	0.0429067	0.805111
SL1344_3188	yqjI	-0.376536	6.01707	4.42211	0.0430109	0.805111
SL1344_3784	ccmB1	3.61251	3.02545	4.49628	0.0418784	0.805111
SL1344_3966	yihR	0.54549	5.12336	4.45205	0.0423527	0.805111
SL1344_4116	yjaB	-0.372071	10.4628	4.42998	0.0428369	0.805111
SL1344_4140	gtrBb	-0.331465	9.77791	4.50401	0.0412365	0.805111
SL1344_4400	yjgD	-0.371057	7.31173	4.45127	0.0423697	0.805111
SL1344_P2_0047	SL1344_P2_0047	0.989661	4.37848	4.42547	0.0429365	0.805111
IsrK	IsrK	-0.703391	7.579	4.66623	0.041647	0.805111
SL1344_1541	rimL	0.780163	3.90793	4.40705	0.0433463	0.807417
SL1344_1910	fliR	-0.524055	4.9368	4.37812	0.0439985	0.808793
SL1344_1940	SL1344_1940	-0.904388	3.72458	4.36426	0.0443149	0.808793
SL1344_2913	cysN	0.523107	4.95007	4.35266	0.0445817	0.808793
SL1344_3458	comB	1.59751	3.64164	4.39305	0.0436605	0.808793
SL1344_4054	SL1344_4054	0.638015	5.13092	4.35185	0.0446003	0.808793
SL1344_4113	hydG	0.369641	8.40543	4.34719	0.0447081	0.808793
SL1344_P2_0009	yafA	0.912085	4.18352	4.36595	0.0442763	0.808793
SL1344_1873	SL1344_1873	0.475317	6.14489	4.32294	0.0452731	0.809026
SL1344_2536	SL1344_2536	-1.23376	3.5858	4.32983	0.0451116	0.809026
SroC	SroC	-0.573087	5.52608	4.33704	0.0449725	0.809026
SL1344_3555	uspB	0.430543	6.55005	4.30148	0.0457794	0.814763
SL1344_2052	hisH	0.490088	5.42417	4.28642	0.0461388	0.81688
SL1344_3062	speA	-0.326281	9.37823	4.28089	0.0462716	0.81688
SL1344_4471	SL1344_4471	0.449916	5.89177	4.27324	0.0464559	0.81688
SL1344_0296	safB	-0.78809	4.28209	4.25217	0.0469673	0.819319
SL1344_0665	nagA	-0.2971	7.06133	4.25384	0.0469266	0.819319
SL1344_2938	rumA	0.283026	7.95319	4.23265	0.0474471	0.819526
SL1344_3748	SL1344_3748	0.618504	5.18921	4.23495	0.0473904	0.819526
SL1344_4060	ptsA	0.623662	5.64233	4.22895	0.0475385	0.819526
SL1344_0627	mrdB	0.311144	7.05184	4.22089	0.0477385	0.81976
SL1344_1615	ycjX	-0.437586	6.44282	4.20359	0.0481712	0.823972
SL1344_3200	yqjB	0.415792	6.35584	4.19326	0.0484314	0.82521
SL1344_0907	pflA	-0.238121	8.19721	4.13923	0.0498187	0.826824
SL1344_1564	SL1344_1564	-0.666559	4.14402	4.11682	0.050407	0.826824
SL1344_1903	fliK	-0.466316	5.91443	4.14575	0.0496489	0.826824
SL1344_2026	pduO	1.14794	3.50585	4.13756	0.0498622	0.826824
SL1344_2263	yfaZ	-0.242399	8.01218	4.12008	0.0503209	0.826824
SL1344_3088	nupG	0.510103	5.12035	4.14853	0.0495768	0.826824
SL1344_3696	dfp	-0.280884	7.89348	4.13958	0.0498094	0.826824
SL1344_3700	rph	-0.294977	7.75518	4.18033	0.0487596	0.826824
SL1344_4288	SL1344_4288	0.377872	6.34762	4.12708	0.0501366	0.826824
SL1344_P2_0005	SL1344_P2_0005	-0.373053	6.31024	4.13641	0.0498923	0.826824
SL1344_3124	hypO	0.457039	5.47857	4.10832	0.0506321	0.82743
SL1344_2110	SL1344_2110	1.28973	7.22411	4.27693	0.0509431	0.829429
SL1344_0070	caiE	-0.744164	4.35454	4.06369	0.0518325	0.837705
SL1344_2996	kduI	1.29756	6.98317	4.23012	0.0518118	0.837705
4.5S	4.5S	-0.400535	12.3389	4.05115	0.0521754	0.840158
SL1344_0593	ybdN	0.564154	5.52002	4.04186	0.0524311	0.841194
SL1344_0447	comE1	0.860088	4.96055	4.01038	0.053308	0.852153
SL1344_0464	ylaC	0.608099	7.96303	4.11634	0.0542942	0.864773
SL1344_1914	mngB	-0.994624	3.52571	3.96559	0.0545836	0.866244
SL1344_0735	ybgR	-0.597913	4.39065	3.95844	0.0547902	0.866395
SL1344_2567	SL1344_2567	0.999644	3.78331	3.95	0.0550355	0.867155
SL1344_0893	aat	-0.522996	5.13139	3.93672	0.0554237	0.870152
SL1344_2023	pduL	2.56627	3.52807	3.90915	0.0562394	0.879817
SL1344_1606	SL1344_1606	0.47517	4.95437	3.86465	0.0575847	0.882029
SL1344_2119	yegT	0.767968	4.08021	3.88184	0.0570608	0.882029
SL1344_2550	SL1344_2550	2.02924	4.07301	3.90462	0.0570863	0.882029
SL1344_3768	dsdC	0.467867	5.48504	3.87504	0.0572674	0.882029
SL1344_3782	ccmE1	1.32301	5.48014	3.90652	0.0574329	0.882029
SL1344_4463	cstAb	0.667998	4.697	3.88281	0.0570315	0.882029
SL1344_1283	pps	-0.298472	6.9976	3.8565	0.0578347	0.882782
SL1344_0563	manY	1.54386	3.69773	3.8206	0.0589515	0.887502
SL1344_0624	ybeD	-0.329531	7.98967	3.83245	0.0585803	0.887502
SL1344_2456	perM	-0.256985	7.11935	3.82267	0.0588862	0.887502
SL1344_3064	yqgD	-0.352406	7.79268	3.8357	0.0584787	0.887502
STnc2070	STnc2070	-0.597592	7.35504	3.93349	0.0591653	0.887682
SL1344_0984	SL1344_0984	1.12096	3.30926	3.72382	0.062083	0.889427
SL1344_1865	ftnB	-0.771742	3.98789	3.7208	0.0621834	0.889427
SL1344_2305	SL1344_2305	-0.466292	5.6248	3.7894	0.0599413	0.889427
SL1344_2320	hisP	-0.579649	5.30801	3.7617	0.0608354	0.889427
SL1344_2712	SL1344_2712	0.73254	4.86968	3.75844	0.0609419	0.889427
SL1344_2952	exo	-0.346448	6.26797	3.77173	0.06051	0.889427
SL1344_2990	SL1344_2990	-0.361865	5.86937	3.72864	0.0619224	0.889427
SL1344_3795	dgoA	1.56155	3.04913	3.74407	0.0614124	0.889427
SL1344_3854	yieO	0.295034	8.81332	3.78234	0.0601678	0.889427
SL1344_3936	fadB	0.351332	8.24068	3.71806	0.0622748	0.889427
SL1344_4086	secE	-0.246177	9.18902	3.73457	0.0617261	0.889427
SL1344_4321	sgaE	0.688151	4.37071	3.72598	0.0620109	0.889427
SL1344_4458	mrr	0.393826	5.54422	3.79818	0.0596609	0.889427
SL1344_P3_0004	SL1344_P3_0004	-0.368803	6.46021	3.71682	0.0623165	0.889427
DsrA	DsrA	-0.875383	4.01213	3.74717	0.0613106	0.889427
SL1344_0645	ybeU	1.07049	3.47548	3.82797	0.0625776	0.890262
SL1344_2352	mepA	-0.370342	6.02445	3.68161	0.0635061	0.891926
SL1344_3978	SL1344_3978	0.598485	5.66286	3.69005	0.0632187	0.891926
SL1344_4361	iolC	0.886764	6.46388	3.75271	0.063151	0.891926
MicA	MicA	-0.4481	5.01687	3.68251	0.0634756	0.891926
SL1344_0703	SL1344_0703	1.37054	4.56858	3.65764	0.0643307	0.892106
SL1344_1181	envE	-0.415549	5.80483	3.65936	0.0642712	0.892106
SL1344_1565	SL1344_1565	1.92323	3.15244	3.6721	0.063832	0.892106
SL1344_4122	iclR	-0.314803	7.31703	3.65874	0.0642927	0.892106
SL1344_4041	hslV	-0.340353	7.6334	3.63948	0.0649635	0.898049
SL1344_1188	SL1344_1188	0.491285	5.37188	3.61991	0.0656531	0.901909
SL1344_2170	folE	-0.342673	6.40859	3.62352	0.0655253	0.901909
SL1344_2895	ygbL	0.958417	3.84798	3.60828	0.0660665	0.901951
GlmY	GlmY	-0.34121	10.4484	3.60963	0.0660185	0.901951
SL1344_0190	hrpB	-0.279503	7.18758	3.30282	0.0780496	0.903914
SL1344_0211	cdaR	0.657838	4.24906	3.87744	0.0697242	0.903914
SL1344_0284	vgrS	1.0762	6.47724	3.49735	0.074601	0.903914
SL1344_0416	dxs	-0.264541	7.25587	3.30157	0.0781033	0.903914
SL1344_0437	cyoA	0.260452	8.86491	3.4157	0.073358	0.903914
SL1344_0523	ylbE	1.45782	4.94525	3.35632	0.0770022	0.903914
SL1344_0819	pflF	0.48301	5.20345	3.53622	0.0745788	0.903914
SL1344_1003	pqiA	0.281874	6.50699	3.54133	0.0685053	0.903914
SL1344_1063	putP	0.327253	7.0353	3.3501	0.0760448	0.903914
SL1344_1101	yceB	-0.327873	5.96986	3.49662	0.0701898	0.903914
SL1344_1346	ssaL	-0.722823	4.5431	3.54851	0.0682392	0.903914
SL1344_1356	ssaU	0.743621	5.70635	3.46403	0.0724811	0.903914
SL1344_1555	ydcI	0.607002	4.77004	3.3083	0.0778141	0.903914
SL1344_1720	appC	0.947968	5.16011	3.55025	0.0684731	0.903914
SL1344_1725	ymgE	0.611614	4.35182	3.36065	0.0756054	0.903914
SL1344_1766	cspC	0.334636	7.63913	3.38006	0.0748042	0.903914
SL1344_1976	SL1344_1976	0.328731	6.18108	3.48074	0.0707994	0.903914
SL1344_2102	yegD	-0.232227	7.97524	3.44674	0.0721244	0.903914
SL1344_2299	lrhA	0.28197	6.59368	3.52761	0.0690175	0.903914
SL1344_2329	SL1344_2329	0.75178	4.17044	3.46663	0.071346	0.903914
SL1344_2435	maeB	-0.325816	6.42017	3.40867	0.0736411	0.903914
SL1344_2480	yfgJ	-0.609194	4.50183	3.53253	0.0688331	0.903914
SL1344_2508	suhB	-0.217763	9.30712	3.40986	0.073593	0.903914
SL1344_2535	SL1344_2535	-0.50525	5.1393	3.40153	0.0739295	0.903914
SL1344_2600	SL1344_2600	-0.442991	5.03395	3.4305	0.0727672	0.903914
SL1344_2654	grpE	-0.278252	9.44426	3.50829	0.0697458	0.903914
SL1344_2880	SL1344_2880	0.381216	6.03996	3.52979	0.0689356	0.903914
SL1344_2975	comQ	0.816809	3.79229	3.31099	0.0776989	0.903914
SL1344_3051	SL1344_3051	-0.512423	5.03464	3.47412	0.0710552	0.903914
SL1344_3083	yggL	-0.261023	8.02121	3.42042	0.073169	0.903914
SL1344_3137	yqhC	-0.31949	6.63603	3.51174	0.069615	0.903914
SL1344_3233	gatC	-0.804982	4.02712	3.35024	0.0760388	0.903914
SL1344_3275	rpmA	-0.315732	10.9562	3.53764	0.0686426	0.903914
SL1344_3424	kefB	0.347794	6.52843	3.58483	0.0669097	0.903914
SL1344_3477	comF	-0.4444	6.11397	3.5889	0.0667625	0.903914
SL1344_3480	malQ	-0.395905	5.83552	3.44247	0.0722928	0.903914
SL1344_3571	yhjB	1.03292	5.82558	3.42526	0.0768159	0.903914
SL1344_3671	yibP	-0.242639	8.11126	3.35784	0.0757221	0.903914
SL1344_3734	SL1344_3734	0.939388	5.06679	3.4003	0.0743101	0.903914
SL1344_3777	yidQ	0.468662	4.9292	3.3389	0.0765142	0.903914
SL1344_3825	SL1344_3825	0.463631	5.87885	3.59316	0.0666086	0.903914
SL1344_3849	rbsA	0.333807	7.10334	3.42662	0.0729214	0.903914
SL1344_3860	comM	-0.394635	10.9181	3.39044	0.0751784	0.903914
SL1344_3869	ilvC	0.350487	7.03524	3.53014	0.0689226	0.903914
SL1344_3905	uvrD	-0.214176	7.91835	3.30216	0.0780778	0.903914
SL1344_3977	SL1344_3977	-0.399282	5.89608	3.42118	0.0731388	0.903914
SL1344_4024	ydeY	-0.746093	4.18879	3.56205	0.0677399	0.903914
SL1344_4046	SL1344_4046	-0.400872	5.64724	3.35182	0.075973	0.903914
SL1344_4049	metB	-0.298345	6.5922	3.3008	0.0781364	0.903914
SL1344_4110	yjaH	0.266055	7.45149	3.47468	0.0710333	0.903914
SL1344_4128	yjbC	-0.320669	7.04403	3.43655	0.0725267	0.903914
SL1344_4133	SL1344_4133	-0.67923	4.38722	3.49918	0.0700924	0.903914
SL1344_P2_0054A	SL1344_P2_0054A	-0.305524	10.0896	3.48203	0.0707495	0.903914
Msr	Msr	-0.447168	7.08967	3.48491	0.0720325	0.903914
SibC	SibC	-0.654149	12.3785	3.41798	0.0776499	0.903914
Spot42	Spot42	-0.539959	14.9182	3.37045	0.0771988	0.903914
SroA	SroA	-0.587973	7.64129	3.54675	0.0724691	0.903914
STnc1160	STnc1160	-0.510649	10.2097	3.40026	0.0772793	0.903914
SL1344_0179	yadI	-1.05704	3.64641	3.26453	0.0797168	0.908587
SL1344_0609	citF	1.53871	4.31344	3.24059	0.0807796	0.908587
SL1344_0810	SL1344_0810	0.358047	5.61383	3.21975	0.0817176	0.908587
SL1344_0829	bssR	0.543007	4.99976	3.21733	0.0818274	0.908587
SL1344_0909	sopD2	0.507705	4.81982	3.28167	0.0789654	0.908587
SL1344_0988	SL1344_0988	0.589804	4.94838	3.24738	0.0804767	0.908587
SL1344_1480	SL1344_1480	-0.560431	4.99115	3.24848	0.0804276	0.908587
SL1344_1620	pspA	-0.333679	6.48569	3.21687	0.0818482	0.908587
SL1344_1672	SL1344_1672	-0.437497	5.36633	3.25969	0.0799302	0.908587
SL1344_1757	yoaE	0.491147	5.66835	3.22484	0.0814875	0.908587
SL1344_1771	kdgR	-0.25131	7.30165	3.24414	0.0806209	0.908587
SL1344_2382	xapR	-0.487895	4.98203	3.28577	0.0787872	0.908587
SL1344_2799	emrA	0.317294	6.89353	3.21078	0.0821253	0.908587
SL1344_3318	yhcM	0.329126	6.21816	3.22008	0.0817027	0.908587
SL1344_3471	yhgF	0.257909	7.59825	3.23987	0.0808117	0.908587
SL1344_3518	yhhA	0.648546	4.20995	3.25162	0.0802881	0.908587
SL1344_4379	relB	0.517204	4.61468	3.20781	0.0822606	0.908587
SL1344_4435	SL1344_4435	0.736153	3.82681	3.21428	0.0819659	0.908587
SL1344_2761	iroE	0.744204	4.64993	3.2009	0.0825767	0.909792
SL1344_0982	SL1344_0982	0.455952	4.9349	3.18698	0.083218	0.913567
SL1344_1767	yobF	0.603519	9.26926	3.28913	0.0833349	0.913567
SL1344_0145	nadC	0.404472	5.36255	3.17152	0.0839362	0.915591
SL1344_1605	SL1344_1605	-0.594696	5.02159	3.1731	0.0838626	0.915591
SL1344_3428	SL1344_3428	0.474155	5.5537	3.1663	0.0841805	0.915984
SL1344_1143	ycfL	-0.468939	4.94054	3.16138	0.0844114	0.916228
SL1344_3804	dnaN	-0.215609	8.08507	3.15396	0.0847608	0.917755
SL1344_0282	sciU	0.672832	4.19356	3.12986	0.0859079	0.921402
SL1344_0719	sucB	-0.352145	5.71333	3.12892	0.085953	0.921402
SL1344_1252	celG	-0.476703	5.34811	3.12133	0.086318	0.921402
SL1344_2203	yejK	-0.234787	7.30359	3.12675	0.0860568	0.921402
SL1344_2755	fljA	0.80148	3.94299	3.11466	0.0866399	0.921402
SL1344_3743	SL1344_3743	-0.657275	3.85417	3.13044	0.0858801	0.921402
SL1344_3812	SL1344_3812	0.312546	6.39212	3.11672	0.0865402	0.921402
SL1344_4479	bglJ	0.56964	4.62751	3.11188	0.0867744	0.921402
SL1344_1332	sseBa	0.73367	4.0462	3.09733	0.0874835	0.922248
SL1344_1459	SL1344_1459	-0.41375	6.59282	3.11216	0.0874791	0.922248
SL1344_2467	SL1344_2467	0.531073	5.16376	3.10465	0.0871262	0.922248
SL1344_0058	SL1344_0058	0.901694	5.61813	3.08555	0.0899347	0.926857
SL1344_0387	rdgC	-0.245775	7.45354	3.05317	0.0896751	0.926857
SL1344_0494	ybbK	0.535021	5.21725	3.0679	0.0889374	0.926857
SL1344_1645	cysB	-0.316811	6.17173	3.05674	0.0894957	0.926857
SL1344_2787	SL1344_2787	0.401638	5.73164	3.07301	0.0886829	0.926857
SL1344_3020	xerD	-0.279937	6.59916	3.04615	0.0900291	0.926857
SL1344_3106	SL1344_3106	0.605982	4.85712	3.0708	0.0887929	0.926857
SL1344_3378	SL1344_3378	-0.234612	7.64784	3.05713	0.0894763	0.926857
SL1344_3614	yiaG	0.628895	4.25397	3.05981	0.0893418	0.926857
SL1344_4290	yjeF	-0.287525	6.41275	3.05877	0.0893935	0.926857
SL1344_0245	rcsF	0.223718	7.91358	2.99043	0.0928967	0.927781
SL1344_0460	ybaZ	-0.448883	5.60541	2.94777	0.0951623	0.927781
SL1344_0704	SL1344_0704	1.80313	4.05993	3.00086	0.0931002	0.927781
SL1344_1094	yceI	0.482517	4.82466	3.01567	0.0915851	0.927781
SL1344_1144	ycfM	-0.391527	5.51057	3.02687	0.0910097	0.927781
SL1344_1282	SL1344_1282	0.454295	4.78223	2.98965	0.0929378	0.927781
SL1344_1534	ydcP	-0.23468	7.30076	3.00572	0.0920997	0.927781
SL1344_1570	ydcF	0.428333	5.23756	2.95588	0.0947268	0.927781
SL1344_1868	ftn	-0.268581	6.62164	3.01159	0.0917956	0.927781
SL1344_2178	yeiE	0.286878	5.83403	3.12717	0.0954661	0.927781
SL1344_2195	yejE	-0.511937	4.98386	2.94847	0.0951248	0.927781
SL1344_2272	SL1344_2272	0.484611	5.79284	3.02685	0.0910111	0.927781
SL1344_2811	mltB	-0.281311	6.72837	2.93955	0.0956061	0.927781
SL1344_2872	invI	0.702266	4.00395	2.94301	0.0954188	0.927781
SL1344_2915	iap	0.420716	5.46452	3.0148	0.0916302	0.927781
SL1344_2933	mazG	0.3391	5.93879	2.95957	0.0945295	0.927781
SL1344_3337	yhcQ	0.521327	4.49202	3.01463	0.0916386	0.927781
SL1344_3368	SL1344_3368	0.270043	9.25052	2.96267	0.0943638	0.927781
SL1344_3483	SL1344_3483	-0.512071	4.5149	3.0237	0.0911721	0.927781
SL1344_3822	pstA	-0.401645	5.28229	2.96957	0.0939968	0.927781
SL1344_3829	glmU	-0.280195	9.29045	2.94282	0.0954294	0.927781
SL1344_3891	hemX	-0.287004	6.89902	3.00116	0.0923364	0.927781
SL1344_3909	rarD	-0.335549	5.87477	2.96263	0.0943661	0.927781
SL1344_4168	lamB	0.699448	5.41786	2.98753	0.0935477	0.927781
SL1344_4390	pyrI	0.576442	4.13318	3.01118	0.0918169	0.927781
SL1344_P2_0101	SL1344_P2_0101	-0.406853	5.97979	2.99189	0.0928205	0.927781
SL1344_2234	alkB	-0.578722	4.34064	2.97469	0.0963558	0.932996
SL1344_0128	murG	-0.233833	7.75618	2.91661	0.0968566	0.935784
SL1344_0018	chiA	-0.469612	5.3747	2.86778	0.0995818	0.937786
SL1344_0177	stiB	1.15488	3.87953	2.8997	0.0977908	0.937786
SL1344_0489	ybaP	-0.278306	6.22438	2.85	0.100596	0.937786
SL1344_0771	bioB	0.361539	7.66576	2.91462	0.0979259	0.937786
SL1344_0885	tnp	0.711477	3.68125	2.90769	0.0973483	0.937786
SL1344_0916	ycaL	0.557742	6.16616	2.87106	0.100394	0.937786
SL1344_1293	aroE	0.677522	4.91101	2.85327	0.100408	0.937786
SL1344_1396	SL1344_1396	0.233431	7.89705	2.86845	0.0995436	0.937786
SL1344_1419	bioDb	0.61459	4.9487	2.87091	0.0994046	0.937786
SL1344_2008	cbiD	0.859578	3.95592	2.90418	0.0975424	0.937786
SL1344_2772	SL1344_2772	-0.573907	4.89171	2.8923	0.0982029	0.937786
SL1344_2778	ygaE	-0.678549	3.80586	2.85131	0.10052	0.937786
SL1344_2901	SL1344_2901	0.855621	3.78247	2.86719	0.0996153	0.937786
SL1344_3245	yhbS	-0.347281	5.92679	2.87987	0.0988993	0.937786
SL1344_4408	SL1344_4408	-0.331967	6.03413	2.85182	0.100491	0.937786
SL1344_P1_0066	spvR	0.742303	3.91789	2.84835	0.10069	0.937786
STnc1400	STnc1400	-0.55746	6.02217	2.91667	0.0993605	0.937786
SL1344_P1_0090	SL1344_P1_0090	0.598778	4.78283	2.84299	0.100998	0.938667
SL1344_0535	folD	-0.267076	7.1745	2.81926	0.102376	0.939706
SL1344_0839	dacC	0.324074	6.08517	2.81548	0.102598	0.939706
SL1344_0963	SL1344_0963	-0.358484	6.41616	2.80166	0.103412	0.939706
SL1344_1837	yecD	0.425715	5.09449	2.80286	0.103341	0.939706
SL1344_1983	SL1344_1983	-0.403634	7.26701	2.83314	0.103292	0.939706
SL1344_2626	SL1344_2626	0.273041	7.20873	2.82866	0.101828	0.939706
SL1344_3352	accB	0.268855	7.90234	2.80082	0.103462	0.939706
SL1344_3493	glpD	-0.206695	11.2372	2.8134	0.10272	0.939706
SL1344_3553	yhiN	-0.187013	8.08806	2.81457	0.102651	0.939706
SL1344_3558	yhiQ	-0.283367	6.55633	2.81927	0.102376	0.939706
SL1344_P1_0003	SL1344_P1_0003	-0.3517	7.84553	2.8433	0.101925	0.939706
SL1344_1022	SL1344_1022	-0.539928	4.71514	2.78535	0.104383	0.942297
SL1344_1924	cspB	-0.727745	3.58698	2.7888	0.104177	0.942297
SL1344_2216	SL1344_2216	0.598135	3.99762	2.77808	0.104819	0.942297
SL1344_4513	rob	-0.221206	8.33622	2.77969	0.104722	0.942297
SL1344_P2_0095	pilL	0.477934	5.17614	2.78089	0.10465	0.942297
SL1344_0767	hutU	1.0156	6.60223	2.83245	0.105649	0.944529
SL1344_1789	SL1344_1789	0.561523	4.23083	2.76966	0.105326	0.944529
SL1344_4320	sgaU	0.910229	5.37554	2.77775	0.105927	0.944529
IsrB	IsrB	-0.52943	6.8829	2.82515	0.105833	0.944529
SL1344_1394	ydgJ	0.276959	6.68234	2.74029	0.107119	0.949385
SL1344_3860A	ilvX	-0.54605	4.77598	2.74028	0.107119	0.949385
STnc1040	STnc1040	-0.429986	5.35158	2.7443	0.106871	0.949385
SL1344_2444	acrD	0.336221	6.093	2.73572	0.107401	0.949967
SL1344_0621	lipA	-0.238023	7.70158	2.72862	0.10784	0.95003
SL1344_2223C	ccmE2	1.16442	5.25023	2.73456	0.107709	0.95003
SL1344_0182	panC	-0.32965	5.99545	2.70762	0.109153	0.958265
SL1344_1497	adhP	0.461362	5.46786	2.70325	0.109429	0.958265
SL1344_2758	iroB	0.733893	5.08519	2.71765	0.109299	0.958265
SL1344_2531	yfhB	-0.546119	4.76754	2.69565	0.10991	0.960243
SL1344_4409	yjgP	-0.196257	7.86922	2.69279	0.110092	0.960243
SL1344_0336	SL1344_0336	0.397634	4.94532	2.65245	0.112692	0.963431
SL1344_0396	malZ	0.307125	6.52624	2.67196	0.111426	0.963431
SL1344_1019	yccV	-0.267905	8.0352	2.67426	0.111277	0.963431
SL1344_1249	celC	0.599075	4.02646	2.67434	0.111272	0.963431
SL1344_1676	oppB	0.445401	5.14565	2.66147	0.112104	0.963431
SL1344_1878	yecF	-0.275386	8.11022	2.68215	0.110771	0.963431
SL1344_2122	yegW	-0.334496	5.62437	2.65738	0.11237	0.963431
SL1344_2569	SL1344_2569	0.78935	5.3989	2.66166	0.112868	0.963431
SL1344_3350	SL1344_3350	0.538305	7.04139	2.69062	0.112714	0.963431
SL1344_3848	rbsD	0.395849	5.44311	2.66053	0.112165	0.963431
SL1344_4292	amiB	-0.225555	7.30239	2.66497	0.111877	0.963431
SL1344_1093	yceA	-0.234844	8.52658	2.64099	0.113443	0.964595
SL1344_1416	ynfM	0.508908	5.96975	2.6412	0.113429	0.964595
SL1344_0265	sciF	-0.446865	6.06697	2.63646	0.114427	0.967791
SL1344_0355	SL1344_0355	0.776812	5.00772	2.6344	0.114479	0.967791
SL1344_1018	SL1344_1018	-0.258175	6.55606	2.62972	0.114187	0.967791
SL1344_4161	yjbH	0.295538	5.8585	2.62146	0.114737	0.968105
SL1344_1740	ycgM	0.283081	5.99989	2.60876	0.115587	0.973409
SL1344_0737	aroG	0.23584	6.88121	2.5978	0.116326	0.977763
SL1344_4490	yjjU	0.304577	6.40554	2.5923	0.1167	0.979031
SL1344_0405	SL1344_0405	0.71091	4.0556	2.5629	0.118718	0.979597
SL1344_0678	ybfF	-0.266114	6.37621	2.56514	0.118563	0.979597
SL1344_1150	ycfQ	-0.275996	6.31722	2.55843	0.119029	0.979597
SL1344_1959	SL1344_1959	-0.644202	3.91583	2.56755	0.118397	0.979597
SL1344_3432	yhfA	-0.283495	7.45482	2.56966	0.118251	0.979597
SL1344_3521	ugpE	-0.696582	3.79025	2.55251	0.119441	0.979597
SL1344_3739	SL1344_3739	-0.701799	3.77858	2.57683	0.117757	0.979597
SL1344_4436	SL1344_4436	-0.406346	5.39613	2.55406	0.119333	0.979597
SL1344_4455	hsdS	0.291991	5.86368	2.58208	0.117397	0.979597
SL1344_P1_0036	SL1344_P1_0036	-0.490704	4.92222	2.55851	0.119023	0.979597
CyaR	CyaR	-0.609669	4.02	2.55962	0.118946	0.979597
RdlD	RdlD	-0.36415	7.96924	2.61302	0.117214	0.979597
SL1344_3329	SL1344_3329	-0.28577	6.4825	2.54222	0.120163	0.983677
SL1344_0159	acnB	0.278144	7.07793	2.49073	0.123847	0.985698
SL1344_0462	rpmE2	0.633745	4.30628	2.5084	0.122569	0.985698
SL1344_0680	pgm	-0.200127	8.19561	2.50176	0.123047	0.985698
SL1344_0946	recEa	0.604549	5.15508	2.49658	0.123422	0.985698
SL1344_1595	SL1344_1595	0.525634	6.07335	2.53086	0.121917	0.985698
SL1344_1682	hns	-0.227892	9.90124	2.51474	0.122113	0.985698
SL1344_2078	wcaK	0.989692	3.42716	2.52677	0.121254	0.985698
SL1344_2392	cysZ	-0.46338	5.05351	2.50219	0.123016	0.985698
SL1344_2615	yfiQ	-0.314491	8.43113	2.4958	0.124256	0.985698
SL1344_2693	SL1344_2693	0.903806	3.91301	2.4973	0.12337	0.985698
SL1344_2967	ygdL	-0.203047	7.70115	2.50334	0.122933	0.985698
SL1344_3023	ygfY	-0.322523	5.89434	2.48254	0.124445	0.985698
SL1344_3335	yhcO	-0.436752	5.01987	2.50826	0.122579	0.985698
SL1344_3746	SL1344_3746	1.4263	3.70212	2.48775	0.124064	0.985698
SL1344_3756	uhpA	-0.220299	7.16819	2.50032	0.123151	0.985698
SL1344_3901	dapF	-0.240585	6.87079	2.48771	0.124067	0.985698
SL1344_3938	yigZ	0.276142	7.67864	2.48699	0.12412	0.985698
STnc490c	STnc490c	-0.81084	3.61812	2.50072	0.123122	0.985698
SL1344_1211	yaoF	0.545075	4.23253	2.56926	0.126136	0.986374
SL1344_1362	purR	-0.237679	7.21319	2.46218	0.125947	0.986374
SL1344_1703	hemK	-0.28858	6.05987	2.46598	0.125665	0.986374
SL1344_2259	yfaV	0.677882	4.09454	2.46907	0.125436	0.986374
SL1344_2974	recC	-0.221264	7.00679	2.45708	0.126326	0.986374
SL1344_3100	SL1344_3100	-0.298649	5.82387	2.4638	0.125826	0.986374
SL1344_3607	yhjY	0.352258	5.38728	2.45789	0.126266	0.986374
SL1344_4172	plsB	-0.181726	8.84089	2.45964	0.126136	0.986374
SL1344_0004	thrC	0.209834	7.86213	2.10338	0.156205	0.992379
SL1344_0014	SL1344_0014	0.289434	6.00485	1.83604	0.184417	0.992379
SL1344_0015	SL1344_0015	0.743012	5.29611	1.9622	0.171637	0.992379
SL1344_0035	SL1344_0035	0.710401	3.60141	2.03505	0.162896	0.992379
SL1344_0039	SL1344_0039	-0.30504	5.95334	2.04385	0.162016	0.992379
SL1344_0042	SL1344_0042	0.335947	5.65611	1.84395	0.183499	0.992379
SL1344_0078	fixC	0.85656	5.19759	1.73622	0.198571	0.992379
SL1344_0086	yabF	-0.962964	3.83634	2.38546	0.131796	0.992379
SL1344_0087	kefC	0.448422	5.15423	1.89114	0.178135	0.992379
SL1344_0097	hepA	-0.208561	8.36602	2.2798	0.140376	0.992379
SL1344_0106	thiQ	0.335759	5.57695	2.15666	0.151213	0.992379
SL1344_0114	leuL	-0.527383	5.03901	2.14229	0.152868	0.992379
SL1344_0143	pilB	0.911454	4.85257	2.03993	0.163415	0.992379
SL1344_0149	SL1344_0149	0.526515	4.14469	2.11797	0.163454	0.992379
SL1344_0167	speE	0.20077	7.52883	1.94964	0.171743	0.992379
SL1344_0170	gcd	0.277645	7.22334	2.29471	0.139126	0.992379
SL1344_0173	yadG	0.36772	5.92362	1.68543	0.203007	0.992379
SL1344_0203	hemL	-0.190217	7.44755	2.25943	0.142104	0.992379
SL1344_0210	htrA	0.26083	7.19137	1.91945	0.175007	0.992379
SL1344_0244	yaeB	0.18898	7.92708	1.71792	0.198811	0.992379
SL1344_0249	yaeD	0.226796	8.1686	2.18001	0.149085	0.992379
SL1344_0255	dniR	-0.178965	10.0484	1.97958	0.168578	0.992379
SL1344_0259	dnaQ	-0.23246	7.65579	1.91465	0.175532	0.992379
SL1344_0274	sciK1	0.729794	3.72964	1.75579	0.194053	0.992379
SL1344_0332	stbD	-0.511903	4.76007	2.29837	0.138821	0.992379
SL1344_0334	SL1344_0334	1.44546	4.78327	2.43629	0.129203	0.992379
SL1344_0348	SL1344_0348	0.758761	4.4636	2.33554	0.135806	0.992379
SL1344_0381	proC	0.321541	7.52653	2.2134	0.146757	0.992379
SL1344_0383	aroL	0.303935	6.08612	2.33779	0.135589	0.992379
SL1344_0393	phoR	0.209119	6.2401	1.83386	0.184671	0.992379
SL1344_0398	yajB	0.255824	6.49532	1.98564	0.167946	0.992379
SL1344_0427	thiJ	-0.296395	5.31496	1.74379	0.195545	0.992379
SL1344_0438	ampG	0.291396	8.15981	1.93038	0.174573	0.992379
SL1344_0439	yajG	0.223126	6.30588	1.82591	0.185601	0.992379
SL1344_0474	priC	-0.438125	4.75634	2.32351	0.13675	0.992379
SL1344_0476	apt	-0.198011	8.18674	2.26339	0.141766	0.992379
SL1344_0478	ybaB	0.288155	6.19887	2.43152	0.128247	0.992379
SL1344_0484	gsk	-0.192288	7.31884	1.82794	0.185363	0.992379
SL1344_0495	ybbL	0.686157	4.67757	2.26474	0.141651	0.992379
SL1344_0507	ybbS	0.585125	4.30415	1.89646	0.177542	0.992379
SL1344_0518	glxK	0.847061	4.66985	1.73089	0.198099	0.992379
SL1344_0553	SL1344_0553	0.89745	3.75427	1.69163	0.202197	0.992379
SL1344_0555	SL1344_0555	0.257355	6.10319	1.77973	0.191116	0.992379
SL1344_0566	nfnB	0.360545	5.70809	2.28477	0.139958	0.992379
SL1344_0595	dsbG	0.292422	5.55864	1.93302	0.198933	0.992379
SL1344_0613	citA	0.431754	5.02019	1.98423	0.168092	0.992379
SL1344_0644	ybeS	-0.754589	3.73277	1.72834	0.197488	0.992379
SL1344_0661	SL1344_0661	-0.425195	4.63955	1.68549	0.202999	0.992379
SL1344_0667	nagE	0.30599	5.67295	1.71964	0.198592	0.992379
SL1344_0673	SL1344_0673	-0.39695	4.45576	1.77426	0.197076	0.992379
SL1344_0688	kdpA	0.345094	6.81645	1.99345	0.167808	0.992379
SL1344_0733	nadA	0.655973	4.03429	2.1808	0.151614	0.992379
SL1344_0763	ybhC	-0.178184	8.22967	2.14033	0.152723	0.992379
SL1344_0785	SL1344_0785	0.910188	4.65555	1.84746	0.184416	0.992379
SL1344_0795	ybiH	-0.29083	5.79125	1.85251	0.182511	0.992379
SL1344_0827	yliD	-0.332859	5.96332	2.28848	0.139647	0.992379
SL1344_0847	ybjM	-0.358477	5.21877	1.72982	0.197301	0.992379
SL1344_0849	ybjC	0.621722	5.1204	2.21733	0.146528	0.992379
SL1344_0850	mdaA	0.257745	5.94848	1.86239	0.18138	0.992379
SL1344_0881	ybjZ	0.261607	7.00998	2.36419	0.133473	0.992379
SL1344_0884	clpA	-0.26695	9.3324	2.288	0.139687	0.992379
SL1344_0897	lrp	0.178082	7.80553	2.10098	0.156435	0.992379
SL1344_0915	aroA	0.240116	6.84046	2.42619	0.128652	0.992379
SL1344_0923	ycaQ	-0.362933	4.78996	1.74342	0.195591	0.992379
SL1344_0933	ycbK	0.235254	5.96661	1.77674	0.19148	0.992379
SL1344_0934	ycbL	-0.239638	6.85176	1.98134	0.168394	0.992379
SL1344_0939	dpaL	0.897366	3.81342	1.89416	0.177798	0.992379
SL1344_0959	ninG	0.793203	4.01024	1.86675	0.180883	0.992379
SL1344_0971	SL1344_0971	0.551558	6.08324	1.94045	0.173486	0.992379
SL1344_0998	pyrD	0.26558	5.76748	1.74675	0.195175	0.992379
SL1344_1004	pqiB	0.246459	6.30791	1.72458	0.197963	0.992379
SL1344_1008	lonH	-0.168583	7.46312	1.97137	0.169439	0.992379
SL1344_1009	ycbG	-0.382285	5.11732	2.32272	0.136814	0.992379
SL1344_1014	yccF	-0.433361	4.59505	1.96894	0.169695	0.992379
SL1344_1038	hpaB	0.766527	4.31982	2.26169	0.141911	0.992379
SL1344_1046	hpaX	0.677929	4.4652	2.40563	0.130228	0.992379
SL1344_1065	SL1344_1065	0.279633	6.60508	2.11333	0.155259	0.992379
SL1344_1071	SL1344_1071	0.362525	5.34205	1.90391	0.176715	0.992379
SL1344_1073	ycdX	-0.264401	6.87588	2.44367	0.12733	0.992379
SL1344_1106	mviM	-0.36124	5.46239	2.09322	0.157179	0.992379
SL1344_1110	flgA	-0.226767	7.62349	2.09853	0.156669	0.992379
SL1344_1129	plsX	-0.191987	9.39226	2.34013	0.1354	0.992379
SL1344_1187	SL1344_1187	-0.28666	6.42556	2.10362	0.156182	0.992379
SL1344_1196	SL1344_1196	-0.386483	5.16732	2.00214	0.166239	0.992379
SL1344_1208	SL1344_1208	-0.582512	3.95324	1.9689	0.201168	0.992379
SL1344_1227	yeaC	-0.327879	5.33512	1.81958	0.186345	0.992379
SL1344_1229	ansA	0.316724	5.41915	1.80801	0.187716	0.992379
SL1344_1239	astA	-0.749124	3.56406	2.08775	0.157707	0.992379
SL1344_1247	celA	-0.486986	4.59248	2.23591	0.14413	0.992379
SL1344_1250	celD	-0.622497	4.17659	2.36846	0.133134	0.992379
SL1344_1281	aroH	-0.223726	6.39192	1.72056	0.198475	0.992379
SL1344_1309	ynhG	0.281945	6.41085	2.00264	0.166187	0.992379
SL1344_1335	sseD	0.759581	3.25568	1.76802	0.192545	0.992379
SL1344_1374	ydhJ	0.341104	5.13752	2.23992	0.143783	0.992379
SL1344_1380	pdxH	0.256399	6.48227	1.69913	0.201225	0.992379
SL1344_1386	rnfE	-0.243648	6.4948	1.70735	0.200165	0.992379
SL1344_1393A	blr	0.294453	6.98682	1.90752	0.176808	0.992379
SL1344_1401	tus	-0.379594	4.80588	2.07154	0.159282	0.992379
SL1344_1418	mlc	0.287602	6.98327	1.74044	0.196176	0.992379
SL1344_1420	clcB	-0.478331	5.07758	1.97268	0.169302	0.992379
SL1344_1422	SL1344_1422	-0.641746	3.83999	2.40092	0.130592	0.992379
SL1344_1427	SL1344_1427	1.92593	3.80446	2.04937	0.162041	0.992379
SL1344_1451	marC	-0.305531	6.22164	2.03814	0.162586	0.992379
SL1344_1467	hyaB2	0.652575	4.49033	2.13478	0.15324	0.992379
SL1344_1472	SL1344_1472	0.593411	5.86589	1.95291	0.17174	0.992379
SL1344_1476	SL1344_1476	0.332031	5.44601	1.86242	0.181377	0.992379
SL1344_1526	srfC	-0.222688	6.98585	1.7146	0.199235	0.992379
SL1344_1540	ydcK	-0.612815	4.09107	2.0963	0.156883	0.992379
SL1344_1571	hrpA	0.186081	7.56672	1.92362	0.174551	0.992379
SL1344_1577	ldhA	-0.224619	7.11889	1.96515	0.170095	0.992379
SL1344_1582	ynaF	-0.380517	5.03052	2.37496	0.13262	0.992379
SL1344_1584	SL1344_1584	0.462838	4.91255	1.77754	0.191382	0.992379
SL1344_1613	tyrR	0.369416	8.19012	1.75628	0.196884	0.992379
SL1344_1618	pspC	0.639026	3.72065	1.72135	0.198374	0.992379
SL1344_1624	sapC	0.385963	5.97166	2.20067	0.147231	0.992379
SL1344_1635	SL1344_1635	-0.301191	5.77785	1.83572	0.184455	0.992379
SL1344_1658	trpA	-0.327279	5.42939	1.95405	0.171272	0.992379
SL1344_1660	yciF	1.19177	4.03231	1.94139	0.173297	0.992379
SL1344_1674	oppD	0.355223	4.63478	1.70086	0.201001	0.992379
SL1344_1675	oppC	0.460154	5.99028	2.24785	0.143097	0.992379
SL1344_1696	ychP	-0.314686	5.71443	2.08766	0.157715	0.992379
SL1344_1699	chaA	0.356985	6.90016	1.83575	0.186121	0.992379
SL1344_1727	emtA	-0.298078	6.08098	2.02984	0.16342	0.992379
SL1344_1746	tnpA_1a	-0.613885	3.76616	1.79752	0.188968	0.992379
SL1344_1747	fadD	-0.214332	6.5596	1.83542	0.184489	0.992379
SL1344_1760	SL1344_1760	0.437416	4.48722	1.83837	0.184146	0.992379
SL1344_1794	SL1344_1794	1.08447	3.48904	2.17515	0.149525	0.992379
SL1344_1839	yecN	-0.243895	6.44436	1.90367	0.176741	0.992379
SL1344_1846	SL1344_1846	-0.382702	5.24624	2.18828	0.148339	0.992379
SL1344_1898	fliF	-0.245581	7.77356	1.80507	0.188217	0.992379
SL1344_1899	fliG	-0.316955	6.57862	1.98935	0.168116	0.992379
SL1344_1908	fliP	0.395533	5.99447	1.7149	0.200906	0.992379
SL1344_1909	fliQ	0.513794	3.68635	2.00688	0.181248	0.992379
SL1344_1913	yodD	0.828528	3.47163	2.1345	0.153266	0.992379
SL1344_1917	yedI	0.336959	6.11471	1.82927	0.185207	0.992379
SL1344_1932	SL1344_1932	0.982083	3.1834	2.11454	0.155143	0.992379
SL1344_1958	SL1344_1958	-0.306737	6.18871	2.44014	0.127595	0.992379
SL1344_1989	SL1344_1989	-0.213396	7.74426	1.68875	0.202574	0.992379
SL1344_1991	erfK	-0.216659	6.7409	1.7703	0.192266	0.992379
SL1344_2027	pduP	-0.875653	3.48424	1.93874	0.172913	0.992379
SL1344_2058	gnd	0.213874	7.97033	1.77638	0.191524	0.992379
SL1344_2060	rfbK	0.286327	7.20568	2.24955	0.142952	0.992379
SL1344_2075	galF	-0.180017	8.41417	2.14146	0.152618	0.992379
SL1344_2081	cpsG	0.992448	4.70191	1.92793	0.174083	0.992379
SL1344_2109	SL1344_2109	0.857883	5.32057	1.75051	0.196807	0.992379
SL1344_2121	yegV	-0.460492	4.92021	1.79499	0.189271	0.992379
SL1344_2135	yehS	-0.208814	7.04384	1.89873	0.177289	0.992379
SL1344_2155	SL1344_2155	0.97858	3.66024	1.97819	0.168723	0.992379
SL1344_2174	SL1344_2174	1.57407	3.04874	2.28316	0.140093	0.992379
SL1344_2181	fruA	0.605657	7.45653	2.09349	0.161524	0.992379
SL1344_2208	oafA	0.251921	7.36874	2.03422	0.162979	0.992379
SL1344_2274	menE	0.303148	5.98109	2.07324	0.159116	0.992379
SL1344_2276	menB	-0.388477	4.61137	1.93573	0.200211	0.992379
SL1344_2285	nuoN	0.33217	6.90216	1.70769	0.201876	0.992379
SL1344_2288	nuoK	0.493845	4.0322	1.78329	0.190684	0.992379
SL1344_2303	yfbT	0.321065	6.41978	2.06538	0.159885	0.992379
SL1344_2316	yfcE	-0.177614	7.11097	2.05	0.161404	0.992379
SL1344_2332	cvpA	-0.239764	6.14774	1.88128	0.17924	0.992379
SL1344_2334	folC	-0.240937	7.29903	2.34186	0.135259	0.992379
SL1344_2339	pdxB	-0.182954	7.24774	1.87362	0.180103	0.992379
SL1344_2341	SL1344_2341	-0.18906	6.81933	1.68245	0.203397	0.992379
SL1344_2351	yfcA	-0.299003	5.82209	2.10984	0.15559	0.992379
SL1344_2368	SL1344_2368	0.447205	4.74905	2.11992	0.154635	0.992379
SL1344_2376	mntH	-0.371826	5.98814	1.82024	0.186839	0.992379
SL1344_2379	yfeC	-0.681775	3.87111	2.34311	0.135159	0.992379
SL1344_2422	eutA	0.843549	4.64936	1.99091	0.167692	0.992379
SL1344_2461	upp	-0.178123	8.97455	2.4361	0.1279	0.992379
SL1344_2465	ppx	0.330671	5.7895	1.90016	0.177131	0.992379
SL1344_2487	yfgB	-0.195442	7.79946	2.05444	0.160964	0.992379
SL1344_2497	sseBb	0.250901	6.41865	1.77658	0.191499	0.992379
SL1344_2514	SL1344_2514	0.509653	4.25067	1.79909	0.18878	0.992379
SL1344_2521	cadA	-0.302922	6.05852	2.01571	0.16485	0.992379
SL1344_2540	pdxJ	-0.380855	4.93837	2.10316	0.156226	0.992379
SL1344_2549	SL1344_2549	0.496974	4.15835	1.98553	0.202215	0.992379
SL1344_2601	rseC	-0.330013	5.17976	1.95434	0.171241	0.992379
SL1344_2625	pheA	0.220796	8.24505	2.24312	0.143506	0.992379
SL1344_2656	recN	-0.277776	7.11901	2.13283	0.153422	0.992379
SL1344_2665	SL1344_2665	-0.436398	4.60777	1.93826	0.172965	0.992379
SL1344_2692	SL1344_2692	1.57951	4.81141	1.91992	0.175306	0.992379
SL1344_2694	SL1344_2694	1.0992	3.57911	1.97396	0.169166	0.992379
SL1344_2774	ygaF	1.01966	4.08973	2.21653	0.146509	0.992379
SL1344_2803	gshA	0.192705	7.43415	1.76988	0.192317	0.992379
SL1344_2816	gutM	0.471507	4.36766	2.30312	0.138427	0.992379
SL1344_2839	fhlA	-0.43567	5.51115	2.14289	0.152485	0.992379
SL1344_2869	spaP	0.692518	4.17702	1.8804	0.180004	0.992379
SL1344_2870	spaO	0.587388	4.81015	1.77711	0.191434	0.992379
SL1344_2871	invJ	0.920536	4.48969	2.36166	0.136603	0.992379
SL1344_2881	SL1344_2881	1.12214	3.50179	2.15895	0.151232	0.992379
SL1344_2896	ygbK	0.953283	7.34478	2.36427	0.138918	0.992379
SL1344_2899	SL1344_2899	-0.425958	5.16217	2.28707	0.139765	0.992379
SL1344_2904	nlpD	0.208459	10.0395	2.20123	0.14718	0.992379
SL1344_2930	ygcF	-0.259974	6.84942	1.96851	0.16974	0.992379
SL1344_2939	barA	0.605341	9.72463	2.4117	0.134705	0.992379
SL1344_2972	recB	-0.201736	6.98391	1.83175	0.184918	0.992379
SL1344_2973	ptr	0.210133	7.02607	2.23658	0.144072	0.992379
SL1344_3033	ubiH	-0.239188	6.47295	2.38788	0.131606	0.992379
SL1344_3040	iciA	0.275336	5.39502	1.72194	0.198299	0.992379
SL1344_3055	SL1344_3055	-0.551389	4.04731	1.97069	0.16951	0.992379
SL1344_3074	pilT	0.711302	5.01668	2.27868	0.141141	0.992379
SL1344_3078	yggV	0.343032	5.95792	2.21109	0.146306	0.992379
SL1344_3094	SL1344_3094	-0.501857	4.53335	2.10516	0.156035	0.992379
SL1344_3110	uxuB	-0.561781	4.20914	2.17584	0.149462	0.992379
SL1344_3115	SL1344_3115	-0.416802	4.63721	2.10025	0.156505	0.992379
SL1344_3119	hybE	0.77309	3.58831	2.27434	0.140837	0.992379
SL1344_3158	yqiB	0.231001	6.57514	1.98272	0.16825	0.992379
SL1344_3161	ygiB	-0.249533	6.06577	1.81424	0.186976	0.992379
SL1344_3179	folB	0.293843	6.30395	2.06267	0.160151	0.992379
SL1344_3185	rpoD	-0.188427	9.48567	2.04253	0.162147	0.992379
SL1344_3201	yqjC	0.340769	5.99987	2.24486	0.143356	0.992379
SL1344_3203	yqjK	0.245044	6.96569	1.69256	0.202077	0.992379
SL1344_3220	garK	0.586457	4.91465	2.12578	0.154084	0.992379
SL1344_3234	gatD	0.459166	4.1385	1.79592	0.18916	0.992379
SL1344_3248	yhbV	1.41613	3.25682	2.0775	0.158701	0.992379
SL1344_3258	rbfA	-0.23983	6.48282	1.90253	0.176868	0.992379
SL1344_3264	secG	-0.163128	11.057	1.72491	0.197923	0.992379
SL1344_3266	folP	-0.239625	6.72323	1.68419	0.20317	0.992379
SL1344_3269	ftsJ	-0.197991	8.27833	1.74	0.19602	0.992379
SL1344_3271	greA	-0.231965	7.69628	1.83566	0.184461	0.992379
SL1344_3277	ispB	-0.191696	8.21212	2.34053	0.135368	0.992379
SL1344_3291	yhbG	0.264722	6.85315	1.88572	0.178741	0.992379
SL1344_3315	SL1344_3315	0.428024	4.88233	1.7688	0.192449	0.992379
SL1344_3360	yhdU	-0.264052	6.04789	1.90392	0.176714	0.992379
SL1344_3416	yheL	-0.295085	7.46635	1.8201	0.187549	0.992379
SL1344_3419	yheO	-0.256575	6.7448	2.06289	0.160129	0.992379
SL1344_3421	slyX	-0.239655	7.45439	1.6834	0.203272	0.992379
SL1344_3436	pabA	-0.307327	5.58789	1.74292	0.195654	0.992379
SL1344_3444	cysG	-0.211465	6.5777	2.26492	0.141636	0.992379
SL1344_3449	gph	0.209606	6.57724	1.84348	0.183554	0.992379
SL1344_3453	aroB	-0.195776	8.99154	2.12468	0.154186	0.992379
SL1344_3470	greB	-0.313123	6.00101	2.26123	0.14195	0.992379
SL1344_3486	rtcB	0.337533	5.70822	2.05357	0.161049	0.992379
SL1344_3505	glgB	0.416638	7.68937	1.98279	0.1711	0.992379
SL1344_3541	zntA	-0.314424	5.75731	1.87207	0.180279	0.992379
SL1344_3548	acpT	-0.235086	6.804	1.89528	0.177673	0.992379
SL1344_3552	yhiI	0.417867	5.29812	2.41929	0.129178	0.992379
SL1344_3565	SL1344_3565	-0.512032	3.93665	1.90562	0.176526	0.992379
SL1344_3602	lpfD	0.229973	6.66974	2.06839	0.159589	0.992379
SL1344_3604	lpfC	-0.429011	5.95154	2.32273	0.136813	0.992379
SL1344_3608	tag	-0.23508	5.69355	1.83243	0.184837	0.992379
SL1344_3617	SL1344_3617	0.385649	5.41494	1.94315	0.172438	0.992379
SL1344_3629	malS	0.403851	5.24849	1.83872	0.184105	0.992379
SL1344_3632	yiaJ	-0.290441	5.69843	1.93272	0.173563	0.992379
SL1344_3644	SL1344_3644	0.692755	4.57659	2.29451	0.139656	0.992379
SL1344_3650	mtlA	-0.339659	5.63161	1.99992	0.166468	0.992379
SL1344_3656	sadA	0.266823	7.29569	2.22825	0.144798	0.992379
SL1344_3665	cysE	0.25225	6.80073	2.21354	0.14609	0.992379
SL1344_3727	cigR	0.322816	6.96746	2.34472	0.135029	0.992379
SL1344_3738	SL1344_3738	-0.230075	6.61964	1.72108	0.198409	0.992379
SL1344_3767	SL1344_3767	-0.275802	6.46898	2.30938	0.13791	0.992379
SL1344_3779	ccmH1	0.676604	3.60392	2.17875	0.149199	0.992379
SL1344_3794	dgoD	0.746839	3.98523	1.96887	0.169702	0.992379
SL1344_3797	dgoR	-0.55496	4.23491	1.83383	0.184674	0.992379
SL1344_3809	yidC	-0.203117	9.02382	1.72688	0.197672	0.992379
SL1344_3823	pstC	-0.30806	5.69562	1.69097	0.202284	0.992379
SL1344_3837	atpE	0.225474	8.64177	1.6844	0.203142	0.992379
SL1344_3839	atpI	-0.18033	8.42221	1.98668	0.167838	0.992379
SL1344_3853	rbsR	0.26911	7.96789	2.21873	0.145632	0.992379
SL1344_3857	yieP	0.22594	8.50594	1.87181	0.180309	0.992379
SL1344_3861	ilvG	-0.245076	8.93244	1.93753	0.173043	0.992379
SL1344_3879	rffE	0.202069	7.23098	2.01317	0.16511	0.992379
SL1344_3890	hemY	-0.202791	7.05003	2.08585	0.15789	0.992379
SL1344_3908	yigG	-0.74222	3.56415	2.2876	0.13972	0.992379
SL1344_3918	metR	-0.365789	5.24065	2.10243	0.156296	0.992379
SL1344_3923	yigN	-0.252905	6.47607	1.99408	0.16707	0.992379
SL1344_3934	SL1344_3934	0.188737	7.79428	2.07879	0.158575	0.992379
SL1344_3943	yihD	0.243529	7.24381	2.0457	0.16183	0.992379
SL1344_3955	typA	-0.163424	10.1572	2.12698	0.153971	0.992379
SL1344_3963	yihO	0.562718	7.56877	2.03676	0.166252	0.992379
SL1344_3965	yihQ	0.40468	5.27366	1.73641	0.19647	0.992379
SL1344_3971	yihW	-0.227785	6.92851	2.32402	0.136708	0.992379
SL1344_3981	fdhE	-0.248591	7.34116	2.31785	0.137213	0.992379
SL1344_3983	fdoH	0.305297	6.29808	1.85558	0.182159	0.992379
SL1344_3991	SL1344_3991	-0.275202	6.50294	2.3288	0.136318	0.992379
SL1344_3993	SL1344_3993	0.649283	3.92483	2.36663	0.133279	0.992379
SL1344_3995	rhaA	0.714256	3.59891	1.86437	0.181154	0.992379
SL1344_4010	fieF	0.220034	7.5257	1.97701	0.168847	0.992379
SL1344_4014	SL1344_4014	0.601965	4.61877	2.05191	0.161214	0.992379
SL1344_4020	SL1344_4020	-0.595378	4.15376	2.04467	0.161934	0.992379
SL1344_4039	menA	-0.203466	7.00742	2.0543	0.160977	0.992379
SL1344_4042	ftsN	-0.213905	8.13145	2.0401	0.16239	0.992379
SL1344_4048	metJ	-0.223928	7.62711	1.93112	0.173737	0.992379
SL1344_4051	SL1344_4051	-0.389393	4.92536	1.87989	0.179396	0.992379
SL1344_4055	metF	-0.332921	5.62544	2.17989	0.149095	0.992379
SL1344_4061	frwC	0.962153	4.6701	2.00165	0.166921	0.992379
SL1344_4087	nusG	-0.184209	10.3006	1.81481	0.186909	0.992379
SL1344_4112	hydH	0.208886	7.8464	1.86529	0.181049	0.992379
SL1344_4137	SL1344_4137	-0.568164	4.18066	1.79829	0.188875	0.992379
SL1344_4146	SL1344_4146	0.481451	4.33032	2.18071	0.172349	0.992379
SL1344_4157	pgi	-0.182692	7.97744	1.7909	0.189763	0.992379
SL1344_4181	qor	0.349237	6.07285	1.85062	0.182729	0.992379
SL1344_4192	ssb	-0.21845	8.40653	2.18756	0.148404	0.992379
SL1344_4195	siiC	0.682249	4.51254	2.12949	0.153735	0.992379
SL1344_4198	siiF	-0.297539	7.28601	2.07809	0.15932	0.992379
SL1344_4206	SL1344_4206	0.229592	6.29929	2.17021	0.149973	0.992379
SL1344_4211	acs	0.525613	5.15555	1.80103	0.188548	0.992379
SL1344_4218	nrfG	-0.485373	4.53416	1.75999	0.193533	0.992379
SL1344_4229	basR	0.440172	6.28957	2.31178	0.139041	0.992379
SL1344_4251	rtsA	0.680821	4.6775	1.86714	0.18159	0.992379
SL1344_4254	SL1344_4254	0.294441	5.41685	1.69021	0.202383	0.992379
SL1344_4269	yjeJ	-0.33038	5.39992	2.35983	0.13382	0.992379
SL1344_4308	yjfM	0.852723	4.3419	2.37945	0.132267	0.992379
SL1344_4310	aidB	0.395063	4.70708	2.0416	0.174966	0.992379
SL1344_4323	SL1344_4323	-0.190859	10.3086	1.84436	0.183452	0.992379
SL1344_4351	iolT1	-0.310021	5.64813	1.99242	0.167241	0.992379
SL1344_4385	treB	0.516862	5.16529	2.07898	0.158556	0.992379
SL1344_4395	SL1344_4395	1.18694	4.98204	1.87031	0.183105	0.992379
SL1344_4421	SL1344_4421	0.191344	6.96841	1.73103	0.197147	0.992379
SL1344_4465	SL1344_4465	0.30423	6.05997	2.08492	0.15798	0.992379
SL1344_4483	SL1344_4483	-0.321418	6.16292	1.82669	0.18551	0.992379
SL1344_4488	prfC	-0.166163	8.39839	1.78576	0.190384	0.992379
SL1344_4495	deoA	0.46185	7.93226	2.27569	0.143262	0.992379
SL1344_P1_0001	finO	0.311448	5.54909	1.72215	0.198273	0.992379
SL1344_P1_0022	SL1344_P1_0022	0.627619	5.65987	1.7055	0.202733	0.992379
SL1344_P1_0034	SL1344_P1_0034	-0.567861	3.79986	1.72679	0.197684	0.992379
SL1344_P1_0039	SL1344_P1_0039	0.619818	5.15379	1.90407	0.176986	0.992379
SL1344_P1_0053	samB	-0.369381	6.07517	2.03085	0.163318	0.992379
SL1344_P1_0059	tlpA	-0.210472	6.939	1.76343	0.193109	0.992379
SL1344_P1_0065	SL1344_P1_0065	0.452527	4.85969	2.33806	0.135567	0.992379
SL1344_P1_0072	SL1344_P1_0072	-0.211605	8.8676	2.25718	0.142296	0.992379
SL1344_P1_0078	SL1344_P1_0078	-0.444511	4.80853	2.36768	0.133196	0.992379
SL1344_P1_0088	pefC	0.606424	7.41816	2.11019	0.159461	0.992379
SL1344_P1_0102	SL1344_P1_0102	-0.227453	7.111	2.392	0.131285	0.992379
SL1344_P2_0060	SL1344_P2_0060	-0.349641	6.58977	1.79738	0.189213	0.992379
SL1344_P2_0068	SL1344_P2_0068	0.847476	3.62871	2.2218	0.145363	0.992379
SL1344_P2_0100	trcD	0.317233	5.55633	1.81993	0.186304	0.992379
CsrC	CsrC	-0.254599	9.7729	1.78128	0.19133	0.992379
FlgO	FlgO	-0.688761	4.24057	1.83275	0.186121	0.992379
GcvB	GcvB	-0.257997	11.7694	2.06428	0.159993	0.992379
MicL	MicL	0.787731	3.55651	2.3084	0.137991	0.992379
OmrB	OmrB	-0.560761	4.53891	1.72444	0.197981	0.992379
OxyS	OxyS	-0.726411	11.0228	2.32711	0.142318	0.992379
RprA	RprA	-0.496741	4.25578	2.20761	0.146614	0.992379
SibA	SibA	-0.466917	10.3662	2.03307	0.167689	0.992379
SraC	SraC	0.319466	6.36429	2.1703	0.149965	0.992379
SraG	SraG	-0.18911	8.6586	2.10439	0.156109	0.992379
STnc1110	STnc1110	-0.247326	6.96493	2.21185	0.146238	0.992379
STnc290	STnc290	-0.441949	5.35163	2.39889	0.130749	0.992379
StyR-44b	StyR-44b	-0.188083	11.9184	1.87874	0.179526	0.992379
SL1344_0005	yaaA	0.187941	6.56696	1.65328	0.207267	0.99356
SL1344_0052	rihC	-0.200145	6.31259	2.02706	0.204562	0.99356
SL1344_0362	prpR	0.646983	4.73759	1.65249	0.207581	0.99356
SL1344_0969	SL1344_0969	0.441433	4.72319	1.66683	0.205458	0.99356
SL1344_0985	SL1344_0985	0.758415	3.25647	1.64856	0.207901	0.99356
SL1344_1222	SL1344_1222	0.465566	4.28282	1.66118	0.206209	0.99356
SL1344_1259	SL1344_1259	-0.308332	4.92912	1.64945	0.20778	0.99356
SL1344_1920	dcm	0.280736	6.66169	1.67847	0.20392	0.99356
SL1344_2143	yehZ	0.659481	5.95157	1.67491	0.206353	0.99356
SL1344_2145	dld	-0.268725	6.18974	1.65582	0.206926	0.99356
SL1344_2633	SL1344_2633	0.222877	6.93394	1.65113	0.207554	0.99356
SL1344_2641	SL1344_2641	0.278023	6.66325	1.65094	0.207581	0.99356
SL1344_2810	ygaD	-0.215343	6.16818	1.66448	0.20577	0.99356
SL1344_2889	SL1344_2889	0.585195	3.91815	1.64832	0.207933	0.99356
SL1344_2893	SL1344_2893	-1.03307	4.04453	1.65301	0.207303	0.99356
SL1344_4324	rpsF	-0.182501	9.1657	1.66531	0.205659	0.99356
SL1344_4366	iolH	-0.338796	5.04782	1.65018	0.207683	0.99356
STnc1460	STnc1460	-0.197913	10.5253	1.66659	0.205489	0.99356
tpke11	tpke11	0.572058	3.4472	1.67152	0.204836	0.99356
SL1344_0001	thrL	0.0934194	6.7735	0.128716	0.722436	0.99541
SL1344_0002	thrA	-0.0352593	8.28938	0.0985166	0.755549	0.99541
SL1344_0003	thrB	0.0929895	8.15869	0.101287	0.7529	0.99541
SL1344_0006	yaaJ	0.198023	6.42897	1.36744	0.250445	0.99541
SL1344_0007	talB	-0.0412016	9.17418	0.0921222	0.76336	0.99541
SL1344_0008	mog	0.14714	6.4714	0.803294	0.376459	0.99541
SL1344_0009	yaaH	-0.167515	9.7647	1.09033	0.30382	0.99541
SL1344_0010	htgA	-0.406328	3.93881	1.00034	0.324345	0.99541
SL1344_0011	yaaI	-0.314506	3.64266	0.374674	0.54457	0.99541
SL1344_0012	dnaK	-0.0940218	11.4031	0.218185	0.643543	0.99541
SL1344_0013	dnaJ	-0.109532	9.51364	0.336418	0.56594	0.99541
SL1344_0019	SL1344_0019	0.188016	5.64102	0.646719	0.426917	0.99541
SL1344_0021	bcfA	-0.326773	4.4305	0.780535	0.383228	0.99541
SL1344_0023	bcfC	0.271418	6.25438	0.671941	0.419263	0.99541
SL1344_0024	bcfD	0.494527	6.08587	1.191	0.285868	0.99541
SL1344_0025	bcfE	0.572073	5.19369	0.637079	0.431156	0.99541
SL1344_0027	bcfG	0.463972	3.78838	1.28544	0.26488	0.99541
SL1344_0028	bcfH	-0.333236	5.11406	1.27408	0.266962	0.99541
SL1344_0031	SL1344_0031	-0.220886	4.0885	0.283513	0.597897	0.99541
SL1344_0032	SL1344_0032	0.311545	3.11383	0.0804709	0.778393	0.99541
SL1344_0033	SL1344_0033	-0.13349	4.96457	0.220424	0.641736	0.99541
SL1344_0034	SL1344_0034	-0.129325	5.66427	0.261717	0.612274	0.99541
SL1344_0036	SL1344_0036	-0.146268	5.10656	0.258629	0.614373	0.99541
SL1344_0037	SL1344_0037	0.149043	4.58833	0.24957	0.62062	0.99541
SL1344_0038	SL1344_0038	0.306359	5.07447	0.722899	0.401187	0.99541
SL1344_0041	nhaR	-0.229003	6.80373	1.41297	0.242861	0.99541
SL1344_0043	SL1344_0043	0.213	4.40338	0.221733	0.640752	0.99541
SL1344_0046	ribF	-0.136628	7.99274	0.845275	0.364418	0.99541
SL1344_0047	ileS	-0.113915	9.10366	0.913408	0.346008	0.99541
SL1344_0048	lspA	-0.152799	7.03973	0.85999	0.360327	0.99541
SL1344_0049	fkpB	-0.117386	6.23164	0.327704	0.570808	0.99541
SL1344_0050	ispH	0.0360789	7.87198	0.0468257	0.829985	0.99541
SL1344_0051	SL1344_0051	-0.089492	6.07122	0.165415	0.686787	0.99541
SL1344_0053	citB2	0.322275	4.89457	1.26624	0.268414	0.99541
SL1344_0054	citA2	0.154745	6.25329	0.485833	0.490566	0.99541
SL1344_0055	SL1344_0055	0.256442	4.64291	0.170163	0.682699	0.99541
SL1344_0056	SL1344_0056	0.478949	3.34807	0.462675	0.501016	0.99541
SL1344_0059	citC2	-0.151	4.41942	0.202435	0.655708	0.99541
SL1344_0061	citE2	0.254737	5.00724	0.106524	0.746428	0.99541
SL1344_0065	dapB	-0.0384736	6.64363	0.0628276	0.803601	0.99541
SL1344_0067	carA	-0.186099	5.07027	0.298355	0.588509	0.99541
SL1344_0069	caiF	0.325515	4.6471	1.22391	0.276419	0.99541
SL1344_0072	caiC	0.324658	4.62875	1.18399	0.286019	0.99541
SL1344_0073	caiB	0.130429	4.03258	0.119015	0.732246	0.99541
SL1344_0074	caiA	-0.298452	4.13795	0.43918	0.525284	0.99541
SL1344_0075	caiT	0.355056	4.08885	0.381116	0.54115	0.99541
SL1344_0076	fixA	-0.694548	3.30049	0.842099	0.365557	0.99541
SL1344_0080	yaaU	0.111495	5.63873	0.17938	0.674594	0.99541
SL1344_0083	SL1344_0083	-0.212446	4.29277	0.336692	0.565599	0.99541
SL1344_0083A	SL1344_0083A	0.448465	5.15667	0.990867	0.326615	0.99541
SL1344_0084	SL1344_0084	0.0553567	5.69163	0.0699985	0.792948	0.99541
SL1344_0089	apaH	0.115656	6.59925	0.584868	0.449725	0.99541
SL1344_0091	ksgA	0.125824	6.80718	0.788383	0.380874	0.99541
SL1344_0092	pdxAa	-0.173249	7.1718	1.36598	0.250693	0.99541
SL1344_0094	imp	-0.0904078	8.85921	0.513494	0.47856	0.99541
SL1344_0095	djlA	-0.124172	6.71248	0.558616	0.459995	0.99541
SL1344_0096	rluA	-0.0535363	7.58765	0.138392	0.712211	0.99541
SL1344_0099	SL1344_0099	-0.435942	4.11808	1.36671	0.250569	0.99541
SL1344_0102	araA	0.504986	3.89982	1.12652	0.296055	0.99541
SL1344_0103	araB	-0.297473	5.31634	1.22106	0.276969	0.99541
SL1344_0104	araC	-0.137184	4.89061	0.239445	0.627773	0.99541
SL1344_0105	yabI	-0.0719503	7.33652	0.262795	0.611546	0.99541
SL1344_0107	thiP	0.152016	7.58418	0.489707	0.489178	0.99541
SL1344_0108	tbpA	0.0744648	6.17439	0.0817725	0.776803	0.99541
SL1344_0110	leuD	-0.0970182	4.63792	0.105654	0.747154	0.99541
SL1344_0112	leuB	-0.25962	5.19656	0.882563	0.354177	0.99541
SL1344_0113	leuA	0.24899	5.04996	0.950841	0.336444	0.99541
SL1344_0115	leuO	0.604181	6.34445	1.05059	0.316017	0.99541
SL1344_0116	ilvI	0.111803	6.01339	0.372828	0.545557	0.99541
SL1344_0117	ilvH	0.113523	5.78616	0.157825	0.693749	0.99541
SL1344_0118	fruR	-0.0525734	6.60009	0.0761346	0.784288	0.99541
SL1344_0119	mraZ	-0.138129	9.38085	0.956891	0.334932	0.99541
SL1344_0120	mraW	-0.125428	8.5861	1.00213	0.323919	0.99541
SL1344_0121	ftsL	-0.106954	6.57048	0.502092	0.483449	0.99541
SL1344_0122	ftsI	-0.262198	10.4594	1.60845	0.214111	0.99541
SL1344_0123	murE	-0.137212	7.65586	1.25627	0.270271	0.99541
SL1344_0124	murF	0.130304	7.41807	0.89922	0.349732	0.99541
SL1344_0130	ddlB	-0.123398	7.78668	0.640389	0.429167	0.99541
SL1344_0131	ftsQ	-0.0904813	7.17164	0.271534	0.605707	0.99541
SL1344_0132	ftsA	-0.0983848	8.11842	0.578797	0.452067	0.99541
SL1344_0133	ftsZ	0.0664651	7.90635	0.191181	0.664721	0.99541
SL1344_0134	lpxC	-0.0312254	10.1163	0.0671028	0.797176	0.99541
SL1344_0135	SL1344_0135	-0.122474	6.74212	0.527593	0.472629	0.99541
SL1344_0137	mutT	0.154697	5.8895	0.520486	0.475603	0.99541
SL1344_0139	yacF	-0.0874885	6.01595	0.211981	0.648172	0.99541
SL1344_0140	coaE	0.180549	6.33161	1.06275	0.30992	0.99541
SL1344_0141	guaC	-0.050962	8.93331	0.123633	0.727313	0.99541
SL1344_0142	pilC	0.116891	4.13783	0.0694312	0.793769	0.99541
SL1344_0146	ampD	0.0763668	5.23084	0.0872796	0.769475	0.99541
SL1344_0147	ampE	-0.0395155	5.81285	0.0385655	0.84549	0.99541
SL1344_0148	SL1344_0148	0.217641	5.34937	0.580183	0.451531	0.99541
SL1344_0150	aroP	0.106634	6.2397	0.412558	0.525014	0.99541
SL1344_0151	pdhR	-0.0778704	9.48641	0.265643	0.609629	0.99541
SL1344_0153	aceF	-0.0499426	9.28772	0.0547175	0.816664	0.99541
SL1344_0154	lpdA	0.0867357	9.63895	0.204248	0.654365	0.99541
SL1344_0156	SL1344_0156	-0.114109	4.07095	0.0765819	0.783672	0.99541
SL1344_0160	SL1344_0160	-0.227258	4.82423	0.729809	0.407032	0.99541
SL1344_0161	yacL	-0.150877	5.73549	0.616235	0.437926	0.99541
SL1344_0162	kdgT	0.127165	4.61784	0.0851975	0.772258	0.99541
SL1344_0163	SL1344_0163	0.0819939	5.0665	0.042512	0.837957	0.99541
SL1344_0164	pdxAb	0.352245	5.07705	1.50116	0.228976	0.99541
SL1344_0165	SL1344_0165	-0.140611	6.47437	0.500747	0.484031	0.99541
SL1344_0166	speD	0.0850783	7.68147	0.23001	0.63461	0.99541
SL1344_0169	cueO	0.147729	5.76696	0.279605	0.600665	0.99541
SL1344_0171	hpt	-0.0383774	8.24566	0.0807872	0.77797	0.99541
SL1344_0172	yadF	-0.0767974	9.52309	0.314593	0.57858	0.99541
SL1344_0174	yadH	0.0747638	5.95485	0.150591	0.700409	0.99541
SL1344_0176	stiC	-0.303481	4.93375	0.946679	0.337489	0.99541
SL1344_0180	yadE	0.0460453	6.64649	0.0891153	0.767135	0.99541
SL1344_0181	panD	-0.0517904	7.15406	0.11862	0.732673	0.99541
SL1344_0183	panB	-0.145303	5.80455	0.369395	0.547403	0.99541
SL1344_0184	folK	0.0823781	5.87337	0.158851	0.692727	0.99541
SL1344_0185	pcnB	-0.114037	8.77261	0.756261	0.390645	0.99541
SL1344_0187	dksA	-0.114362	10.8349	0.420248	0.5212	0.99541
SL1344_0188	sfsA	-0.127079	6.06769	0.627804	0.436712	0.99541
SL1344_0191	mrcB	-0.0403248	8.0786	0.0799758	0.779058	0.99541
SL1344_0192	fhuA	-0.0967157	10.3771	0.251618	0.61931	0.99541
SL1344_0194	fhuD	0.202254	7.06315	1.03402	0.316451	0.99541
SL1344_0195	fhuB	0.0441155	8.39937	0.0717532	0.790431	0.99541
SL1344_0196	stfA	0.308171	3.30263	0.253117	0.618157	0.99541
SL1344_0197	stfC	0.102582	5.011	0.0744694	0.7866	0.99541
SL1344_0202	SL1344_0202	-0.132081	5.77991	0.363618	0.550535	0.99541
SL1344_0204	clcA	0.11075	6.37255	0.288307	0.59483	0.99541
SL1344_0205	yadR	-0.0727745	9.63754	0.19649	0.660398	0.99541
SL1344_0206	yadS	0.131902	6.88283	0.782831	0.382537	0.99541
SL1344_0207	btuF	0.18942	5.34959	0.792778	0.379565	0.99541
SL1344_0209	dgt	-0.212017	5.47606	0.75836	0.389995	0.99541
SL1344_0214	dapD	0.0666285	7.4695	0.206496	0.652437	0.99541
SL1344_0215	glnD	-0.129723	6.5752	0.54501	0.465467	0.99541
SL1344_0217	rpsB	-0.0379101	11.0157	0.047727	0.828383	0.99541
SL1344_0218	tsf	-0.155199	10.7354	1.01026	0.321992	0.99541
SL1344_0219	pyrH	-0.0957729	8.2315	0.500996	0.483923	0.99541
SL1344_0221	dxr	0.147241	6.9455	0.707782	0.406103	0.99541
SL1344_0222	uppS	-0.147099	7.67495	0.807334	0.375276	0.99541
SL1344_0223	cdsA	0.174448	8.27889	1.13	0.295323	0.99541
SL1344_0224	yaeL	-0.031662	8.79661	0.0622073	0.804552	0.99541
SL1344_0226	hlpA	0.106104	8.98861	0.365183	0.549683	0.99541
SL1344_0227	lpxD	0.0369225	9.11744	0.0703078	0.792502	0.99541
SL1344_0228	fabZ	-0.0540681	7.61667	0.0984384	0.755643	0.99541
SL1344_0229	lpxA	-0.0843273	8.5296	0.368682	0.547787	0.99541
SL1344_0230	lpxB	-0.0822429	8.24528	0.324903	0.572451	0.99541
SL1344_0231	rnhB	0.0690105	6.42741	0.185789	0.669185	0.99541
SL1344_0232	dnaE	-0.137921	9.08181	1.33866	0.255394	0.99541
SL1344_0233	accA	-0.113444	7.45321	0.510208	0.47996	0.99541
SL1344_0235	ldcC	0.0333456	7.39421	0.0406077	0.841507	0.99541
SL1344_0236	yaeR	-0.0878493	6.06799	0.240586	0.626958	0.99541
SL1344_0237	mesJ	0.0397433	7.92667	0.0609582	0.806484	0.99541
SL1344_0238	rof	0.174723	6.93805	0.913737	0.345922	0.99541
SL1344_0239	yaeP	0.238161	7.63853	1.54573	0.222666	0.99541
SL1344_0241	yaeJ	0.328883	6.13129	1.52723	0.225363	0.99541
SL1344_0242	cutF	0.0910794	7.54877	0.356541	0.554419	0.99541
SL1344_0243	proS	0.0384025	9.31146	0.0725943	0.789237	0.99541
SL1344_0246	metQ	0.0846597	9.01717	0.300261	0.587326	0.99541
SL1344_0247	yaeE	0.0284401	8.02902	0.0428937	0.83717	0.99541
SL1344_0248	abc	0.111679	9.53866	0.568698	0.456007	0.99541
SL1344_0250	dkgB	-0.106554	8.80361	0.325363	0.572271	0.99541
SL1344_0253	yafD	-0.181948	7.61722	0.904924	0.348228	0.99541
SL1344_0254	yafE	0.0540358	7.95605	0.0952468	0.759507	0.99541
SL1344_0257	yafS	-0.154891	7.03612	0.564577	0.45763	0.99541
SL1344_0262	sciC	-0.0981227	7.29211	0.142341	0.708852	0.99541
SL1344_0266	sciG	-0.176499	7.56976	0.615644	0.438547	0.99541
SL1344_0267	sciH	-0.289961	3.71347	0.476096	0.494914	0.99541
SL1344_0268	sciI	-0.339887	6.95227	0.950013	0.338753	0.99541
SL1344_0271	sciK	-0.250511	4.56787	0.313289	0.579365	0.99541
SL1344_0276	sciO	-0.191212	4.25037	0.148249	0.70263	0.99541
SL1344_0277	sciP	0.248402	4.16249	0.39383	0.534516	0.99541
SL1344_0278	sciQ	0.131473	4.01358	0.0882549	0.768228	0.99541
SL1344_0279	sciR	0.292903	3.17026	0.158574	0.692981	0.99541
SL1344_0280	sciS	-0.0650683	6.25262	0.0483575	0.827382	0.99541
SL1344_0281	sciT	-0.598655	3.38024	0.888702	0.352529	0.99541
SL1344_0285	sciW	-0.167735	4.05455	0.148758	0.702145	0.99541
SL1344_0286	SL1344_0286	-0.150632	7.83633	0.304214	0.585946	0.99541
SL1344_0286A	SL1344_0286A	0.155771	5.72021	0.267928	0.608161	0.99541
SL1344_0286B	SL1344_0286B	-0.114229	6.60584	0.397889	0.53243	0.99541
SL1344_0288	sciX	0.29134	3.67076	0.415359	0.523619	0.99541
SL1344_0289	sciY	0.152042	3.6646	0.117382	0.744371	0.99541
SL1344_0297	safC	-0.250309	6.11966	1.52724	0.22506	0.99541
SL1344_0298	safD	-0.247266	4.2385	0.452401	0.505776	0.99541
SL1344_0299	ybeJ	0.29703	4.19556	0.818232	0.41065	0.99541
SL1344_0300	sinR	0.411437	4.92001	1.6246	0.211158	0.99541
SL1344_0303	sciZ	-0.254657	4.31767	0.409374	0.526607	0.99541
SL1344_0304	yafV	-0.137794	5.91541	0.387407	0.537849	0.99541
SL1344_0305	fadE	-0.110123	6.43296	0.335297	0.566402	0.99541
SL1344_0306	gmhA	0.0950777	7.58953	0.257853	0.614902	0.99541
SL1344_0308	yafK	-0.0652171	7.38424	0.153354	0.697813	0.99541
SL1344_0309	dbh	-0.116575	6.61157	0.477913	0.494098	0.99541
SL1344_0310	SL1344_0310	-0.220577	4.89393	0.349594	0.558283	0.99541
SL1344_0311	prfH	0.369166	4.21333	1.16917	0.287238	0.99541
SL1344_0314	frsA	-0.0529205	6.70024	0.0901581	0.765818	0.99541
SL1344_0316	phoE	0.225597	4.89291	0.531504	0.471005	0.99541
SL1344_0317	proB	0.0648353	6.9084	0.202992	0.655198	0.99541
SL1344_0318	proA	0.0837717	7.21723	0.274829	0.603537	0.99541
SL1344_0322	SL1344_0322	0.110674	4.54765	0.142205	0.70846	0.99541
SL1344_0323	SL1344_0323	-0.314914	3.6568	0.202949	0.655232	0.99541
SL1344_0324	leuC2	0.374721	5.90792	0.347464	0.561549	0.99541
SL1344_0326	SL1344_0326	0.178849	3.73518	0.0823125	0.775942	0.99541
SL1344_0327	SL1344_0327	0.0752995	4.98922	0.0713317	0.791033	0.99541
SL1344_0328	SL1344_0328	0.252688	4.96654	0.738981	0.396053	0.99541
SL1344_0329	SL1344_0329	0.684463	3.28312	0.706541	0.406511	0.99541
SL1344_0331	stbE	0.267266	4.13717	0.597596	0.470018	0.99541
SL1344_0333	stbC	0.251244	5.99828	0.750771	0.392584	0.99541
SL1344_0337	SL1344_0337	0.12305	3.65509	0.0682394	0.795505	0.99541
SL1344_0338	SL1344_0338	0.164624	5.69653	0.357693	0.553783	0.99541
SL1344_0339	SL1344_0339	-0.0777896	5.94613	0.195296	0.662824	0.99541
SL1344_0340	SL1344_0340	-0.312694	3.95822	0.917812	0.344864	0.99541
SL1344_0341	SL1344_0341	-0.482066	3.87676	0.457075	0.50381	0.99541
SL1344_0344	SL1344_0344	0.235226	3.48752	0.171172	0.68169	0.99541
SL1344_0346	SL1344_0346	0.664534	6.41819	1.57126	0.222582	0.99541
SL1344_0347	SL1344_0347	0.736163	3.02193	0.43752	0.513187	0.99541
SL1344_0351	SL1344_0351	0.160518	5.31888	0.326091	0.571753	0.99541
SL1344_0352	mod	-0.0613656	6.94689	0.177934	0.67583	0.99541
SL1344_0353	res	0.127874	7.13238	0.583318	0.450322	0.99541
SL1344_0354	SL1344_0354	0.180711	5.13558	0.150561	0.700437	0.99541
SL1344_0359	foxA	-0.200664	5.73482	0.776748	0.384372	0.99541
SL1344_0360	yahN	0.0692144	4.93316	0.0583767	0.810542	0.99541
SL1344_0361	yahO	0.344771	4.68206	1.25519	0.270474	0.99541
SL1344_0364	prpC	0.257853	3.66009	0.27636	0.602534	0.99541
SL1344_0365	prpD	0.389486	3.97745	0.468828	0.498203	0.99541
SL1344_0366	prpE	-0.284104	4.79419	0.363712	0.550484	0.99541
SL1344_0367	hemB	-0.0427267	7.38534	0.0686888	0.794849	0.99541
SL1344_0368	yaiU	0.0330533	6.99728	0.0431197	0.836748	0.99541
SL1344_0369	yaiV	-0.352547	4.42507	0.792766	0.379569	0.99541
SL1344_0370	ampH	-0.0386362	6.0106	0.050901	0.822864	0.99541
SL1344_0373	yaiY	0.543917	3.71607	1.13554	0.313535	0.99541
SL1344_0374	yaiZ	0.0836867	5.48284	0.129204	0.721498	0.99541
SL1344_0375	ddlA	0.137959	7.03382	0.91399	0.345857	0.99541
SL1344_0376	SL1344_0376	-0.328301	4.22126	0.995025	0.347144	0.99541
SL1344_0377	SL1344_0377	0.291894	4.93557	1.17207	0.286651	0.99541
SL1344_0379	psiF	0.285838	3.71339	0.363318	0.550699	0.99541
SL1344_0380	adrA	0.103249	5.47377	0.165993	0.68627	0.99541
SL1344_0382	yaiI	0.116	6.00892	0.340179	0.563604	0.99541
SL1344_0384	yaiA	0.256105	4.75688	0.737896	0.396396	0.99541
SL1344_0385	aroM	-0.165012	5.02538	0.332105	0.568246	0.99541
SL1344_0386	yaiE	-0.173704	6.97346	1.20857	0.279397	0.99541
SL1344_0388	yajF	0.130728	5.20392	0.239788	0.627527	0.99541
SL1344_0389	araJ	-0.0516735	5.66789	0.0639043	0.801962	0.99541
SL1344_0390	sbcC	-0.0925117	6.28792	0.296034	0.589957	0.99541
SL1344_0391	sbcD	-0.12618	6.06679	0.644504	0.427703	0.99541
SL1344_0394	brnQ	-0.159877	7.76089	1.26398	0.268833	0.99541
SL1344_0395	proY	-0.0933388	8.06516	0.40163	0.530521	0.99541
SL1344_0397	tsaA	-0.126682	9.82703	0.677139	0.416351	0.99541
SL1344_0400	tgt	0.179848	8.39177	1.21873	0.27742	0.99541
SL1344_0402	secD	-0.0394608	8.75084	0.0682982	0.795419	0.99541
SL1344_0403	secF	0.0698253	9.06435	0.179842	0.6742	0.99541
SL1344_0404	SL1344_0404	-0.144415	3.94772	0.142294	0.708373	0.99541
SL1344_0406	yajD	0.0453197	5.87157	0.048536	0.826958	0.99541
SL1344_0407	tsx	0.0568903	6.32338	0.0490335	0.826088	0.99541
SL1344_0409	nrdR	0.0435408	6.61239	0.0671237	0.797145	0.99541
SL1344_0410	ribD	0.040444	7.163	0.0629469	0.803419	0.99541
SL1344_0414	pgpA	-0.125769	6.64623	0.362808	0.550977	0.99541
SL1344_0415	yajO	0.0543769	5.53164	0.0560329	0.814311	0.99541
SL1344_0417	ispA	0.170962	7.89084	0.620372	0.436864	0.99541
SL1344_0418	xseB	-0.207346	5.65273	0.988439	0.3272	0.99541
SL1344_0419	thiI	-0.0781147	7.45363	0.258032	0.61478	0.99541
SL1344_0420	phnV	-0.0988611	4.35064	0.0784182	0.781162	0.99541
SL1344_0422	phnT	0.652613	4.2702	1.49242	0.230306	0.99541
SL1344_0423	phnS	0.319157	4.65177	0.632187	0.432111	0.99541
SL1344_0424	phnR	-0.326831	5.05565	1.28952	0.264137	0.99541
SL1344_0426	phnX	0.161086	3.80992	0.134162	0.716441	0.99541
SL1344_0428	apbA	0.0508304	5.65312	0.0527543	0.819725	0.99541
SL1344_0429	yajQ	-0.0653785	8.93037	0.279205	0.60068	0.99541
SL1344_0431	SL1344_0431	0.129186	4.83313	0.233018	0.632411	0.99541
SL1344_0432	SL1344_0432	0.258703	5.17253	0.922793	0.343575	0.99541
SL1344_0433	cyoE	0.103774	8.57513	0.216123	0.645604	0.99541
SL1344_0435	cyoC	0.420102	6.98129	1.36037	0.255749	0.99541
SL1344_0436	cyoB	0.166361	8.92393	0.251106	0.621267	0.99541
SL1344_0440	bolA	-0.16915	7.67567	1.05734	0.311137	0.99541
SL1344_0441	tig	-0.0813172	9.74663	0.335553	0.566254	0.99541
SL1344_0442	clpP	-0.108008	7.94453	0.576434	0.452984	0.99541
SL1344_0443	clpX	-0.107611	9.08688	0.526141	0.473234	0.99541
SL1344_0444	lon	-0.135007	10.1645	0.985906	0.327811	0.99541
SL1344_0445	hupB	-0.166579	11.2491	0.76791	0.387059	0.99541
SL1344_0446	cypD	-0.0367813	9.05515	0.0463391	0.830856	0.99541
SL1344_0449	ybaX	-0.0436686	7.20153	0.11981	0.731389	0.99541
SL1344_0450	ybaE	-0.217643	4.90549	0.508009	0.480902	0.99541
SL1344_0451	cof	0.529158	3.58175	1.23848	0.273628	0.99541
SL1344_0455	mdlB	-0.0506751	6.88561	0.080877	0.77785	0.99541
SL1344_0456	glnK	-0.713971	3.12285	0.653914	0.424381	0.99541
SL1344_0457	amtB	0.082542	5.40323	0.0679842	0.795917	0.99541
SL1344_0459	ybaY	0.320134	5.22158	1.30022	0.262201	0.99541
SL1344_0461	ylaB	-0.0938926	6.53297	0.264043	0.610704	0.99541
SL1344_0463	rpmJa	0.217348	4.63002	0.579863	0.451655	0.99541
SL1344_0465	maa	0.0663609	6.81924	0.153918	0.697286	0.99541
SL1344_0466	hha	0.146737	6.39845	0.435796	0.51364	0.99541
SL1344_0467	ybaJ	0.173746	6.79331	1.2285	0.275536	0.99541
SL1344_0468	acrB	0.130698	9.18726	0.532367	0.470648	0.99541
SL1344_0469	acrA	0.0925608	7.74605	0.319163	0.575848	0.99541
SL1344_0470	acrR	-0.0380468	6.58486	0.0497123	0.824909	0.99541
SL1344_0471	aefA	0.0368827	8.40652	0.0663365	0.798311	0.99541
SL1344_0472	SL1344_0472	0.13107	6.05645	0.619552	0.436707	0.99541
SL1344_0473	ybaM	-0.272675	3.91399	0.349682	0.558234	0.99541
SL1344_0479	recR	-0.0725448	8.1733	0.226332	0.637322	0.99541
SL1344_0480	htpG	-0.0433768	10.2912	0.0943968	0.760548	0.99541
SL1344_0481	adk	-0.0855608	8.7245	0.593623	0.446382	0.99541
SL1344_0482	hemH	-0.171712	6.60809	0.981371	0.328911	0.99541
SL1344_0483	aes	-0.0966268	5.95237	0.0952996	0.759547	0.99541
SL1344_0485	ybaL	-0.042955	8.10189	0.114867	0.73677	0.99541
SL1344_0486	fsr	-0.226727	6.04831	1.51581	0.226767	0.99541
SL1344_0487	ushA	0.0513601	7.1628	0.0647665	0.800659	0.99541
SL1344_0488	ybaK	0.0913197	6.01849	0.24812	0.621632	0.99541
SL1344_0490	SL1344_0490	-0.224499	4.67715	0.340326	0.56352	0.99541
SL1344_0491	copA	0.106046	6.47376	0.103299	0.750595	0.99541
SL1344_0492	cueR	0.186711	5.12699	0.347339	0.559548	0.99541
SL1344_0496	ybbM	0.122068	5.64364	0.410645	0.52597	0.99541
SL1344_0497	ybbN	-0.186642	7.80368	1.41938	0.241818	0.99541
SL1344_0498	ybbO	-0.0721882	4.91867	0.084843	0.772621	0.99541
SL1344_0499	tesA	-0.169895	5.12849	0.42771	0.517547	0.99541
SL1344_0500	SL1344_0500	-0.398706	4.13346	0.619776	0.436625	0.99541
SL1344_0501	ybbP	-0.201045	6.52279	1.20337	0.280416	0.99541
SL1344_0503	sfbA	-0.191409	4.38789	0.279733	0.600338	0.99541
SL1344_0505	sfbC	-0.194011	4.50691	0.300918	0.586918	0.99541
SL1344_0508	allA	0.169883	3.72719	0.186043	0.684564	0.99541
SL1344_0509	allR	0.31568	6.64399	1.52316	0.226376	0.99541
SL1344_0510	gcl	-0.299134	4.11478	0.531234	0.471117	0.99541
SL1344_0512	garRa	0.647872	4.80268	1.60969	0.213547	0.99541
SL1344_0513	SL1344_0513	0.743561	7.07827	0.839996	0.369507	0.99541
SL1344_0516	allB	0.676964	3.40759	1.99363	0.219819	0.99541
SL1344_0517	ybbY	0.252734	5.42954	0.380929	0.541248	0.99541
SL1344_0519	ylbA	-0.1871	5.85079	0.260074	0.613651	0.99541
SL1344_0521	allD	-0.385095	4.05903	0.945708	0.337733	0.99541
SL1344_0522	fdrA	-0.121374	5.27478	0.0545451	0.816872	0.99541
SL1344_0526	purK	-0.278394	6.31445	1.20492	0.280297	0.99541
SL1344_0529	ppiB	0.0688348	8.50713	0.214504	0.646233	0.99541
SL1344_0530	cysS	-0.147877	7.88801	1.395	0.24582	0.99541
SL1344_0531	SL1344_0531	0.371423	4.73452	1.45514	0.236094	0.99541
SL1344_0533	ybcI	0.230126	5.59871	0.208795	0.651039	0.99541
SL1344_0536	fimA	-0.0835792	6.76217	0.138848	0.711931	0.99541
SL1344_0538	fimC	0.608897	3.56121	0.436567	0.521367	0.99541
SL1344_0539	fimD	0.0735174	4.88496	0.0398504	0.842971	0.99541
SL1344_0540	fimH	-0.128306	5.8707	0.0786855	0.781184	0.99541
SL1344_0541	fimF	-0.317837	5.03822	0.816096	0.372727	0.99541
SL1344_0542	fimZ	0.145019	3.47109	0.0919375	0.76359	0.99541
SL1344_0543	fimY	0.290416	4.00331	0.365011	0.549776	0.99541
SL1344_0545	fimW	0.442016	3.60543	0.881816	0.354378	0.99541
SL1344_0547	SL1344_0547	0.392446	5.95389	0.212968	0.649339	0.99541
SL1344_0548	gtrBa	0.446944	4.9685	0.151045	0.701582	0.99541
SL1344_0550	SL1344_0550	-0.0939252	5.03188	0.140382	0.710246	0.99541
SL1344_0550A	cusA	0.0885317	4.03052	0.0403012	0.842098	0.99541
SL1344_0551	ykgD	-0.215466	4.44582	0.354925	0.555313	0.99541
SL1344_0552	ykgC	-0.0968119	5.57369	0.15882	0.692756	0.99541
SL1344_0554	ykgB	0.212329	3.77236	0.20173	0.656199	0.99541
SL1344_0556	pheP	0.0994565	8.57779	0.643231	0.428155	0.99541
SL1344_0557	ybdG	-0.0488527	5.64685	0.0571076	0.812573	0.99541
SL1344_0558	apeE	0.0425097	5.85035	0.041273	0.840232	0.99541
SL1344_0559	SL1344_0559	0.189412	5.81566	0.806247	0.375594	0.99541
SL1344_0560	SL1344_0560	-0.200281	4.10529	0.241224	0.626502	0.99541
SL1344_0561	SL1344_0561	0.436888	5.49872	0.693125	0.41234	0.99541
SL1344_0568	ramR	0.166483	5.69493	0.641899	0.428629	0.99541
SL1344_0570	ybdJ	0.338543	5.46915	1.18517	0.284586	0.99541
SL1344_0571	ybdK	0.159529	5.63505	0.131647	0.719795	0.99541
SL1344_0572	entD	0.158296	5.6543	0.202005	0.656373	0.99541
SL1344_0573	fepA	0.205806	9.0601	0.264051	0.612659	0.99541
SL1344_0574	fes	-0.0939142	8.85095	0.0416562	0.840281	0.99541
SL1344_0575	ybdZ	0.341669	5.73614	0.824132	0.371933	0.99541
SL1344_0577	fepE	0.0783536	7.59483	0.250707	0.619828	0.99541
SL1344_0578	fepC	-0.0618378	6.59348	0.122383	0.728638	0.99541
SL1344_0579	fepG	0.122415	6.51448	0.38044	0.541507	0.99541
SL1344_0581	ybdA	-0.104343	7.52024	0.269511	0.607267	0.99541
SL1344_0582	fepB	0.175697	7.37711	0.48615	0.491555	0.99541
SL1344_0584	entE	0.0745289	8.06982	0.0442617	0.835313	0.99541
SL1344_0585	entB	0.286116	7.02925	0.605874	0.444549	0.99541
SL1344_0586	entA	0.12242	7.21626	0.106212	0.74758	0.99541
SL1344_0587	ybdB	0.0521708	6.63765	0.0445022	0.834284	0.99541
SL1344_0588	cstAa	0.149098	8.1365	0.391128	0.536984	0.99541
SL1344_0589	ybdD	-0.164451	4.38991	0.316855	0.582371	0.99541
SL1344_0592	ybdM	0.150276	3.88194	0.0884665	0.767959	0.99541
SL1344_0596	ahpC	-0.136143	11.6793	0.566539	0.456856	0.99541
SL1344_0597	ahpF	-0.119677	9.59833	0.300498	0.587733	0.99541
SL1344_0599	SL1344_0599	0.638994	6.2085	1.29641	0.26597	0.99541
SL1344_0600	SL1344_0600	0.299797	3.55692	0.293008	0.591855	0.99541
SL1344_0601	SL1344_0601	-0.176073	6.17142	0.635299	0.430991	0.99541
SL1344_0602	ybdQ	0.15996	7.04241	1.07951	0.306194	0.99541
SL1344_0604	rnk	-0.1785	6.30119	1.11374	0.298768	0.99541
SL1344_0611	citD	0.490543	4.80163	0.283526	0.598583	0.99541
SL1344_0612	citC	-0.29954	3.59271	0.233001	0.632424	0.99541
SL1344_0614	citB	-0.244305	4.73981	0.721198	0.401735	0.99541
SL1344_0617	cspE	0.210241	9.68284	1.32749	0.257349	0.99541
SL1344_0618	ccrB	-0.184562	6.10209	0.856593	0.361265	0.99541
SL1344_0619	SL1344_0619	0.109278	4.39561	0.0749167	0.785976	0.99541
SL1344_0622	ybeF	-0.0678961	5.4605	0.106136	0.746598	0.99541
SL1344_0623	lipB	-0.217026	6.6838	1.47067	0.233661	0.99541
SL1344_0626	rlpA	0.103859	6.06423	0.241627	0.626216	0.99541
SL1344_0629	ybeA	-0.13079	6.65857	0.542782	0.466373	0.99541
SL1344_0630	ybeB	0.191856	6.20115	0.695518	0.410158	0.99541
SL1344_0631	cobC	-0.212553	4.19645	0.297153	0.589258	0.99541
SL1344_0633	nadD	0.170975	5.66477	0.409593	0.526498	0.99541
SL1344_0635	rlpB	-0.0755177	6.90955	0.23693	0.629579	0.99541
SL1344_0636	leuS	0.087495	8.51099	0.391289	0.53583	0.99541
SL1344_0638	SL1344_0638	0.396359	4.1296	1.05575	0.311495	0.99541
SL1344_0639	SL1344_0639	-0.425529	4.70295	1.61667	0.212251	0.99541
SL1344_0640	SL1344_0640	-0.0406565	6.35462	0.0505534	0.823459	0.99541
SL1344_0641	ybeL	-0.0734052	4.89651	0.0839784	0.774368	0.99541
SL1344_0642	ybeQ	0.272747	5.15199	1.21567	0.278013	0.99541
SL1344_0647	ybeV	0.395745	4.57054	1.51668	0.226635	0.99541
SL1344_0648	hscC	0.13992	4.55779	0.167509	0.684921	0.99541
SL1344_0649	SL1344_0649	0.130902	4.19797	0.115375	0.736211	0.99541
SL1344_0651	gltL	-0.324873	4.41661	0.789412	0.380567	0.99541
SL1344_0652	gltK	-0.0966679	4.82765	0.0811773	0.77745	0.99541
SL1344_0653	gltJ	0.440348	5.80559	1.191	0.283632	0.99541
SL1344_0654	gltI	0.100303	5.39321	0.133701	0.716908	0.99541
SL1344_0655	lnt	0.0529982	7.29487	0.111529	0.740476	0.99541
SL1344_0656	ybeX	-0.0536047	7.83231	0.0604156	0.80749	0.99541
SL1344_0657	ybeY	-0.231705	6.76262	1.54105	0.223021	0.99541
SL1344_0658	phoL	-0.147282	7.14956	1.29503	0.263138	0.99541
SL1344_0659	miaB	-0.124096	8.51749	0.882122	0.354295	0.99541
SL1344_0660	ubiF	-0.0635916	6.34661	0.140429	0.7102	0.99541
SL1344_0662	asnB	-0.0878995	6.80236	0.265388	0.6098	0.99541
SL1344_0664	nagC	-0.051194	6.71007	0.0637242	0.802235	0.99541
SL1344_0669	ybfM	-0.228327	4.97033	0.202238	0.656023	0.99541
SL1344_0671	SL1344_0671	-0.214619	4.64581	0.308996	0.581964	0.99541
SL1344_0672	SL1344_0672	0.48078	4.10026	1.15886	0.289338	0.99541
SL1344_0675	fur	-0.0982613	8.90431	0.719202	0.402381	0.99541
SL1344_0679	seqA	-0.0545103	6.80744	0.116093	0.735424	0.99541
SL1344_0683	speF	0.259481	4.46064	0.655561	0.481376	0.99541
SL1344_0684	kdpE	-0.266455	5.07796	1.08614	0.304736	0.99541
SL1344_0686	kdpC	0.461817	4.05191	1.17721	0.285614	0.99541
SL1344_0687	kdpB	0.172362	6.15659	0.451858	0.506031	0.99541
SL1344_0688A	kdpF	0.230205	4.93153	0.420853	0.520902	0.99541
SL1344_0690	phrB	0.180134	7.04669	0.454333	0.50526	0.99541
SL1344_0691	ybgH	-0.242141	4.82522	0.585425	0.449512	0.99541
SL1344_0692	ybgI	-0.0923972	5.65359	0.175188	0.678193	0.99541
SL1344_0693	ybgJ	0.2134	4.78273	0.442389	0.510492	0.99541
SL1344_0694	ybgK	-0.284332	4.90323	1.25096	0.271267	0.99541
SL1344_0695	ybgL	-0.0582467	5.32697	0.0628668	0.803541	0.99541
SL1344_0698	SL1344_0698	0.559892	4.28762	0.608721	0.440708	0.99541
SL1344_0699	SL1344_0699	-0.214241	3.33953	0.0814153	0.777132	0.99541
SL1344_0705	SL1344_0705	0.452658	5.21273	0.286408	0.596954	0.99541
SL1344_0707	SL1344_0707	0.68459	3.18457	0.536966	0.468752	0.99541
SL1344_0708	SL1344_0708	0.670982	4.86016	1.21054	0.279301	0.99541
SL1344_0709	SL1344_0709	0.441352	3.4624	0.612342	0.439364	0.99541
SL1344_0710	nei	0.204837	4.99849	0.416243	0.52318	0.99541
SL1344_0711	abrB	-0.0714583	4.64541	0.0398238	0.843023	0.99541
SL1344_0712	gltA	-0.0742242	6.10619	0.162477	0.689428	0.99541
SL1344_0714	sdhC	0.393859	3.83781	0.866837	0.358445	0.99541
SL1344_0716	sdhA	-0.154509	5.93622	0.406032	0.52829	0.99541
SL1344_0718	sucA	0.246584	6.7117	1.51851	0.226362	0.99541
SL1344_0720	sucC	0.0486995	5.45417	0.043458	0.836118	0.99541
SL1344_0722	cydA	0.14346	8.3848	0.603919	0.442692	0.99541
SL1344_0725	ybgE	-0.0772483	7.57293	0.0893773	0.767376	0.99541
SL1344_0726	ybgC	0.0954172	5.88674	0.210914	0.648996	0.99541
SL1344_0727	tolQ	0.0455816	6.4819	0.0506833	0.823236	0.99541
SL1344_0729	tolA	0.09473	7.21134	0.392987	0.534952	0.99541
SL1344_0730	tolB	0.110873	8.70083	0.680959	0.415052	0.99541
SL1344_0732	ybgF	0.0984791	7.65797	0.566952	0.456693	0.99541
SL1344_0734	pnuC	0.187978	4.23402	0.213118	0.647296	0.99541
SL1344_0738	SL1344_0738	-0.297967	4.1135	0.707972	0.412177	0.99541
SL1344_0739	SL1344_0739	-0.191643	4.46163	0.197381	0.659679	0.99541
SL1344_0740	SL1344_0740	0.163649	4.29016	0.151778	0.699289	0.99541
SL1344_0742	SL1344_0742	0.12563	4.33039	0.0617447	0.805265	0.99541
SL1344_0746	SL1344_0746	-0.0712393	4.27781	0.0578736	0.818361	0.99541
SL1344_0747	SL1344_0747	-0.252028	4.2685	0.434575	0.514226	0.99541
SL1344_0748	SL1344_0748	0.338712	4.44524	1.13426	0.29443	0.99541
SL1344_0749	gpmA	-0.165726	9.19599	1.04334	0.314312	0.99541
SL1344_0750	galM	0.145526	6.82295	0.388514	0.537376	0.99541
SL1344_0751	galK	0.216191	5.33346	0.667812	0.419548	0.99541
SL1344_0752	galT	0.130539	4.688	0.118095	0.733241	0.99541
SL1344_0753	galE	0.156294	5.04946	0.25741	0.615205	0.99541
SL1344_0757	ybhT	-0.140949	8.09909	0.737552	0.396505	0.99541
SL1344_0758	modA	-0.0893495	6.31711	0.232714	0.632633	0.99541
SL1344_0759	modB	-0.282504	6.29733	1.50195	0.228855	0.99541
SL1344_0760	modC	-0.0574318	6.01472	0.0654869	0.799578	0.99541
SL1344_0761	ybhA	0.0473967	5.66857	0.0402595	0.842178	0.99541
SL1344_0762	ybhE	0.12607	5.48922	0.283754	0.597741	0.99541
SL1344_0764	hutI	-0.123367	5.2337	0.240387	0.627099	0.99541
SL1344_0766	hutC	0.402735	4.69839	1.58463	0.216734	0.99541
SL1344_0768	hutH	0.28756	5.95503	0.477814	0.495497	0.99541
SL1344_0769	ybhB	0.0828292	6.75814	0.170496	0.682284	0.99541
SL1344_0772	bioF	0.154396	7.2232	0.397153	0.533724	0.99541
SL1344_0774	bioDa	0.312383	6.3192	1.16971	0.288911	0.99541
SL1344_0777	ybhK	-0.206504	5.89898	1.10162	0.301369	0.99541
SL1344_0778	moaA	0.0646356	5.85583	0.108524	0.743867	0.99541
SL1344_0779	moaB	-0.0722321	4.58279	0.0610964	0.806269	0.99541
SL1344_0780	moaC	0.136866	4.18555	0.086483	0.770498	0.99541
SL1344_0782	moaE	-0.237468	4.51113	0.738634	0.400338	0.99541
SL1344_0783	ybhL	-0.104259	7.55812	0.533784	0.470062	0.99541
SL1344_0784	ybhM	0.495099	5.23418	0.438284	0.512919	0.99541
SL1344_0787	ybhN	-0.122887	4.02316	0.0940493	0.760975	0.99541
SL1344_0788	ybhO	0.36453	4.90842	0.365563	0.549916	0.99541
SL1344_0789	ybhP	1.0692	3.47728	1.01232	0.321507	0.99541
SL1344_0790	ybhQ	0.044655	6.36254	0.050712	0.823187	0.99541
SL1344_0791	ybhR	-0.0482325	5.09567	0.0415617	0.839682	0.99541
SL1344_0792	ybhS	-0.283395	4.83709	1.10041	0.301631	0.99541
SL1344_0793	ybhF	0.0869928	5.22904	0.105992	0.746764	0.99541
SL1344_0794	SL1344_0794	-0.334863	5.23508	1.06615	0.309159	0.99541
SL1344_0796	rhlE	-0.201886	6.51094	1.42347	0.241154	0.99541
SL1344_0797	dinG	-0.0919707	6.3458	0.301102	0.586805	0.99541
SL1344_0798	ybiB	-0.109831	5.73824	0.175452	0.677965	0.99541
SL1344_0800	ybiI	-0.191116	4.77695	0.375602	0.544075	0.99541
SL1344_0803	glnQ	-0.122521	6.7958	0.318887	0.576253	0.99541
SL1344_0804	glnP	0.166424	6.04601	0.656985	0.423306	0.99541
SL1344_0805	glnH	-0.0677312	7.59973	0.181991	0.672377	0.99541
SL1344_0806	dps	-0.225727	7.08496	0.659166	0.424555	0.99541
SL1344_0807	ybiF	-0.173468	5.17672	0.352087	0.55689	0.99541
SL1344_0808	ompX	0.122312	11.8279	0.442142	0.510609	0.99541
SL1344_0809	ybiP	-0.0477387	6.86882	0.0914476	0.764201	0.99541
SL1344_0811	ybiR	-0.0628462	6.61526	0.218402	0.643264	0.99541
SL1344_0812	ybiS	-0.121769	8.20864	0.742101	0.395068	0.99541
SL1344_0814	SL1344_0814	-0.651911	4.97764	0.557193	0.46255	0.99541
SL1344_0818	ybiV(1)	0.0350604	6.90378	0.0446566	0.833908	0.99541
SL1344_0820	pflE	0.128017	4.70037	0.0676206	0.796452	0.99541
SL1344_0821	moeB	-0.0810514	5.07687	0.118658	0.739704	0.99541
SL1344_0822	moeA	-0.0654764	6.18316	0.13753	0.713067	0.99541
SL1344_0824	yliA	-0.118546	6.28793	0.400676	0.531007	0.99541
SL1344_0826	yliC	0.217269	5.17135	0.903406	0.348628	0.99541
SL1344_0828	rimO	-0.118427	8.14141	0.732298	0.398174	0.99541
SL1344_0832	SL1344_0832	0.447297	4.73036	0.618102	0.437696	0.99541
SL1344_0833	SL1344_0833	0.246335	7.49701	0.29194	0.594328	0.99541
SL1344_0838	yliJ	0.105975	5.80805	0.223723	0.639263	0.99541
SL1344_0840	deoR	-0.0912626	7.11292	0.437658	0.512747	0.99541
SL1344_0842	mdfA	0.137811	6.862	0.732172	0.398215	0.99541
SL1344_0843	SL1344_0843	-0.116126	5.83567	0.397599	0.532579	0.99541
SL1344_0844	SL1344_0844	0.0639877	6.37614	0.072528	0.789331	0.99541
SL1344_0845	SL1344_0845	-0.104911	4.35152	0.0727638	0.788997	0.99541
SL1344_0846	SL1344_0846	-0.0887079	7.93449	0.215639	0.64539	0.99541
SL1344_0848	grxA	-0.184868	8.06427	1.22561	0.276091	0.99541
SL1344_0852	rimK	-0.199783	6.76076	1.22644	0.275932	0.99541
SL1344_0853	ybjN	-0.132267	6.40521	0.373393	0.545255	0.99541
SL1344_0854	potF	-0.348103	4.80851	0.757113	0.390381	0.99541
SL1344_0855	potG	-0.291917	4.90517	0.568654	0.456024	0.99541
SL1344_0856	potH	-0.355279	4.68522	0.822204	0.370966	0.99541
SL1344_0857	potI	0.192552	4.87041	0.490584	0.488468	0.99541
SL1344_0860	SL1344_0860	0.260642	4.06976	0.185265	0.669624	0.99541
SL1344_0861	SL1344_0861	0.327468	3.15746	0.145967	0.704815	0.99541
SL1344_0863	artJ	0.276332	4.28293	0.482122	0.492215	0.99541
SL1344_0864	artM	-0.0567033	6.78322	0.0934266	0.761743	0.99541
SL1344_0866	artI	-0.144096	6.2847	0.341622	0.563068	0.99541
SL1344_0867	artP	0.0289797	6.99174	0.0392828	0.844079	0.99541
SL1344_0868	ybjP	-0.207118	5.79889	1.13706	0.293844	0.99541
SL1344_0869	SL1344_0869	-0.151876	5.30907	0.299984	0.587497	0.99541
SL1344_0870	ybjR	0.177043	5.85415	0.811035	0.374196	0.99541
SL1344_0872	ybjT	0.179141	5.31148	0.246511	0.622761	0.99541
SL1344_0873	ltaA	0.15421	4.81022	0.264836	0.610171	0.99541
SL1344_0876	hcp	0.0678755	6.56888	0.0691451	0.794302	0.99541
SL1344_0877	ybjE	0.113909	5.42342	0.187678	0.667613	0.99541
SL1344_0878	ybjD	0.0777678	6.59153	0.28639	0.600231	0.99541
SL1344_0880	ybjY	-0.0349142	6.82511	0.0440144	0.835088	0.99541
SL1344_0883	clpS	0.0592086	5.94844	0.0965698	0.757897	0.99541
SL1344_0886	SL1344_0886	0.493118	3.88791	1.042	0.314619	0.99541
SL1344_0887	SL1344_0887	-0.30885	5.32289	1.63668	0.209508	0.99541
SL1344_0888	SL1344_0888	-0.438898	4.63572	0.97393	0.330725	0.99541
SL1344_0890	SL1344_0890	-0.178522	6.25901	0.859286	0.360521	0.99541
SL1344_0891	infA	-0.198415	7.23881	1.44511	0.237681	0.99541
SL1344_0892	SL1344_0892	-0.131865	7.88651	0.71349	0.404236	0.99541
SL1344_0894	cydC	-0.0431527	6.89216	0.0747094	0.786265	0.99541
SL1344_0895	cydD	-0.0574235	7.38507	0.142283	0.708383	0.99541
SL1344_0899	lolA	0.0719187	5.95198	0.129048	0.721659	0.99541
SL1344_0900	ycaJ	-0.134125	6.38235	0.64	0.429306	0.99541
SL1344_0901	serS	-0.0503475	8.15214	0.0457017	0.832335	0.99541
SL1344_0902	dmsA	0.136272	4.60699	0.134455	0.716146	0.99541
SL1344_0908	SL1344_0908	0.159488	5.3812	0.371094	0.546488	0.99541
SL1344_0910	pflB	0.0471787	8.27857	0.0818864	0.776506	0.99541
SL1344_0911	focA	-0.0433068	6.97567	0.0513534	0.822092	0.99541
SL1344_0912	ycaO	-0.0770474	7.49813	0.323978	0.572996	0.99541
SL1344_0913	ycaP	0.346475	3.64027	0.527987	0.472465	0.99541
SL1344_0914	serC	-0.073345	7.31037	0.311624	0.58037	0.99541
SL1344_0917	cmk	0.0687819	8.65567	0.275766	0.602923	0.99541
SL1344_0918	rpsA	-0.0796186	11.9458	0.220035	0.64203	0.99541
SL1344_0919	himD	-0.0437223	8.19076	0.0728182	0.78892	0.99541
SL1344_0921	msbA	0.0538465	7.91539	0.124634	0.726257	0.99541
SL1344_0922	lpxK	-0.0670802	7.09294	0.178869	0.67503	0.99541
SL1344_0924	ycaR	-0.076932	4.22694	0.0656384	0.816299	0.99541
SL1344_0925	kdsB	-0.0962223	6.26032	0.347401	0.559514	0.99541
SL1344_0926	SL1344_0926	0.175082	4.47287	0.217157	0.644209	0.99541
SL1344_0927	ycbC	0.0986023	4.02856	0.0618423	0.805115	0.99541
SL1344_0928	smtA	-0.0952634	7.63359	0.395969	0.533415	0.99541
SL1344_0929	mukF	0.194015	6.90378	1.54527	0.222403	0.99541
SL1344_0930	mukE	0.185719	7.7571	0.324201	0.574348	0.99541
SL1344_0932	ycbB	0.0863749	6.96435	0.30748	0.582887	0.99541
SL1344_0935	aspC	-0.0364074	8.27972	0.0842937	0.773338	0.99541
SL1344_0936	ompF	-0.249421	7.64218	1.40589	0.244881	0.99541
SL1344_0937	asnCa	-0.1043	8.70355	0.595777	0.445565	0.99541
SL1344_0938	SL1344_0938	-0.146526	4.12499	0.167676	0.684773	0.99541
SL1344_0942	SL1344_0942	-0.134045	7.82791	0.872853	0.356804	0.99541
SL1344_0945	SL1344_0945	-0.422593	3.32096	0.246439	0.622812	0.99541
SL1344_0950	SL1344_0950	0.102827	6.49042	0.310848	0.58084	0.99541
SL1344_0951	C1	0.166951	3.86581	0.10182	0.751623	0.99541
SL1344_0953	SL1344_0953	0.353287	4.51141	0.251266	0.619616	0.99541
SL1344_0955	SL1344_0955	0.115687	3.89442	0.0985365	0.755525	0.99541
SL1344_0957	SL1344_0957	0.141374	4.78555	0.234566	0.631287	0.99541
SL1344_0958	SL1344_0958	-0.159292	4.5487	0.330514	0.584692	0.99541
SL1344_0961	SL1344_0961	0.391502	4.04453	0.742172	0.410461	0.99541
SL1344_0962	SL1344_0962	-0.208843	7.94785	1.40031	0.244941	0.99541
SL1344_0964	SL1344_0964	0.0434272	7.48435	0.0643345	0.801311	0.99541
SL1344_0965	gtgA	0.18161	4.22656	0.293709	0.591414	0.99541
SL1344_0966	nucD	-0.200463	3.89686	0.0678307	0.79618	0.99541
SL1344_0972	SL1344_0972	0.273184	5.72275	0.51154	0.479754	0.99541
SL1344_0973	SL1344_0973	-0.140409	3.57986	0.0603439	0.807441	0.99541
SL1344_0975	SL1344_0975	0.282866	3.39121	0.140518	0.710112	0.99541
SL1344_0976	SL1344_0976	-0.410317	3.08861	0.367974	0.54817	0.99541
SL1344_0977	SL1344_0977	0.191701	3.87868	0.126694	0.7241	0.99541
SL1344_0980	SL1344_0980	0.406282	6.64866	0.882224	0.35691	0.99541
SL1344_0986	SL1344_0986	0.401327	4.10338	0.644843	0.427582	0.99541
SL1344_0987	SL1344_0987	0.306604	6.25724	0.895822	0.35137	0.99541
SL1344_0990	SL1344_0990	0.235956	3.12781	0.0415642	0.839677	0.99541
SL1344_0991	sseI	0.582609	4.11626	1.61823	0.212035	0.99541
SL1344_0994	SL1344_0994	-0.234182	4.58095	0.298979	0.588244	0.99541
SL1344_0995	gtgE	0.505021	3.72467	1.55617	0.220814	0.99541
SL1344_0997	pepN	0.0961878	7.46636	0.593529	0.446418	0.99541
SL1344_0999	ycbW	0.140496	6.17473	0.677974	0.416066	0.99541
SL1344_1001	rlmL	0.0568976	8.24443	0.220343	0.641797	0.99541
SL1344_1002	uup	-0.114408	7.72084	0.761569	0.389005	0.99541
SL1344_1005	ymbA	-0.0523982	5.42897	0.0509282	0.822817	0.99541
SL1344_1006	rmf	-0.292161	4.96075	1.11644	0.298192	0.99541
SL1344_1007	fabA	-0.137982	8.6995	0.881001	0.354597	0.99541
SL1344_1011	sulA	-0.0849413	5.07818	0.0937084	0.761395	0.99541
SL1344_1013	yccS	0.167092	6.09161	0.674011	0.417418	0.99541
SL1344_1015	helD	0.0986573	8.85452	0.084012	0.774522	0.99541
SL1344_1016	mgsA	-0.0496314	5.35522	0.0628049	0.803636	0.99541
SL1344_1017	yccT	0.109094	4.04989	0.0624132	0.804236	0.99541
SL1344_1020	yccW	0.121146	6.95548	0.717651	0.402883	0.99541
SL1344_1021	SL1344_1021	0.32251	4.87776	0.96569	0.33275	0.99541
SL1344_1024	yccK	-0.108245	7.84956	0.320128	0.5755	0.99541
SL1344_1026	pipA	-0.0545363	6.92835	0.0785496	0.780984	0.99541
SL1344_1027	pipB	0.579866	4.40479	0.791184	0.380039	0.99541
SL1344_1030	sopB	0.443824	6.09593	0.821233	0.374502	0.99541
SL1344_1035	copR	-0.155319	5.39457	0.230557	0.634243	0.99541
SL1344_1041	hpaE	0.224532	4.51756	0.121581	0.729686	0.99541
SL1344_1044	hpaH	-0.179502	6.20559	0.13351	0.718308	0.99541
SL1344_1047	hpaA	-0.141308	6.09408	0.111624	0.74126	0.99541
SL1344_1048	SL1344_1048	0.0991641	4.82684	0.102853	0.75041	0.99541
SL1344_1050	yccD	0.173519	4.17759	0.178441	0.675396	0.99541
SL1344_1051	cbpA	0.0591805	5.64142	0.0545597	0.816722	0.99541
SL1344_1053	scsB	0.391217	4.89363	1.33562	0.255924	0.99541
SL1344_1056	agp	0.0919054	4.94516	0.123278	0.727689	0.99541
SL1344_1057	yccJ	-0.232245	3.48661	0.153152	0.698002	0.99541
SL1344_1058	wrbA	-0.248905	4.48238	0.408405	0.527094	0.99541
SL1344_1060	ycdC	-0.0394589	6.22825	0.0503513	0.823806	0.99541
SL1344_1062	putA	0.0736558	6.43754	0.151598	0.699459	0.99541
SL1344_1064	phoH	0.207014	4.48539	0.356938	0.554199	0.99541
SL1344_1066	SL1344_1066	0.367033	5.91127	1.38287	0.247841	0.99541
SL1344_1068	SL1344_1068	0.70868	3.27098	1.30086	0.262086	0.99541
SL1344_1070	SL1344_1070	0.216796	5.23271	0.325649	0.57209	0.99541
SL1344_1072	ycdW	-0.155115	6.81261	0.872086	0.357012	0.99541
SL1344_1074	ycdY	-0.29684	5.31885	1.6391	0.209179	0.99541
SL1344_1075	ycdZ	-0.0522747	7.17699	0.105065	0.747835	0.99541
SL1344_1076	csgG	-0.125355	4.05948	0.0939776	0.761063	0.99541
SL1344_1079	csgD	0.227752	4.63064	0.071125	0.791464	0.99541
SL1344_1083	ymdA	-0.29855	4.06744	0.603697	0.442583	0.99541
SL1344_1084	SL1344_1084	0.249844	5.06444	0.657573	0.4231	0.99541
SL1344_1086	mdoC	-0.0567523	5.82302	0.0772907	0.782699	0.99541
SL1344_1087	mdoG	-0.100976	7.91499	0.605144	0.442042	0.99541
SL1344_1088	mdoH	0.0420591	7.96916	0.0744602	0.786613	0.99541
SL1344_1090	msyB	0.314566	4.32494	0.568542	0.456068	0.99541
SL1344_1091	yceE	-0.128318	4.9849	0.246584	0.62271	0.99541
SL1344_1092	htrB	0.103741	7.3361	0.534117	0.469925	0.99541
SL1344_1095	yceJ	-0.413383	3.90928	1.07327	0.307575	0.99541
SL1344_1098	bssS	-0.0878419	6.10246	0.161563	0.690256	0.99541
SL1344_1099	dinI	0.0858028	6.57559	0.164873	0.687272	0.99541
SL1344_1104	rimJ	0.235081	5.23111	0.772666	0.38561	0.99541
SL1344_1105	yceH	0.108673	4.23344	0.0870838	0.769726	0.99541
SL1344_1107	mviN	-0.072342	7.25785	0.213046	0.647352	0.99541
SL1344_1111	flgB	-0.185098	7.5963	0.973656	0.330915	0.99541
SL1344_1112	flgC	-0.205939	5.69159	0.643743	0.427973	0.99541
SL1344_1113	flgD	-0.0567186	6.58453	0.0628666	0.80362	0.99541
SL1344_1114	flgE	0.122049	7.13648	0.523604	0.474295	0.99541
SL1344_1115	flgF	0.119025	6.23546	0.228112	0.636205	0.99541
SL1344_1116	flgG	-0.110213	6.81674	0.232009	0.633471	0.99541
SL1344_1117	flgH	0.138016	5.64396	0.273872	0.604166	0.99541
SL1344_1118	flgI	0.116465	6.20733	0.227323	0.636757	0.99541
SL1344_1121	flgL	0.0706403	7.17851	0.0499531	0.825081	0.99541
SL1344_1122	rne	0.039968	8.69058	0.065787	0.79913	0.99541
SL1344_1123	rluC	-0.0752605	8.10758	0.390157	0.536418	0.99541
SL1344_1125	SL1344_1125	0.310542	4.18491	0.760297	0.389397	0.99541
SL1344_1126	maf-a	-0.0488394	5.38126	0.0445142	0.834169	0.99541
SL1344_1127	yceD	-0.127626	11.3344	1.13162	0.294982	0.99541
SL1344_1128	rpl32	-0.197706	10.9985	1.50821	0.227909	0.99541
SL1344_1130	fabH	-0.0901749	8.27285	0.544044	0.46586	0.99541
SL1344_1131	fabD	0.0493371	8.50136	0.150323	0.700662	0.99541
SL1344_1132	fabG	0.0597428	9.221	0.109707	0.742543	0.99541
SL1344_1133	acpP	-0.0635327	11.7818	0.197137	0.659876	0.99541
SL1344_1134	fabF	0.0403397	10.0322	0.0643068	0.801353	0.99541
SL1344_1135	pabC	0.034965	6.86137	0.0559378	0.814465	0.99541
SL1344_1137	tmk	-0.0921799	5.67607	0.175382	0.678026	0.99541
SL1344_1138	holB	0.0888042	6.19894	0.241158	0.62655	0.99541
SL1344_1139	ycfH	0.0837755	6.23379	0.242729	0.625432	0.99541
SL1344_1140	ptsG	0.101563	7.98281	0.346557	0.559989	0.99541
SL1344_1141	fhuE	0.149213	7.8171	0.15155	0.700843	0.99541
SL1344_1147	ycfP	0.116417	5.64871	0.256975	0.615503	0.99541
SL1344_1148	ndh	-0.161731	8.02605	1.25686	0.270161	0.99541
SL1344_1149	ycfJ	-0.100008	4.32776	0.122246	0.730867	0.99541
SL1344_1151	ycfR	-0.0575027	7.49791	0.119537	0.731683	0.99541
SL1344_1153	mfd	-0.0351049	7.52968	0.0602933	0.80752	0.99541
SL1344_1154	ycfU	-0.142621	7.53354	1.05347	0.31201	0.99541
SL1344_1155	lolD	-0.109955	5.62283	0.233301	0.632205	0.99541
SL1344_1156	ycfW	-0.134066	6.91162	0.713359	0.404279	0.99541
SL1344_1157	ycfX	-0.0577578	6.56054	0.125791	0.725044	0.99541
SL1344_1158	cobB	-0.0937872	7.06898	0.407236	0.527683	0.99541
SL1344_1159	potD	-0.0626436	7.75918	0.134267	0.716336	0.99541
SL1344_1160	potC	0.0592623	6.52901	0.0787906	0.780657	0.99541
SL1344_1161	sifA	-0.125016	4.88857	0.227267	0.63663	0.99541
SL1344_1162	potB	-0.129595	6.78363	0.703906	0.407378	0.99541
SL1344_1163	potA	-0.0856751	7.24082	0.397386	0.532688	0.99541
SL1344_1165	SL1344_1165	-0.218757	6.0072	0.994897	0.325647	0.99541
SL1344_1167	ycfD	-0.0383747	6.74298	0.0660645	0.798716	0.99541
SL1344_1170	purB	-0.172611	6.64017	0.960611	0.334007	0.99541
SL1344_1171	ycfC	0.152098	6.71993	0.861249	0.35998	0.99541
SL1344_1172	mnmA	-0.134116	9.45702	0.244035	0.625595	0.99541
SL1344_1173	ymfB	0.130025	4.00885	0.163783	0.688251	0.99541
SL1344_1174	SL1344_1174	0.270942	3.61423	0.314422	0.578683	0.99541
SL1344_1175	rluB	0.136708	6.07256	0.164236	0.688249	0.99541
SL1344_1176	icdA	0.0485437	6.90573	0.0785133	0.781033	0.99541
SL1344_1177	SL1344_1177	0.145243	6.35723	0.175662	0.67833	0.99541
SL1344_1179	envF	-0.384589	3.95643	1.16059	0.288984	0.99541
SL1344_1182	cspH	-0.253988	5.91469	1.41389	0.242711	0.99541
SL1344_1186	SL1344_1186	-0.205827	5.52399	0.180225	0.675017	0.99541
SL1344_1190	SL1344_1190	-0.28665	5.57306	0.991711	0.326587	0.99541
SL1344_1191	SL1344_1191	0.0749606	5.03131	0.0520731	0.820872	0.99541
SL1344_1192	SL1344_1192	-0.138523	4.31236	0.104857	0.748075	0.99541
SL1344_1193	SL1344_1193	-0.103749	4.60567	0.0817168	0.776732	0.99541
SL1344_1195	SL1344_1195	-0.293792	5.29459	0.60268	0.443138	0.99541
SL1344_1198	SL1344_1198	-0.224946	4.71722	0.531236	0.471116	0.99541
SL1344_1199	aadA	-0.271193	5.38872	0.961793	0.333714	0.99541
SL1344_1201	SL1344_1201	-0.129399	5.78275	0.273634	0.604322	0.99541
SL1344_1205	yeaS	0.0976734	7.04884	0.347698	0.559346	0.99541
SL1344_1206	yeaR	-0.380218	4.23909	1.18243	0.284568	0.99541
SL1344_1210	yeaQ	0.168881	5.84056	0.448785	0.507471	0.99541
SL1344_1213	yeaO	-0.246428	5.56819	1.18246	0.284561	0.99541
SL1344_1214	yeaN	0.269871	5.24894	1.22316	0.276564	0.99541
SL1344_1216	yeaL	0.227472	4.09776	0.390739	0.536115	0.99541
SL1344_1217	yeaK	0.172756	4.17053	0.171475	0.681424	0.99541
SL1344_1218	yeaJ	-0.334308	5.27328	1.01875	0.319998	0.99541
SL1344_1220	yeaG	-0.201457	5.13085	0.531333	0.471075	0.99541
SL1344_1221	mipA	-0.0609879	8.52528	0.199989	0.657587	0.99541
SL1344_1223	SL1344_1223	-0.267895	5.05026	0.761639	0.388983	0.99541
SL1344_1225	gapA	-0.0351422	10.1365	0.0854424	0.771843	0.99541
SL1344_1226	yeaA	-0.0950611	5.57091	0.214779	0.646022	0.99541
SL1344_1228	nam	0.131022	5.49	0.342034	0.562548	0.99541
SL1344_1230	sppA	-0.167318	6.74932	1.17136	0.286795	0.99541
SL1344_1232	selD	-0.103241	6.63382	0.380333	0.541563	0.99541
SL1344_1233	topB	-0.114155	7.05774	0.598249	0.444631	0.99541
SL1344_1234	gdhA	-0.0741065	6.32076	0.154192	0.697031	0.99541
SL1344_1237	xthA	0.185374	6.95733	0.757251	0.390338	0.99541
SL1344_1238	argDa	0.371915	4.07974	0.367209	0.548727	0.99541
SL1344_1241	astB	0.389085	5.5651	0.580471	0.452798	0.99541
SL1344_1242	astE	0.655098	4.94679	1.51383	0.227527	0.99541
SL1344_1243	SL1344_1243	0.125772	4.15944	0.108192	0.744245	0.99541
SL1344_1245	nadE	0.0539385	6.00219	0.0987231	0.757884	0.99541
SL1344_1248	celB	0.362424	5.06339	1.42986	0.240122	0.99541
SL1344_1251	celF	0.136566	4.28936	0.0942564	0.760721	0.99541
SL1344_1253	katE	0.353913	5.04379	1.05494	0.311678	0.99541
SL1344_1254	cedA	0.294966	5.18302	1.24323	0.272727	0.99541
SL1344_1255	ydjN	-0.215705	6.99101	1.22243	0.276703	0.99541
SL1344_1256	ydjM	-0.15096	4.89723	0.269813	0.606848	0.99541
SL1344_1258	yniB	-0.208976	5.29457	0.898728	0.349862	0.99541
SL1344_1260	ydiZ	-0.412794	3.16307	0.476272	0.494835	0.99541
SL1344_1261	pfkB	0.0757539	5.93514	0.150494	0.7005	0.99541
SL1344_1264	SL1344_1264	0.57443	4.77737	1.49246	0.231295	0.99541
SL1344_1265	SL1344_1265	0.152184	5.5828	0.360424	0.552282	0.99541
SL1344_1268	infC	0.0331602	10.5672	0.0653874	0.799727	0.99541
SL1344_1270	rpl20	-0.112965	12.5988	0.375305	0.544233	0.99541
SL1344_1271	pheS	0.037027	7.77025	0.0523131	0.820466	0.99541
SL1344_1273	himA	-0.112345	8.051	0.512297	0.479069	0.99541
SL1344_1274	btuC	0.0570078	6.14257	0.107465	0.745074	0.99541
SL1344_1275	btuE	0.206204	4.57452	0.385005	0.539105	0.99541
SL1344_1276	btuD	0.185053	4.48341	0.312089	0.580089	0.99541
SL1344_1277	nlpC	0.250331	5.27804	1.02142	0.319374	0.99541
SL1344_1278	ydiV	0.180516	4.68805	0.347889	0.559239	0.99541
SL1344_1280	ydiE	0.0667598	7.95967	0.0608078	0.807277	0.99541
SL1344_1286	ydiS	-0.377568	4.99633	1.07145	0.307978	0.99541
SL1344_1288	ydiQ	0.207075	5.16956	0.301172	0.586761	0.99541
SL1344_1289	ydiP	0.443989	4.41218	0.442594	0.511165	0.99541
SL1344_1290	ydiO	-0.128344	5.02819	0.262259	0.611908	0.99541
SL1344_1294	ydiN	0.5985	3.07876	0.9296	0.341825	0.99541
SL1344_1296	ydiM	0.196813	3.62457	0.156918	0.694503	0.99541
SL1344_1298	ydiK	-0.165469	6.47198	1.01241	0.321486	0.99541
SL1344_1300	SL1344_1300	-0.0677261	4.52074	0.0427786	0.837386	0.99541
SL1344_1301	ydiH	-0.30693	5.32645	1.53991	0.223188	0.99541
SL1344_1302	SL1344_1302	-0.287183	4.44386	0.726742	0.399951	0.99541
SL1344_1303	sufA	0.167513	6.36342	0.284866	0.598012	0.99541
SL1344_1304	sufB	-0.135103	7.25217	0.366751	0.54917	0.99541
SL1344_1305	sufC	0.11508	5.95508	0.116267	0.735808	0.99541
SL1344_1306	sufD	0.0686664	6.8166	0.0807895	0.778185	0.99541
SL1344_1307	sufS	0.0560848	6.62713	0.0492753	0.825821	0.99541
SL1344_1308	ynhA	0.157369	5.15092	0.273755	0.604242	0.99541
SL1344_1311	lpp	-0.0569287	15.165	0.0699949	0.792953	0.99541
SL1344_1312	pykF	-0.0374855	8.37481	0.0604111	0.807336	0.99541
SL1344_1313	orf48	-0.34067	5.24507	1.38742	0.247082	0.99541
SL1344_1314	orf32	0.104154	4.69558	0.10539	0.747459	0.99541
SL1344_1315	orf245	0.541058	4.30823	0.569727	0.455988	0.99541
SL1344_1316	orf408	0.442581	4.02856	0.349416	0.558693	0.99541
SL1344_1317	ttrA	0.192277	4.75119	0.288657	0.594608	0.99541
SL1344_1318	ttrC	0.558425	4.46009	0.690522	0.411828	0.99541
SL1344_1321	ttrR	0.0798029	3.94145	0.0403023	0.842096	0.99541
SL1344_1322	orf70	-0.182636	6.57473	0.98699	0.327549	0.99541
SL1344_1324	orf242	-0.260607	5.44172	1.25273	0.270935	0.99541
SL1344_1326	ssrA	0.0539777	5.56993	0.049646	0.825023	0.99541
SL1344_1328	ssaC	-0.502766	4.3849	0.648979	0.426252	0.99541
SL1344_1329	ssaD	0.358538	4.04003	0.457647	0.503336	0.99541
SL1344_1333	sscA	0.221333	4.59836	0.184195	0.67052	0.99541
SL1344_1334	sseC	0.367129	4.46265	0.932082	0.34119	0.99541
SL1344_1339	sseG	0.437416	5.70893	0.999413	0.324737	0.99541
SL1344_1344	SL1344_1344	-0.611253	3.54835	0.813545	0.373467	0.99541
SL1344_1348	ssaV	-0.138199	5.17325	0.0866177	0.770522	0.99541
SL1344_1349	ssaN	-0.091738	4.79329	0.108439	0.743964	0.99541
SL1344_1352	ssaQ	-0.300765	5.18279	1.26333	0.268954	0.99541
SL1344_1357	norM	-0.113581	7.24541	0.626572	0.434144	0.99541
SL1344_1358	ribE	-0.0386195	7.13859	0.0578972	0.811307	0.99541
SL1344_1359	cfa	0.0390295	7.29559	0.0673647	0.79679	0.99541
SL1344_1360	ydhC	-0.0655783	6.46524	0.190298	0.665447	0.99541
SL1344_1362A	ynhF	-0.226013	8.33178	1.39881	0.245796	0.99541
SL1344_1363	sodB	-0.0473562	6.40227	0.0399033	0.842937	0.99541
SL1344_1364	ydhO	-0.148601	6.53758	0.789195	0.380632	0.99541
SL1344_1365	ydhD	-0.109755	9.25066	0.180724	0.674368	0.99541
SL1344_1367	gloA	0.0510289	6.70547	0.111079	0.740981	0.99541
SL1344_1368	nemA	0.103207	5.336	0.1714	0.68149	0.99541
SL1344_1369	ydhM	-0.210986	5.00778	0.658342	0.422832	0.99541
SL1344_1370	ydhL	0.324296	5.30688	0.72976	0.398985	0.99541
SL1344_1371	ydhF	-0.102481	5.85074	0.279677	0.600374	0.99541
SL1344_1373	SL1344_1373	-0.197441	5.83786	1.10248	0.301184	0.99541
SL1344_1375	ydhI	0.214253	3.63924	0.26616	0.609283	0.99541
SL1344_1376	slyA	0.0393388	7.10741	0.0593272	0.809037	0.99541
SL1344_1378	anmK	-0.134619	5.63511	0.346839	0.55983	0.99541
SL1344_1379	mliC	-0.10237	5.16708	0.144811	0.70593	0.99541
SL1344_1381	tyrS	-0.0727411	8.72486	0.303725	0.585187	0.99541
SL1344_1382	pdxY	-0.102783	6.08902	0.281407	0.599254	0.99541
SL1344_1384	tppB	0.178085	8.16656	1.43175	0.239818	0.99541
SL1344_1385	nth	-0.239637	6.41956	1.37704	0.248822	0.99541
SL1344_1387	rnfG	-0.0417135	6.07832	0.0547272	0.816446	0.99541
SL1344_1388	rnfD	0.133586	7.19565	0.695823	0.410056	0.99541
SL1344_1389	rnfC	-0.126364	8.32076	1.04567	0.313781	0.99541
SL1344_1390	rnfB	-0.0402489	6.75217	0.0563662	0.81377	0.99541
SL1344_1391	rnfA	-0.184619	8.28603	1.2094	0.279233	0.99541
SL1344_1392	ydgK	-0.0307291	7.6702	0.039901	0.842873	0.99541
SL1344_1397	manA	-0.0969231	6.58716	0.277879	0.601543	0.99541
SL1344_1398	fumA	0.0577774	5.88712	0.0687888	0.794703	0.99541
SL1344_1402	rstB	0.373468	5.40913	1.41999	0.241718	0.99541
SL1344_1403	SL1344_1403	-0.354265	5.40693	1.55879	0.220434	0.99541
SL1344_1404	ompN	-0.150238	5.76108	0.162445	0.690023	0.99541
SL1344_1407	ydgI	-0.150476	7.89926	0.945509	0.337783	0.99541
SL1344_1409	pntA	0.171632	7.69605	1.27479	0.266832	0.99541
SL1344_1410	pntB	-0.0491429	7.9492	0.0775813	0.782302	0.99541
SL1344_1411	tqsA	-0.0836755	5.17529	0.116188	0.735319	0.99541
SL1344_1412	ydgF	0.552066	4.05245	1.16797	0.287482	0.99541
SL1344_1414	SL1344_1414	0.222282	5.36328	0.556299	0.460919	0.99541
SL1344_1415	asr	0.161345	4.20361	0.210747	0.649126	0.99541
SL1344_1421	SL1344_1421	0.0746898	4.4949	0.0862384	0.797716	0.99541
SL1344_1425	ynfI	0.0731403	5.26003	0.0807232	0.778056	0.99541
SL1344_1426	SL1344_1426	-0.261775	5.32679	1.10419	0.300815	0.99541
SL1344_1428	dmsA2	0.140598	4.91808	0.109362	0.742917	0.99541
SL1344_1429	dmsA1	-0.224686	5.37698	0.618981	0.436917	0.99541
SL1344_1431	ynfC	-0.134149	6.21177	0.533249	0.470283	0.99541
SL1344_1433	ynfB	0.218338	6.54799	1.51481	0.226916	0.99541
SL1344_1435	rspA	-0.228002	3.36289	0.0640053	0.801855	0.99541
SL1344_1436	rspB	0.739814	3.14218	0.629359	0.433133	0.99541
SL1344_1437	ydfJ	0.309849	3.87657	0.330534	0.569158	0.99541
SL1344_1438	ydfI	-0.168813	5.41803	0.517836	0.476721	0.99541
SL1344_1440	ydfH	-0.0823833	5.7574	0.181817	0.672524	0.99541
SL1344_1442	dcp	0.0826509	6.56202	0.119704	0.731504	0.99541
SL1344_1447	ydeD	0.249669	5.00121	0.891077	0.351895	0.99541
SL1344_1448	marB	0.438182	4.14689	1.62839	0.210638	0.99541
SL1344_1449	marA	0.296149	4.35109	0.940591	0.339026	0.99541
SL1344_1450	marR	0.159194	5.17567	0.385019	0.539097	0.99541
SL1344_1452	sotB	0.0613444	6.51651	0.157419	0.694042	0.99541
SL1344_1453	yneJ	-0.300482	4.45918	0.685319	0.413577	0.99541
SL1344_1455	yneH	-0.0660449	6.4621	0.112914	0.738931	0.99541
SL1344_1456	yneG	0.164263	4.37035	0.289147	0.594296	0.99541
SL1344_1457	SL1344_1457	0.13361	6.91674	0.606238	0.441633	0.99541
SL1344_1458	SL1344_1458	0.550688	3.91216	1.41355	0.242766	0.99541
SL1344_1461	SL1344_1461	0.444341	3.87994	0.634043	0.431442	0.99541
SL1344_1462	hyaF2	-0.51782	4.21967	1.0671	0.309228	0.99541
SL1344_1466	hyaC2	0.207781	3.91443	0.227049	0.636791	0.99541
SL1344_1468	hyaA2	0.555216	4.06962	1.32594	0.257622	0.99541
SL1344_1470	SL1344_1470	0.125176	5.26449	0.24148	0.62632	0.99541
SL1344_1471	SL1344_1471	-0.0785285	4.00854	0.0390421	0.844551	0.99541
SL1344_1475	SL1344_1475	0.181521	4.92386	0.363348	0.550682	0.99541
SL1344_1477	SL1344_1477	-0.179823	4.74404	0.348238	0.58181	0.99541
SL1344_1478	SL1344_1478	-0.161364	5.24586	0.550661	0.463181	0.99541
SL1344_1479	SL1344_1479	-0.325408	4.50713	1.03285	0.31672	0.99541
SL1344_1484	SL1344_1484	0.404977	5.52247	0.690222	0.412388	0.99541
SL1344_1485	SL1344_1485	-0.131337	4.7739	0.219241	0.655559	0.99541
SL1344_1486	SL1344_1486	-0.15645	5.38301	0.205458	0.653252	0.99541
SL1344_1487	SL1344_1487	-0.448946	4.75782	1.59302	0.215548	0.99541
SL1344_1488	SL1344_1488	-0.230991	5.10011	0.641891	0.428632	0.99541
SL1344_1490	SL1344_1490	0.420973	5.05853	1.10716	0.300176	0.99541
SL1344_1491	SL1344_1491	0.538287	3.67787	0.690413	0.411864	0.99541
SL1344_1492	hdeB	-0.161781	5.33622	0.30982	0.581463	0.99541
SL1344_1493	osmC	0.358298	4.52007	1.38429	0.261367	0.99541
SL1344_1495	rpsV	0.303999	6.31198	0.796854	0.379643	0.99541
SL1344_1496	sfcA	-0.144835	7.03325	0.688757	0.41242	0.99541
SL1344_1498	fdnI	0.0590605	6.95713	0.0949305	0.759894	0.99541
SL1344_1499	fdnH	-0.146025	4.11344	0.14017	0.710454	0.99541
SL1344_1500	fdnG	-0.0526041	6.59459	0.0874716	0.769229	0.99541
SL1344_1503	ompD	0.0671279	10.1662	0.112443	0.739609	0.99541
SL1344_1506	SL1344_1506	0.0791706	7.90792	0.200274	0.657359	0.99541
SL1344_1507	narU	-0.542911	4.4488	0.99689	0.32517	0.99541
SL1344_1508	narZ	0.345201	5.54756	1.03422	0.316406	0.99541
SL1344_1509	narY	0.462917	5.16054	0.687416	0.413181	0.99541
SL1344_1511	narV	-0.365735	4.34585	0.554954	0.461457	0.99541
SL1344_1515	ansP	0.0583122	7.65277	0.108141	0.744303	0.99541
SL1344_1516	SL1344_1516	-0.164055	4.65586	0.22961	0.634904	0.99541
SL1344_1518	yncD	-0.192475	5.93766	0.47848	0.493843	0.99541
SL1344_1519	yncC	0.231168	5.05985	0.726898	0.399901	0.99541
SL1344_1521	yncA	-0.187237	4.21111	0.276978	0.602131	0.99541
SL1344_1522	ydcZ	0.297242	4.80605	1.2746	0.266867	0.99541
SL1344_1523	ydcY	0.211175	4.72328	0.597866	0.444776	0.99541
SL1344_1524	srfA	-0.0347331	6.9672	0.0411395	0.840487	0.99541
SL1344_1525	srfB	-0.0828944	6.87342	0.218113	0.643483	0.99541
SL1344_1528	ydcW	0.178837	5.58301	0.588408	0.448369	0.99541
SL1344_1529	ydcR	0.244576	5.79839	0.854544	0.361833	0.99541
SL1344_1532	sifB	0.203251	3.47218	0.118574	0.732723	0.99541
SL1344_1533	yncJ	0.244632	4.25412	0.286735	0.60379	0.99541
SL1344_1535	ydcN	-0.122797	5.99816	0.399186	0.531767	0.99541
SL1344_1536	SL1344_1536	-0.0697612	6.3639	0.167271	0.685133	0.99541
SL1344_1537	SL1344_1537	-0.208799	6.87128	1.55836	0.220497	0.99541
SL1344_1538	tehB	0.160757	5.94096	0.69558	0.410137	0.99541
SL1344_1539	tehA	-0.0449343	5.53969	0.0489791	0.832705	0.99541
SL1344_1542	SL1344_1542	0.123693	5.06237	0.12705	0.72373	0.99541
SL1344_1543	SL1344_1543	-0.440033	3.58356	0.810798	0.374265	0.99541
SL1344_1544	SL1344_1544	0.241315	5.11233	0.16327	0.688854	0.99541
SL1344_1545	SL1344_1545	0.664023	3.66079	1.07263	0.307717	0.99541
SL1344_1546	SL1344_1546	-0.179002	3.80261	0.165619	0.686605	0.99541
SL1344_1548	SL1344_1548	-0.293814	4.45341	0.524707	0.473833	0.99541
SL1344_1552	ydcG	0.0621119	7.39329	0.181884	0.672467	0.99541
SL1344_1553	SL1344_1553	0.0479715	5.89879	0.0549661	0.816053	0.99541
SL1344_1556	trg	0.231339	5.57242	0.515312	0.477789	0.99541
SL1344_1557	adhC	-0.149216	6.5841	0.791951	0.379811	0.99541
SL1344_1558	SL1344_1558	0.191672	4.88568	0.484158	0.491309	0.99541
SL1344_1559	steB	0.41927	4.15259	1.14202	0.292811	0.99541
SL1344_1560	SL1344_1560	1.0671	3.56942	1.2273	0.275767	0.99541
SL1344_1561	sseJ	-0.112287	5.28646	0.0754907	0.785179	0.99541
SL1344_1566	SL1344_1566	0.709199	3.30048	1.34393	0.254479	0.99541
SL1344_1567	SL1344_1567	0.244804	5.40774	0.917187	0.345026	0.99541
SL1344_1568	SL1344_1568	0.10077	7.4841	0.340968	0.563154	0.99541
SL1344_1569	cybB	-0.174025	6.28576	0.929845	0.341763	0.99541
SL1344_1572	acpD	0.244445	6.90701	1.44922	0.23703	0.99541
SL1344_1573	SL1344_1573	-0.136248	5.159	0.261712	0.612278	0.99541
SL1344_1574	ydbL	0.165976	4.00078	0.149295	0.701636	0.99541
SL1344_1578	hslJ	-0.095386	5.98463	0.171856	0.681091	0.99541
SL1344_1580	SL1344_1580	-0.0601878	6.63395	0.0839243	0.773821	0.99541
SL1344_1581	nifJ	0.0497463	7.02881	0.0787765	0.780676	0.99541
SL1344_1583	SL1344_1583	-0.184508	6.06402	0.861992	0.359775	0.99541
SL1344_1585	ydaO	0.0919039	7.11766	0.255421	0.616569	0.99541
SL1344_1586	dbpA	-0.182641	6.48134	1.16823	0.287429	0.99541
SL1344_1588	SL1344_1588	-0.0834602	5.89391	0.174197	0.679051	0.99541
SL1344_1589	ydaL	-0.229573	5.91513	1.35972	0.251761	0.99541
SL1344_1590	ogt	0.29892	5.35595	1.42576	0.240783	0.99541
SL1344_1592	ydaA	0.0591128	6.75454	0.164749	0.687383	0.99541
SL1344_1593	ynaJ	0.110431	7.14852	0.223699	0.639779	0.99541
SL1344_1594	ynaI	-0.246993	5.16923	0.979302	0.329414	0.99541
SL1344_1596	SL1344_1596	-0.0648415	4.5851	0.0396717	0.843319	0.99541
SL1344_1599	SL1344_1599	0.165381	5.00776	0.100964	0.752695	0.99541
SL1344_1600	SL1344_1600	0.372202	3.85399	0.201218	0.656989	0.99541
SL1344_1601	SL1344_1601	0.493192	3.66286	0.73032	0.398806	0.99541
SL1344_1607	SL1344_1607	0.0917047	4.7874	0.0686935	0.794842	0.99541
SL1344_1608	SL1344_1608	-0.227523	4.98257	0.457382	0.503459	0.99541
SL1344_1609	mppA	0.0884624	6.57383	0.301088	0.586813	0.99541
SL1344_1611	ycjG	0.120273	5.54493	0.278106	0.601395	0.99541
SL1344_1612	tpx	-0.0686366	9.14352	0.25273	0.618424	0.99541
SL1344_1616	pspE	-0.0818457	4.6795	0.0612273	0.806066	0.99541
SL1344_1617	pspD	-0.171613	3.55051	0.103475	0.749682	0.99541
SL1344_1621	pspF	-0.104441	5.27646	0.203234	0.655007	0.99541
SL1344_1622	sapA	0.0691342	6.5008	0.147728	0.703127	0.99541
SL1344_1623	sapB	0.227613	5.04515	0.703443	0.407531	0.99541
SL1344_1625	sapD	-0.216808	5.01433	0.689209	0.412268	0.99541
SL1344_1626	sapF	0.114096	4.76785	0.250108	0.65188	0.99541
SL1344_1627	SL1344_1627	-0.213122	5.99848	1.00424	0.323419	0.99541
SL1344_1628	steC	-0.123117	4.26062	0.0827149	0.77541	0.99541
SL1344_1629	SL1344_1629	0.744458	2.66471	0.242795	0.625385	0.99541
SL1344_1630	ycjE	-0.366269	4.17423	0.993513	0.325979	0.99541
SL1344_1631	fabI	-0.0562049	9.84706	0.146677	0.704134	0.99541
SL1344_1633	rnb	0.037735	8.24281	0.0800289	0.778986	0.99541
SL1344_1636	yciT	0.156366	6.11041	0.799172	0.377672	0.99541
SL1344_1637	osmB	0.227359	5.48858	1.08626	0.30471	0.99541
SL1344_1638	yciH	-0.23094	6.02778	1.63065	0.210329	0.99541
SL1344_1639	pyrF	-0.16356	6.4975	0.971511	0.331318	0.99541
SL1344_1641	yciS	-0.0819733	7.22618	0.324857	0.572479	0.99541
SL1344_1642	pgpB	-0.124413	4.85488	0.230233	0.649392	0.99541
SL1344_1644	acnA	0.134964	6.46657	0.183148	0.671899	0.99541
SL1344_1644A	ymiA	-0.143741	8.0686	0.827772	0.36937	0.99541
SL1344_1646	topA	-0.0717883	8.61682	0.36438	0.55012	0.99541
SL1344_1647	yciN	0.0573897	7.44089	0.0772592	0.782884	0.99541
SL1344_1648	sohB	0.0925998	6.41025	0.335597	0.566229	0.99541
SL1344_1651	yciL	-0.0285432	8.72451	0.0535529	0.81839	0.99541
SL1344_1652	yciO	-0.0428054	5.44346	0.0386097	0.845402	0.99541
SL1344_1655	trpD	-0.136277	5.19603	0.112515	0.739443	0.99541
SL1344_1657	trpB	-0.295807	4.38158	0.690721	0.411761	0.99541
SL1344_1664	SL1344_1664	0.168469	4.12944	0.243931	0.62458	0.99541
SL1344_1665	yciC	0.179865	6.98934	1.1613	0.28884	0.99541
SL1344_1666	ispZ	0.168362	7.20163	1.02965	0.317461	0.99541
SL1344_1668	tonB	-0.165465	8.32007	0.591136	0.448173	0.99541
SL1344_1669	yciI	-0.21485	6.27323	1.61136	0.212985	0.99541
SL1344_1670	cls	-0.195595	5.61236	0.511335	0.47948	0.99541
SL1344_1671	yciU	-0.0669257	7.28153	0.151243	0.699793	0.99541
SL1344_1673	oppF	-0.20477	6.65168	1.44751	0.2373	0.99541
SL1344_1677	oppA	0.177884	6.872	0.963187	0.333369	0.99541
SL1344_1679	ychE	-0.0667119	6.09162	0.123989	0.726937	0.99541
SL1344_1680	adh	0.106899	7.01983	0.351029	0.557481	0.99541
SL1344_1683	galU	-0.1151	8.46028	0.920108	0.344269	0.99541
SL1344_1684	hnr	-0.23772	6.45229	1.09718	0.302331	0.99541
SL1344_1685	ychK	-0.0437435	6.13622	0.054852	0.816241	0.99541
SL1344_1686	ychJ	0.0743235	6.27562	0.158075	0.693439	0.99541
SL1344_1687	purU	-0.0343593	7.0678	0.0588772	0.809748	0.99541
SL1344_1688	SL1344_1688	0.211596	5.10872	0.569699	0.455614	0.99541
SL1344_1691	narH	0.322524	3.7829	0.229734	0.634813	0.99541
SL1344_1692	narG	-0.131364	6.02168	0.197866	0.659288	0.99541
SL1344_1694	narX	-0.253652	6.2376	1.35021	0.253394	0.99541
SL1344_1697	ychN	-0.0553771	6.78643	0.103827	0.749273	0.99541
SL1344_1700	kdsA	0.115254	6.77105	0.368026	0.548142	0.99541
SL1344_1701	ychA	0.0542348	6.04106	0.090712	0.765122	0.99541
SL1344_1702	sirC	0.135033	5.58967	0.349943	0.558087	0.99541
SL1344_1704	prfA	-0.150084	6.6431	0.682497	0.414531	0.99541
SL1344_1707	ipk	-0.191162	7.89975	1.34683	0.253977	0.99541
SL1344_1709	ychM	-0.187094	6.12655	0.840402	0.365787	0.99541
SL1344_1711	pth	-0.187377	6.42264	1.40282	0.244527	0.99541
SL1344_1712	ychF	-0.0697285	7.98456	0.31701	0.577132	0.99541
SL1344_1713	SL1344_1713	0.188376	5.86535	0.972333	0.331116	0.99541
SL1344_1714	hyaA	0.3592	3.48972	0.505833	0.481836	0.99541
SL1344_1715	SL1344_1715	0.494762	6.94913	0.585489	0.452388	0.99541
SL1344_1716	hyaC	0.310017	3.52264	0.225651	0.637827	0.99541
SL1344_1719	hyaF	0.605261	7.77831	0.604597	0.445704	0.99541
SL1344_1721	appB	0.503298	4.55164	1.08758	0.304643	0.99541
SL1344_1723	SL1344_1723	0.111159	5.81841	0.263275	0.611222	0.99541
SL1344_1724	treA	0.0730914	5.04944	0.0642262	0.801474	0.99541
SL1344_1726	ycgR	-0.180894	6.77027	0.410116	0.527389	0.99541
SL1344_1728	ldcA	-0.0528378	5.38724	0.0521378	0.820762	0.99541
SL1344_1729	cvrA	-0.141651	7.16525	1.08828	0.304269	0.99541
SL1344_1730	alr-a	-0.17528	4.82625	0.284052	0.59755	0.99541
SL1344_1732	SL1344_1732	-0.159726	5.02041	0.24705	0.622382	0.99541
SL1344_1733	fadR	-0.124212	6.61524	0.537288	0.46862	0.99541
SL1344_1734	nhaB	0.058892	6.57185	0.0943038	0.760662	0.99541
SL1344_1735	dsbB	-0.0878486	7.86851	0.394529	0.534156	0.99541
SL1344_1736	SL1344_1736	-0.127781	4.32544	0.118124	0.73321	0.99541
SL1344_1737	SL1344_1737	-0.159545	6.00436	0.509153	0.480412	0.99541
SL1344_1738	SL1344_1738	0.133571	3.2993	0.0416741	0.839468	0.99541
SL1344_1739	ycgN	-0.189861	7.56762	1.18767	0.28352	0.99541
SL1344_1741	ycgL	0.286445	5.8814	1.54483	0.222466	0.99541
SL1344_1743	minD	-0.0954617	7.23329	0.355644	0.554915	0.99541
SL1344_1744	minE	0.161428	6.42952	0.696009	0.409995	0.99541
SL1344_1745	rnd	-0.0607748	5.93611	0.0856397	0.771587	0.99541
SL1344_1748	yeaY	0.0488803	6.43437	0.0736041	0.787812	0.99541
SL1344_1749	yeaZ	-0.110698	7.29571	0.549859	0.463505	0.99541
SL1344_1750	yoaA	0.121319	6.87133	0.451704	0.506103	0.99541
SL1344_1752	yoaH	-0.143877	5.38285	0.381761	0.54081	0.99541
SL1344_1753	pabB	-0.050327	6.01954	0.0568378	0.813007	0.99541
SL1344_1754	yeaB	0.215774	4.72923	0.365458	0.549534	0.99541
SL1344_1755	sdaA	-0.120645	7.30946	0.533263	0.470278	0.99541
SL1344_1756	SL1344_1756	-0.269092	6.11032	0.600414	0.445296	0.99541
SL1344_1759	SL1344_1759	-0.448078	4.32824	1.35816	0.252028	0.99541
SL1344_1761	SL1344_1761	0.0915926	5.71848	0.153762	0.697432	0.99541
SL1344_1763	yebN	-0.456363	5.26155	1.32128	0.260193	0.99541
SL1344_1765	ftsI2	0.176011	5.8749	0.40926	0.526665	0.99541
SL1344_1772	SL1344_1772	-0.136586	6.00852	0.305539	0.584073	0.99541
SL1344_1773	htpX	0.15123	7.68062	0.499489	0.485145	0.99541
SL1344_1774	prc	0.110858	8.56233	0.626658	0.434113	0.99541
SL1344_1775	proQ	-0.0455345	8.81949	0.143568	0.707133	0.99541
SL1344_1776	yebR	0.122793	8.27269	0.552901	0.46228	0.99541
SL1344_1777	yebS	-0.151453	5.88792	0.628036	0.433612	0.99541
SL1344_1782	pphA	-0.181396	3.7101	0.171605	0.681311	0.99541
SL1344_1784	sopE2	-0.258287	4.66449	0.276366	0.603236	0.99541
SL1344_1790	SL1344_1790	-0.386575	3.92774	0.442196	0.510584	0.99541
SL1344_1797	pagM	0.0934311	4.59137	0.0655357	0.799505	0.99541
SL1344_1800	mig-3	-0.293843	4.85957	0.751839	0.392018	0.99541
SL1344_1803	SL1344_1803	0.239036	4.09713	0.284663	0.597158	0.99541
SL1344_1805	SL1344_1805	-0.731744	3.39979	1.17504	0.286051	0.99541
SL1344_1806	SL1344_1806	-0.117343	3.98459	0.0585345	0.810292	0.99541
SL1344_1807	SL1344_1807	-0.293554	5.52919	1.06144	0.310214	0.99541
SL1344_1808	SL1344_1808	0.0533454	6.54953	0.078833	0.780599	0.99541
SL1344_1809	yobA	-0.0472791	6.20775	0.0701839	0.792681	0.99541
SL1344_1810	holE	-0.240567	7.12175	1.63227	0.210109	0.99541
SL1344_1811	SL1344_1811	0.310242	5.03621	0.938891	0.339457	0.99541
SL1344_1812	exoX	-0.118599	6.47249	0.603468	0.442669	0.99541
SL1344_1813	opdB	0.0521419	5.97166	0.0840752	0.773623	0.99541
SL1344_1815	yebF	-0.142103	5.97115	0.526822	0.47295	0.99541
SL1344_1816	yebG	-0.14869	5.64491	0.360433	0.552276	0.99541
SL1344_1817	purT	0.148336	5.66285	0.380334	0.541563	0.99541
SL1344_1818	eda	0.0485237	6.53345	0.0760203	0.784446	0.99541
SL1344_1819	edd	-0.124581	6.17415	0.310624	0.580976	0.99541
SL1344_1822	pykA	0.037375	6.3426	0.0601789	0.807699	0.99541
SL1344_1823	msbB	-0.175617	6.59867	1.12072	0.297283	0.99541
SL1344_1824	yebA	0.215116	6.20317	1.27842	0.266164	0.99541
SL1344_1825	znuA	-0.0899856	6.43509	0.314921	0.578384	0.99541
SL1344_1827	znuB	-0.125746	6.02276	0.362283	0.551264	0.99541
SL1344_1828	ruvB	-0.155027	6.81974	1.02167	0.319316	0.99541
SL1344_1829	ruvA	-0.0562524	6.3565	0.0851274	0.772252	0.99541
SL1344_1830	SL1344_1830	0.55566	3.75231	0.905016	0.348204	0.99541
SL1344_1832	yebB	0.119547	5.17921	0.233991	0.631705	0.99541
SL1344_1833	ruvC	0.0955379	7.9286	0.259376	0.614043	0.99541
SL1344_1835	ntpA	-0.0440239	7.05591	0.0764837	0.783807	0.99541
SL1344_1836	aspS	0.0656288	8.49465	0.237591	0.629103	0.99541
[truncated: 2,397 more rows]

## Sheet: KFF_vs_water
	genename	logFC	logCPM	F	PValue	FDR
SL1344_2764	virK	2.97768	9.42479	165.377	7.28256e-14	3.20141e-10
SL1344_2266	yfbE	1.47254	7.73341	116.326	1.78307e-12	2.61702e-09
SL1344_2765	mig-14	2.10115	9.35962	117.629	1.78596e-12	2.61702e-09
AmgR	AmgR	1.91447	9.14481	103.405	8.25146e-12	9.06835e-09
SL1344_4265	yjeH	1.18862	8.55567	90.6582	4.34715e-11	3.82202e-08
SL1344_1602	SL1344_1602	1.40889	7.95241	84.7967	9.89967e-11	6.34542e-08
SL1344_4255	phoN	1.44142	7.93864	84.6547	1.01042e-10	6.34542e-08
SL1344_4013	cdh-a	1.29924	9.38375	81.0041	1.72411e-10	9.47401e-08
SL1344_P1_0061	SL1344_P1_0061	1.3738	8.8046	79.1579	2.27402e-10	1.11073e-07
SL1344_2273	pmrD	1.59308	8.28743	77.565	2.89835e-10	1.27411e-07
SL1344_0616	pagP	1.14252	8.74926	69.0963	1.12033e-09	4.47726e-07
SL1344_1169	phoP	1.03557	9.31742	68.1757	1.30654e-09	4.78628e-07
SL1344_1799	pagK	1.72713	6.35237	66.1493	1.84206e-09	6.22901e-07
SL1344_2265	ais	1.33386	6.49609	64.7879	2.32958e-09	7.31488e-07
SL1344_1793	pagO	2.28711	5.49547	58.6877	6.95967e-09	2.03965e-06
SL1344_1783	SL1344_1783	1.42625	6.74139	57.8988	8.06108e-09	2.21478e-06
SL1344_0841	ybjG	1.23161	6.22404	54.6602	1.49397e-08	3.86322e-06
SL1344_4472	mdoB	1.17817	9.10115	52.684	2.20208e-08	5.37797e-06
SL1344_1287	ydiR	1.4406	6.25553	51.6711	2.69611e-08	6.23795e-06
SL1344_1204	aroQ	1.96481	5.27846	50.5676	3.37082e-08	7.40906e-06
SL1344_1383	gst	1.09439	7.9593	48.4953	5.16966e-08	1.08218e-05
SL1344_1168	phoQ	0.876544	8.49214	48.0129	5.71982e-08	1.14292e-05
SL1344_2137	yehU	1.04054	6.7156	45.9322	8.9118e-08	1.70332e-05
SL1344_4230	yjdB	1.10696	8.42885	42.3553	1.96559e-07	3.60031e-05
SL1344_0302	pagN	1.53763	5.87993	42.0942	2.08553e-07	3.66719e-05
SL1344_2190	yeiU	0.867117	9.41861	41.5131	2.38123e-07	4.02612e-05
SL1344_1514	steA	1.30891	7.53217	41.3662	2.855e-07	4.64837e-05
SL1344_0378	yaiB	1.07947	7.87115	40.3207	3.13647e-07	4.92426e-05
SL1344_4387	mgtA	0.93704	9.1304	38.3277	5.02261e-07	7.61358e-05
SL1344_3972	yihX	0.85722	7.12803	38.11	5.29203e-07	7.75459e-05
SL1344_2849	orgB	1.20523	7.0128	36.1635	8.50696e-07	0.000120634
SL1344_1530	pdgL	1.66584	5.45197	35.3752	1.03508e-06	0.000142194
SL1344_2267	pmrF	1.14349	6.34744	35.134	1.09962e-06	0.000146483
SL1344_2270	arnT	1.11401	6.58454	32.0486	2.43269e-06	0.000314532
SL1344_2268	yfbG	1.11063	6.72866	30.3148	3.86732e-06	0.000485736
SL1344_0605	rna	0.938808	7.13061	29.7546	4.50508e-06	0.000550121
SL1344_2171	yeiG	0.747718	7.06287	28.9624	5.60395e-06	0.00066581
SL1344_1184	pagC	1.96365	6.17774	30.8846	7.06409e-06	0.000817203
SL1344_2197	yejG	0.83487	7.1335	26.7423	1.04981e-05	0.00116778
SL1344_3560	SL1344_3560	0.774028	6.86183	26.7004	1.06258e-05	0.00116778
SL1344_1872	SL1344_1872	0.928875	7.08111	26.24	1.21413e-05	0.00130178
SL1344_P1_0062	rlgA	0.697058	8.2457	24.6129	1.96259e-05	0.00205418
SL1344_4228	basS	0.858069	7.35483	24.5031	2.0283e-05	0.00207358
SL1344_3966	yihR	1.19367	5.12336	24.2556	2.18505e-05	0.00218307
SL1344_1786	SL1344_1786	1.04921	6.42669	24.0635	2.3156e-05	0.00221657
SL1344_4350	iolR	0.82717	7.27702	24.0581	2.31943e-05	0.00221657
SL1344_2938	rumA	0.656662	7.95319	23.4125	2.82326e-05	0.00264065
SL1344_0606	citT	0.932677	6.67063	21.9625	4.42961e-05	0.00390117
SL1344_1768	SL1344_1768	0.716843	7.50396	21.9571	4.43718e-05	0.00390117
SL1344_4224	phnO	1.30732	5.36857	21.9816	4.40313e-05	0.00390117
SL1344_0983	sodCa	1.15032	5.74484	21.5221	5.09191e-05	0.00438903
SL1344_4223	lpxO	0.973196	6.40291	21.0158	5.98567e-05	0.00506019
SL1344_4162	yjbA	0.909367	5.85542	20.6013	6.84132e-05	0.00567443
SL1344_2763	pipB2	1.10351	6.2778	20.0036	8.3115e-05	0.00676617
SL1344_0213	SL1344_0213	0.714299	7.05531	19.228	0.000107382	0.00858276
SL1344_0836	SL1344_0836	0.906218	5.80702	19.0515	0.000113895	0.00894079
SL1344_2318	yfcG	1.01689	6.13948	18.8206	0.000123055	0.00949033
SL1344_2136	yehT	1.35548	5.1016	18.5615	0.000134277	0.0100048
SL1344_P1_0063	rlgA2	0.661373	7.18254	18.5888	0.000133045	0.0100048
SL1344_0906	ycaM	1.14754	6.03592	17.5876	0.000187219	0.0137169
SL1344_3730	yicL	0.74626	6.73369	17.4926	0.000193461	0.0139419
SL1344_2057	udg	0.927225	6.2286	17.4358	0.000197303	0.0139894
SL1344_2546	gogB	0.934778	5.65631	17.216	0.00021293	0.0148578
SL1344_2848	orgC	0.75321	7.35085	16.2547	0.000298536	0.0205057
SL1344_2591	gpO	1.40314	4.04805	15.8351	0.000346798	0.0234542
SL1344_2299	lrhA	0.579073	6.59368	15.6282	0.000373586	0.0248831
SL1344_4471	SL1344_4471	0.788103	5.89177	14.0258	0.000673179	0.0441686
SL1344_1377	slyB	0.757419	10.1818	13.6519	0.000841559	0.0536158
SL1344_2269	SL1344_2269	0.84234	5.58921	13.4611	0.000833045	0.0536158
SL1344_1405	rstA	0.539232	9.63345	13.1316	0.000944644	0.0593237
SL1344_0082	SL1344_0082	0.902005	6.54236	12.9973	0.000994618	0.0615823
SL1344_2549	SL1344_2549	1.16581	4.15835	12.8944	0.00103478	0.0631791
SL1344_4229	basR	1.00905	6.28957	13.1984	0.00105344	0.0634372
SL1344_4068	yijP	0.560082	7.9053	12.5089	0.00120151	0.0704243
PinT	PinT	1.45398	5.65612	13.2143	0.00120123	0.0704243
SL1344_P2_0047	SL1344_P2_0047	1.54543	4.37848	12.4141	0.00124674	0.0721138
SL1344_2624	yfiA	-0.685512	7.81258	12.2302	0.00133973	0.0764865
SL1344_3781	ccmF1	1.7643	4.32935	11.3538	0.00189712	0.106919
SL1344_0371	sbmA	0.681558	6.01595	11.1115	0.00209166	0.116392
SL1344_0879	ybjX	0.413847	9.33926	11.0751	0.00212275	0.116645
SL1344_0393	phoR	0.495335	6.2401	10.8122	0.002362	0.128189
SL1344_1795	SL1344_1795	1.08952	4.77617	10.6311	0.00254353	0.136358
SL1344_3975	yiiD	0.47919	6.42801	10.4344	0.00275769	0.146058
SL1344_2038	dacD	0.659309	5.74927	10.3855	0.00281386	0.147259
SL1344_1766	cspC	0.566211	7.63913	9.90609	0.0034345	0.177624
SL1344_2225	napC	2.22426	4.96915	9.67822	0.00386719	0.197676
SL1344_3179	folB	0.612863	6.30395	9.4684	0.0041302	0.208338
SL1344_3727	cigR	0.629952	6.96746	9.4455	0.00417055	0.208338
SL1344_4071	argC	-0.584075	6.80661	9.28743	0.00446074	0.22033
SL1344_2634	SL1344_2634	-0.762667	6.10648	9.23006	0.00457135	0.223285
SL1344_2272	SL1344_2272	0.797348	5.79284	8.68411	0.00578427	0.279425
SL1344_4388	SL1344_4388	0.514425	7.75431	8.65553	0.00585663	0.279845
SL1344_0319	SL1344_0319	1.33266	3.73658	8.58263	0.00604567	0.285772
SL1344_3444	cysG	-0.414345	6.5777	8.52484	0.00620016	0.289957
SL1344_3728	mgtB	1.09818	8.61864	8.98788	0.00638391	0.295407
SL1344_0839	dacC	0.548549	6.08517	8.42296	0.00648294	0.296865
SL1344_0617	cspE	0.526103	9.68284	8.34408	0.00671143	0.304159
SL1344_2283	SL1344_2283	-0.453363	6.57352	8.23629	0.00703774	0.315693
SL1344_0789	ybhP	2.47168	3.47728	8.17852	0.00721961	0.317374
SL1344_4024	ydeY	-1.18964	4.18879	8.20003	0.00715131	0.317374
SL1344_0340	SL1344_0340	-1.00107	3.95822	8.0967	0.00748589	0.322627
SL1344_4015	SL1344_4015	1.39047	4.10817	8.10896	0.00744533	0.322627
SL1344_0758	modA	-0.537518	6.31711	7.92607	0.00807586	0.340646
SL1344_0868	ybjP	-0.560417	5.79889	7.92464	0.00808101	0.340646
SL1344_3200	yqjB	0.562944	6.35584	7.90931	0.00813646	0.340646
SL1344_0264	sciE	-0.70257	5.86499	7.80896	0.00850966	0.351674
SL1344_0733	nadA	1.15678	4.03429	7.78725	0.00859279	0.351674
SL1344_3926	aarF	0.434822	7.55575	7.77506	0.00863986	0.351674
SL1344_3085	mutY	-0.418713	7.25645	7.72289	0.00884444	0.353456
SL1344_3370	yrdD	-0.42079	8.37771	7.72945	0.00881842	0.353456
SL1344_3356	prmA	-0.402217	6.93424	7.67869	0.00902184	0.356869
SL1344_4137	SL1344_4137	-1.27659	4.18066	7.66142	0.00909219	0.356869
SL1344_0209	dgt	0.61569	5.47606	7.5492	0.00956404	0.372066
SL1344_4386	treR	-0.812762	5.56022	7.43488	0.010072	0.38839
SL1344_3199	yqjA	0.454521	7.57978	7.41481	0.0101641	0.388535
SL1344_1406	ydgC	-0.632062	5.53344	7.30126	0.0107028	0.405599
SL1344_4010	fieF	0.417395	7.5257	7.27558	0.0108288	0.406869
SL1344_3470	greB	-0.56656	6.00101	7.17937	0.0113155	0.421552
SL1344_2509	SL1344_2509	-0.834871	5.3208	7.12905	0.0115795	0.424194
SL1344_3777	yidQ	0.669242	4.9292	7.137	0.0115373	0.424194
SL1344_1725	ymgE	0.857032	4.35182	7.05771	0.0119651	0.431096
SL1344_4254	SL1344_4254	0.583566	5.41685	7.07116	0.0118914	0.431096
STnc540	STnc540	-0.850064	5.17276	7.08399	0.0120621	0.431096
SL1344_1189	SL1344_1189	0.725813	5.46956	6.95902	0.0125216	0.441827
SL1344_3100	SL1344_3100	-0.507765	5.82387	6.95181	0.0125633	0.441827
SL1344_3555	uspB	0.540144	6.55005	6.93295	0.0126732	0.442154
SL1344_2923	ygcB	1.18951	4.62086	6.89256	0.0129121	0.443448
SL1344_3656	sadA	0.463084	7.29569	6.90379	0.0128451	0.443448
SL1344_1778	SL1344_1778	0.397861	6.78343	6.87559	0.0130138	0.443479
SL1344_3510	yhhW	0.765617	4.89332	6.81999	0.0133535	0.451553
SL1344_0149	SL1344_0149	0.891525	4.14469	6.68869	0.0141942	0.472711
SL1344_2640	SL1344_2640	-1.01185	4.6607	6.69678	0.0141408	0.472711
SL1344_0713	SL1344_0713	0.74615	5.06032	6.64824	0.0144647	0.478096
SL1344_3136	yghB	0.396076	6.5618	6.60046	0.0147913	0.485244
SL1344_0373	yaiY	1.18764	3.71607	6.52061	0.0153552	0.494905
SL1344_1346	ssaL	-1.00958	4.5431	6.53298	0.0152663	0.494905
SL1344_1531	ugtL	0.936955	4.21392	6.4431	0.0159248	0.494905
SL1344_2622	rluD	0.357585	9.33747	6.51113	0.0154236	0.494905
SL1344_3468	envZ	0.421427	6.82517	6.43489	0.0159865	0.494905
SL1344_3784	ccmB1	4.10217	3.02545	6.48854	0.015907	0.494905
SL1344_4113	hydG	-0.46363	8.40543	6.4896	0.0155803	0.494905
StyR-195	StyR-195	-0.732113	4.7531	6.45921	0.0158045	0.494905
SL1344_0113	leuA	0.61483	5.04996	6.28321	0.0171735	0.520652
SL1344_3363	acrE	-0.560453	6.64669	6.28614	0.0171497	0.520652
SL1344_4133	SL1344_4133	-0.934284	4.38722	6.29145	0.0171066	0.520652
SL1344_3331	mdh	-0.347903	7.42328	6.24078	0.0175224	0.527592
SL1344_0014	SL1344_0014	0.517965	6.00485	6.16023	0.0182061	0.531729
SL1344_0244	yaeB	-0.363265	7.92708	6.11423	0.0186096	0.531729
SL1344_0267	sciH	-1.15878	3.71347	6.19441	0.0179125	0.531729
SL1344_1767	yobF	0.848062	9.26926	6.50975	0.0181539	0.531729
SL1344_3436	pabA	-0.586579	5.58789	6.11221	0.0186274	0.531729
SL1344_3851	rbsB	-0.410411	7.82646	6.14037	0.0183791	0.531729
SL1344_4035	glpK	-0.452846	5.89792	6.11294	0.018621	0.531729
ArcZ	ArcZ	-0.416655	6.54095	6.11773	0.0185785	0.531729
SL1344_0602	ybdQ	0.37385	7.04241	6.0763	0.0189495	0.532956
SL1344_2635	cIIb	-0.89225	5.01574	6.06697	0.0190342	0.532956
SL1344_4264	fxsA	-0.416551	7.58304	6.07456	0.0189653	0.532956
SL1344_0799	ybiJ	0.559365	7.40049	5.99951	0.020135	0.560211
SL1344_1394	ydgJ	0.401754	6.68234	5.90421	0.0205788	0.566116
SL1344_3847	kup	-0.273629	8.03333	5.90159	0.0206048	0.566116
SL1344_2274	menE	0.49959	5.98109	5.88674	0.0207526	0.566636
SL1344_4079	btuB	-0.380368	9.26575	5.82519	0.0213775	0.580095
SL1344_3106	SL1344_3106	0.812044	4.85712	5.80908	0.0215444	0.581038
SL1344_0627	mrdB	0.361852	7.05184	5.77633	0.0218881	0.583602
SL1344_0998	pyrD	0.47157	5.76748	5.76545	0.0220036	0.583602
SL1344_1528	ydcW	0.539043	5.58301	5.76225	0.0220377	0.583602
SL1344_2122	yegW	-0.495885	5.62437	5.73195	0.0223634	0.585176
SL1344_2317	yfcF	0.660291	5.24775	5.74215	0.0222532	0.585176
SL1344_1954	SL1344_1954	-1.3617	3.5534	5.71186	0.0225823	0.585565
SL1344_3379	zntR	-0.508445	6.42131	5.70617	0.0226447	0.585565
SL1344_3604	lpfC	-0.68407	5.95154	5.6611	0.0231457	0.59502
SL1344_2126	stcD	-1.52043	3.37009	5.60629	0.0237713	0.60755
STnc760	STnc760	0.706022	4.29724	5.5827	0.0240463	0.611025
SL1344_1145	thiK	0.646122	5.2299	5.56244	0.0242851	0.613547
SL1344_1676	oppB	0.628101	5.14565	5.54648	0.0244751	0.614815
SL1344_4041	hslV	-0.419453	7.6334	5.52118	0.0247796	0.618926
SL1344_2623	yfiO	-0.323905	8.37775	5.46356	0.0254886	0.63304
SL1344_0252	SL1344_0252	-0.469986	8.52771	5.48067	0.0257136	0.634834
SL1344_3248	yhbV	2.07202	3.25682	5.43489	0.0258497	0.634834
SL1344_1605	SL1344_1605	-0.786998	5.02159	5.38109	0.0265423	0.648222
SL1344_4080	murI	-0.416477	8.61465	5.33885	0.0271002	0.65819
SL1344_1384	tppB	0.33955	8.16656	5.27652	0.0279471	0.675029
SL1344_3409	hopD	-0.560858	5.7134	5.26274	0.0281382	0.675931
SL1344_0398	yajB	0.407596	6.49532	5.19547	0.0290918	0.68905
SL1344_1620	pspA	-0.423789	6.48569	5.18033	0.0293113	0.68905
SL1344_3936	fadB	-0.428587	8.24068	5.19412	0.0291113	0.68905
SL1344_P3_0005	SL1344_P3_0005	-0.553343	5.78931	5.18245	0.0292805	0.68905
SL1344_1211	yaoF	0.749134	4.23253	5.14594	0.0298165	0.697199
SL1344_1751	yoaB	0.321125	7.48998	5.12516	0.0301264	0.699114
SL1344_3642	sgbE	1.23671	3.52324	5.11917	0.0302165	0.699114
SL1344_0070	caiE	-0.83702	4.35454	5.0893	0.0306696	0.705882
SL1344_3692	mutM	-0.338636	6.70072	5.07628	0.0308694	0.706781
SL1344_0595	dsbG	0.457458	5.55864	4.94352	0.0329905	0.719714
SL1344_1907	fliO	0.71973	5.08373	4.95894	0.0327362	0.719714
SL1344_2262	SL1344_2262	0.44558	5.86151	5.00595	0.0319739	0.719714
SL1344_2467	SL1344_2467	0.659078	5.16376	4.94137	0.0330263	0.719714
SL1344_3174	glnE	0.317297	7.13666	4.96978	0.0325587	0.719714
SL1344_3178	bacA	0.394046	7.49829	4.93864	0.0330715	0.719714
SL1344_3202	yqjE	0.390528	6.67867	4.97961	0.0323985	0.719714
SL1344_3940	hemG	-0.386641	8.15052	4.98657	0.0322858	0.719714
SL1344_4324	rpsF	-0.315656	9.1657	4.96727	0.0325997	0.719714
STnc1210	STnc1210	-1.10868	4.06851	5.01056	0.0319001	0.719714
SL1344_0064	citG2	0.822998	4.38336	4.92069	0.0333711	0.722656
SL1344_4371	SL1344_4371	-4.22649	4.16509	4.98146	0.0336853	0.725885
SL1344_1179	envF	-0.828286	3.95643	4.88417	0.03399	0.727064
SL1344_1761	SL1344_1761	0.496464	5.71848	4.87946	0.0340708	0.727064
SL1344_2962	gcvA	0.34031	6.7028	4.85782	0.0344444	0.729775
SL1344_3854	yieO	-0.339215	8.81332	4.8529	0.0345298	0.729775
SL1344_0620	tatE	-0.666402	4.88894	4.83358	0.0348682	0.729909
SL1344_4346	SL1344_4346	-0.819533	4.26186	4.83768	0.0347961	0.729909
SL1344_3827	SL1344_3827	-0.473582	5.77489	4.80346	0.0354028	0.737586
SL1344_0829	bssR	0.652183	4.99976	4.79063	0.0356333	0.738886
SL1344_0763	ybhC	-0.264966	8.22967	4.72812	0.03678	0.742058
SL1344_0835	SL1344_0835	0.572049	5.08241	4.72709	0.0367991	0.742058
SL1344_1025	yccA	0.473489	7.26159	4.7615	0.0367372	0.742058
SL1344_2847	hilC	0.891727	6.06759	4.89152	0.03667	0.742058
SL1344_3368	SL1344_3368	-0.345354	9.25052	4.73726	0.0366098	0.742058
SL1344_3505	glgB	0.643512	7.68937	4.89442	0.0360578	0.742058
SL1344_4491	yjjV	0.687338	4.64756	4.7068	0.0371803	0.746323
SL1344_3906	corA	-0.287232	8.04565	4.6953	0.0373982	0.747284
SL1344_2404	cysA	-0.849252	5.24355	4.65818	0.0381111	0.758082
SL1344_0615	dcuC	0.429563	5.78576	4.64144	0.0384375	0.758267
SraC	SraC	0.460943	6.36429	4.64002	0.0384653	0.758267
SL1344_3607	yhjY	0.475205	5.38728	4.59693	0.0393205	0.768236
SL1344_4081	murB	-0.390161	8.5459	4.60016	0.0392557	0.768236
SL1344_P1_0065	SL1344_P1_0065	0.61953	4.85969	4.58704	0.0395197	0.768711
SL1344_2630	yfiN	-0.342503	7.42144	4.5609	0.0400516	0.773288
SL1344_4119	aceA	-0.630673	7.98544	4.71135	0.0401069	0.773288
SL1344_3140	SL1344_3140	-1.44369	3.86103	4.50842	0.0411434	0.78981
SL1344_1104	rimJ	0.544719	5.23111	4.45048	0.042387	0.810144
SL1344_1251	celF	0.855639	4.28936	4.43364	0.0427562	0.812367
SL1344_2747	SL1344_2747	-0.808888	4.79961	4.40528	0.043386	0.812367
SL1344_2845	avrA	0.492459	7.31833	4.44951	0.0432453	0.812367
SL1344_3857	yieP	-0.352185	8.50594	4.39662	0.0435801	0.812367
SL1344_4269	yjeJ	-0.45355	5.39992	4.39949	0.0435156	0.812367
SL1344_4512	gpmB	0.327267	6.45167	4.39521	0.043612	0.812367
SL1344_3967	yihS	-1.26327	3.46888	4.38696	0.0437981	0.81239
SL1344_3976	SL1344_3976	0.467479	5.75023	4.35386	0.0445539	0.822937
SL1344_0850	mdaA	0.386255	5.94848	4.31539	0.0454506	0.827439
SL1344_1559	steB	0.776092	4.15259	4.31115	0.0455506	0.827439
SL1344_3369	yrdC	-0.326661	8.118	4.32237	0.0452864	0.827439
SL1344_3937	pepQ	-0.304294	8.27788	4.31306	0.0455055	0.827439
SL1344_1173	ymfB	-0.724513	4.00885	4.23667	0.0473478	0.850178
SL1344_3290	yhbN	-0.378496	6.08466	4.22744	0.0475759	0.850178
SL1344_3551	yhiH	-0.47714	6.1948	4.22848	0.0475502	0.850178
SL1344_3629	malS	0.598142	5.24849	4.24908	0.0470431	0.850178
SL1344_0870	ybjR	0.393932	5.85415	4.19069	0.0484966	0.86106
SL1344_2975	comQ	0.902481	3.79229	4.18753	0.0485766	0.86106
SL1344_3146	sufI	0.279751	7.37776	4.16849	0.0490622	0.866174
SL1344_1580	SL1344_1580	0.409725	6.63395	4.14911	0.0495617	0.867887
SL1344_2073	rfbD	-0.305018	7.17415	4.15213	0.0494835	0.867887
SL1344_4075	udhA	-0.290213	7.5921	4.14181	0.0497515	0.867887
SL1344_1846	SL1344_1846	-0.529866	5.24624	4.13012	0.0500568	0.869761
SL1344_4314	yjfQ	-0.416177	5.85921	4.10848	0.0506279	0.873093
SL1344_4523A	SL1344_4523A	0.534869	5.06378	4.1078	0.0506457	0.873093
SL1344_0150	aroP	0.322405	6.2397	3.93609	0.0554422	0.879649
SL1344_0840	deoR	0.26826	7.11292	3.96591	0.0545743	0.879649
SL1344_1264	SL1344_1264	0.908606	4.77737	4.02003	0.054007	0.879649
SL1344_1519	yncC	0.522053	5.05985	3.97208	0.0543966	0.879649
SL1344_1973	SL1344_1973	0.938195	3.59767	3.96497	0.0546014	0.879649
SL1344_2196	yejF	0.344312	6.51748	3.97168	0.0544081	0.879649
SL1344_2223	ccmH2	-0.796328	4.20858	3.97079	0.0544339	0.879649
SL1344_2702	SL1344_2702	-0.906437	3.66078	3.95708	0.0548298	0.879649
SL1344_2761	iroE	0.818341	4.64993	3.96744	0.0545302	0.879649
SL1344_2787	SL1344_2787	0.449749	5.73164	3.92517	0.055764	0.879649
SL1344_2937	relA	0.258106	8.55468	4.02501	0.0528984	0.879649
SL1344_3080	yggM	0.551006	4.38963	3.96009	0.0547425	0.879649
SL1344_3102	ordL	0.343495	6.22179	4.00484	0.0534639	0.879649
SL1344_3329	SL1344_3329	-0.359174	6.4825	4.00566	0.0534408	0.879649
SL1344_3337	yhcQ	0.587214	4.49202	3.92299	0.0558285	0.879649
SL1344_3408	rpsJ	-0.339936	9.3664	3.94649	0.0551379	0.879649
SL1344_3681	rfaZ	0.267347	6.7877	3.9823	0.0541036	0.879649
SL1344_3785	ccmA1	-2.38931	3.87889	4.09039	0.0518419	0.879649
SL1344_3786	yhjA	1.19599	3.50274	3.92691	0.0557127	0.879649
SL1344_4054	SL1344_4054	0.609384	5.13092	3.98801	0.0539409	0.879649
SL1344_4077	yijD	-0.331729	6.92164	4.00133	0.0535631	0.879649
SL1344_4168	lamB	0.796349	5.41786	4.01013	0.0537621	0.879649
SL1344_P1_0040	SL1344_P1_0040	-0.544285	5.00187	3.96051	0.0547305	0.879649
SL1344_P1_0045	SL1344_P1_0045	0.991548	4.18269	4.06631	0.0517611	0.879649
SL1344_0260	sciA	-0.383589	7.16286	3.85136	0.0579933	0.883693
SL1344_0554	ykgB	-1.10714	3.77236	3.89357	0.0567064	0.883693
SL1344_0667	nagE	0.449703	5.67295	3.85961	0.0577391	0.883693
SL1344_0907	pflA	-0.228663	8.19721	3.8351	0.0584974	0.883693
SL1344_1243	SL1344_1243	0.697424	4.15944	3.85539	0.057869	0.883693
SL1344_1393	ydgT	0.477543	6.96183	3.9119	0.0566886	0.883693
SL1344_2007	cbiE	-1.50445	4.57685	3.83949	0.0583609	0.883693
SL1344_2554	SL1344_2554	-1.28006	3.60046	3.83961	0.0583573	0.883693
SL1344_2670	gpE	2.51334	2.85008	3.83609	0.0584667	0.883693
SL1344_3566	SL1344_3566	0.697324	4.67859	3.89127	0.0567758	0.883693
SL1344_4082	birA	-0.372542	8.10735	3.88209	0.0573409	0.883693
SL1344_4454	symE	-1.03108	3.40371	3.86048	0.0577125	0.883693
SL1344_1265	SL1344_1265	0.4784	5.5828	3.82097	0.0589399	0.886839
SL1344_2590	gpP	-0.825393	4.12888	3.81559	0.0591092	0.886839
SL1344_3523	ugpB	0.402734	5.81571	3.80796	0.05935	0.887424
SL1344_0245	rcsF	-0.256746	7.91358	3.79501	0.0597618	0.890552
SL1344_2971	recD	0.376627	5.67435	3.78328	0.0601377	0.890635
SL1344_3361	SL1344_3361	-0.330046	7.45131	3.78219	0.0601726	0.890635
SL1344_4016	SL1344_4016	0.281849	7.06468	3.74619	0.0613428	0.904909
SL1344_2141	yehX	0.853446	3.8064	3.72901	0.0619103	0.910227
SL1344_0390	sbcC	-0.332098	6.28792	3.71037	0.0625325	0.910241
SL1344_1136	yceG	-0.27164	6.77268	3.71345	0.0624293	0.910241
SL1344_4111	zraP	-0.572209	5.73309	3.71511	0.0623735	0.910241
SL1344_0108	tbpA	-0.522142	6.17439	3.69434	0.0637887	0.913485
SL1344_1550	SL1344_1550	-0.726635	4.36685	3.67489	0.0637363	0.913485
SL1344_1699	chaA	0.50114	6.90016	3.71507	0.0639712	0.913485
SL1344_2601	rseC	-0.454824	5.17976	3.67383	0.0637726	0.913485
SL1344_3225	agaR	0.361385	5.89288	3.68643	0.0633417	0.913485
SL1344_3771	yidF	0.525817	5.29131	3.66715	0.0640022	0.913485
SL1344_0254	yafE	-0.340312	7.95605	3.65493	0.0644246	0.91654
SL1344_1863	otsB	-1.0469	3.82564	3.64769	0.0646765	0.917155
SL1344_1378	anmK	-0.444733	5.63511	3.61164	0.0659468	0.932162
SL1344_0769	ybhB	0.371177	6.75814	3.57491	0.0672699	0.936125
SL1344_0965	gtgA	0.59988	4.22656	3.56274	0.0677148	0.936125
SL1344_2232	eco	-0.492973	5.41396	3.59254	0.066631	0.936125
SL1344_2706	cIIc	-1.62735	3.3114	3.57176	0.0673846	0.936125
SL1344_3022	ygfX	-0.345265	6.14201	3.58462	0.0669173	0.936125
SL1344_3614	yiaG	0.674099	4.25397	3.59068	0.0666981	0.936125
SL1344_3787	torD	0.813952	3.76902	3.56265	0.0677178	0.936125
SL1344_0550A	cusA	0.762091	4.03052	3.54522	0.068361	0.93911
SL1344_3142	ygiR	-0.244227	8.14993	3.55032	0.068172	0.93911
SL1344_3110	uxuB	-0.72389	4.20914	3.52931	0.0689539	0.944303
SL1344_2691	SL1344_2691	-2.2586	4.22615	3.5311	0.0698892	0.950379
SL1344_3760	SL1344_3760	-0.437284	5.10695	3.50625	0.0698231	0.950379
SL1344_4155	SL1344_4155	-0.636696	4.21145	3.50039	0.0700461	0.950379
SL1344_3766	emrD	-0.252651	7.47377	3.46906	0.0712516	0.96376
SL1344_1248	celB	0.548913	5.06339	3.42941	0.0728101	0.970378
SL1344_1395	add	0.290378	6.73024	3.40495	0.073791	0.970378
SL1344_2172	SL1344_2172	0.534257	4.63362	3.42622	0.0729374	0.970378
SL1344_2637	SL1344_2637	-0.852957	3.98668	3.39559	0.0741704	0.970378
SL1344_2664	SL1344_2664	0.523534	5.42487	3.39263	0.0742907	0.970378
SL1344_3417	yheM	0.438608	5.11807	3.39581	0.0741615	0.970378
SL1344_3938	yigZ	-0.333008	7.67864	3.42911	0.0728221	0.970378
SL1344_3945	dsbA	-0.284146	7.89264	3.44118	0.0723435	0.970378
SL1344_3955	typA	-0.206676	10.1572	3.4025	0.07389	0.970378
SL1344_3973	rbn	0.341175	6.07377	3.3902	0.0743897	0.970378
SL1344_4161	yjbH	0.335433	5.8585	3.43721	0.0725007	0.970378
SL1344_P1_0016	SL1344_P1_0016	0.50702	4.76189	3.39366	0.0742487	0.970378
SL1344_0203	hemL	-0.231767	7.44755	3.36342	0.0754906	0.971885
SL1344_0297	safC	-0.370659	6.11966	3.31354	0.0775896	0.971885
SL1344_0301	SL1344_0301	0.855578	3.86405	3.35438	0.0758663	0.971885
SL1344_0883	clpS	0.339508	5.94844	3.35461	0.0758564	0.971885
SL1344_1046	hpaX	0.781212	4.4652	3.31801	0.077399	0.971885
SL1344_1403	SL1344_1403	-0.524826	5.40693	3.34631	0.0762033	0.971885
SL1344_1679	ychE	-0.350433	6.09162	3.30813	0.0778216	0.971885
SL1344_2194	yejB	0.415745	5.71153	3.33847	0.0765326	0.971885
SL1344_2710	SL1344_2710	-0.731732	4.23238	4.36495	0.0775993	0.971885
SL1344_2822	hydA	-0.270928	6.63628	3.3091	0.0777799	0.971885
SL1344_3138	yqhD	-0.44264	5.45621	3.37379	0.0750621	0.971885
SL1344_3344	mreD	0.29547	7.02934	3.34085	0.0764322	0.971885
SL1344_3358	fis	-0.280639	9.16878	3.34756	0.0761508	0.971885
SL1344_3919	metE	-0.390428	5.79685	3.33761	0.0765687	0.971885
SL1344_4115	purH	-0.297458	8.80972	3.32062	0.0772881	0.971885
SL1344_0250	dkgB	-0.341722	8.80361	3.30616	0.0781196	0.972843
SL1344_1161	sifA	-0.488202	4.88857	3.2741	0.0792965	0.976436
SL1344_1298	ydiK	-0.299276	6.47198	3.2791	0.0790777	0.976436
SL1344_2625	pheA	-0.27081	8.24505	3.28113	0.0789891	0.976436
SL1344_3813	SL1344_3813	0.946005	4.07913	3.27761	0.0791427	0.976436
SL1344_0500	SL1344_0500	-0.976455	4.13346	3.24467	0.0805972	0.979524
SL1344_1840	yecO	-0.263385	7.32776	3.25361	0.0801995	0.979524
SL1344_1979	SL1344_1979	-0.302744	6.12718	3.25641	0.0800753	0.979524
SL1344_3196	ygjR	0.430272	5.38951	3.25202	0.0802703	0.979524
SL1344_3844	asnA	-0.273094	7.92484	3.24323	0.0806615	0.979524
SL1344_2456	perM	-0.234686	7.11935	3.22322	0.0815605	0.982302
SL1344_3111	uxaC	-0.321379	6.11481	3.22588	0.0814405	0.982302
SL1344_4486	rimI	-0.483505	4.92521	3.22364	0.0815416	0.982302
SL1344_2435	maeB	-0.314483	6.42017	3.21709	0.0818382	0.982952
SL1344_0380	adrA	0.437415	5.47377	3.20814	0.0822458	0.985157
SL1344_2550	SL1344_2550	1.87002	4.07301	3.21043	0.0829105	0.987736
SL1344_3217	tdcA	-0.738069	4.24535	3.19739	0.0827378	0.987736
SL1344_0106	thiQ	0.401679	5.57695	3.15854	0.084545	0.993172
SL1344_0268	sciI	-0.641522	6.95227	3.21185	0.0848256	0.993172
SL1344_0657	ybeY	-0.331846	6.76262	3.15374	0.0847714	0.993172
SL1344_1188	SL1344_1188	0.458368	5.37188	3.16832	0.0840861	0.993172
SL1344_1373	SL1344_1373	0.317524	5.83786	3.15	0.0849483	0.993172
SL1344_2189	yeiR	0.371375	5.98487	3.16339	0.0843169	0.993172
SL1344_3398	rpsQ	-0.297245	10.5486	3.17297	0.0838687	0.993172
SL1344_1105	yceH	0.612083	4.23344	3.1426	0.0852992	0.99463
SL1344_3269	ftsJ	-0.265362	8.27833	3.12464	0.0861583	0.996716
SL1344_3366	yrdA	-0.304574	8.25434	3.13226	0.0857928	0.996716
SL1344_P3_0004	SL1344_P3_0004	-0.335852	6.46021	3.12839	0.0859781	0.996716
SL1344_0001	thrL	-0.127853	6.7735	0.236823	0.630266	0.999367
SL1344_0002	thrA	0.0322036	8.28938	0.0828473	0.775236	0.999367
SL1344_0003	thrB	0.249706	8.15869	0.749648	0.394714	0.999367
SL1344_0004	thrC	0.252139	7.86213	3.06058	0.0893029	0.999367
SL1344_0005	yaaA	0.0754842	6.56696	0.264924	0.610112	0.999367
SL1344_0006	yaaJ	0.194662	6.42897	1.33471	0.256084	0.999367
SL1344_0007	talB	-0.101445	9.17418	0.55854	0.460025	0.999367
SL1344_0008	mog	-0.0771413	6.4714	0.216193	0.644942	0.999367
SL1344_0009	yaaH	-0.166911	9.7647	1.08426	0.305149	0.999367
SL1344_0010	htgA	-0.423464	3.93881	1.10062	0.301584	0.999367
SL1344_0011	yaaI	-0.31742	3.64266	0.388972	0.537033	0.999367
SL1344_0012	dnaK	-0.23595	11.4031	1.3723	0.249934	0.999367
SL1344_0013	dnaJ	-0.0301724	9.51364	0.0256192	0.873834	0.999367
SL1344_0015	SL1344_0015	0.825656	5.29611	2.50225	0.124272	0.999367
SL1344_0018	chiA	-0.324595	5.3747	1.43135	0.239883	0.999367
SL1344_0019	SL1344_0019	-0.083263	5.64102	0.121619	0.729451	0.999367
SL1344_0021	bcfA	-0.431192	4.4305	1.34578	0.254159	0.999367
SL1344_0022	bcfB	0.171523	4.73043	0.449898	0.513828	0.999367
SL1344_0023	bcfC	0.151188	6.25438	0.205892	0.653486	0.999367
SL1344_0024	bcfD	-0.623837	6.08587	1.48106	0.235338	0.999367
SL1344_0025	bcfE	0.0903088	5.19369	0.0140056	0.906597	0.999367
SL1344_0027	bcfG	-0.0204053	3.78838	0.00223367	0.962583	0.999367
SL1344_0028	bcfH	-0.245166	5.11406	0.712365	0.404603	0.999367
SL1344_0029	SL1344_0029	-0.0183274	4.56902	0.00412516	0.949168	0.999367
SL1344_0031	SL1344_0031	-0.124524	4.0885	0.0938597	0.761209	0.999367
SL1344_0032	SL1344_0032	0.553954	3.11383	0.27769	0.601666	0.999367
SL1344_0033	SL1344_0033	0.108807	4.96457	0.155684	0.695644	0.999367
SL1344_0034	SL1344_0034	0.386839	5.66427	2.59006	0.116852	0.999367
SL1344_0035	SL1344_0035	0.658111	3.60141	1.74572	0.195304	0.999367
SL1344_0036	SL1344_0036	-0.180491	5.10656	0.396421	0.533183	0.999367
SL1344_0037	SL1344_0037	-0.252603	4.58833	0.665841	0.420228	0.999367
SL1344_0038	SL1344_0038	-0.691346	5.07447	2.9304	0.0961025	0.999367
SL1344_0039	SL1344_0039	-0.0454653	5.95334	0.0480955	0.827732	0.999367
SL1344_0040	nhaA	-0.0882057	7.26262	0.232866	0.632522	0.999367
SL1344_0041	nhaR	0.000542242	6.80373	8.2458e-06	0.997726	0.999367
SL1344_0042	SL1344_0042	0.168258	5.65611	0.453666	0.505186	0.999367
SL1344_0043	SL1344_0043	-0.00141217	4.40338	9.54e-06	0.997554	0.999367
SL1344_0044	rpsT	-0.186274	10.4951	2.16284	0.150646	0.999367
SL1344_0046	ribF	-0.042907	7.99274	0.0845802	0.772964	0.999367
SL1344_0047	ileS	-0.157497	9.10366	1.74731	0.195106	0.999367
SL1344_0048	lspA	-0.217968	7.03973	1.7513	0.194609	0.999367
SL1344_0049	fkpB	0.0709487	6.23164	0.124272	0.726638	0.999367
SL1344_0050	ispH	0.124642	7.87198	0.565267	0.457358	0.999367
SL1344_0051	SL1344_0051	0.142968	6.07122	0.443744	0.509849	0.999367
SL1344_0052	rihC	-0.0169107	6.31259	0.0150382	0.915033	0.999367
SL1344_0053	citB2	0.191902	4.89457	0.442232	0.510566	0.999367
SL1344_0054	citA2	0.167022	6.25329	0.57276	0.454416	0.999367
SL1344_0055	SL1344_0055	0.045885	4.64291	0.00522077	0.942846	0.999367
SL1344_0056	SL1344_0056	-1.44115	3.34807	2.4053	0.130253	0.999367
SL1344_0058	SL1344_0058	0.520574	5.61813	0.944142	0.339543	0.999367
SL1344_0059	citC2	-0.583622	4.41942	2.76467	0.105642	0.999367
SL1344_0061	citE2	-0.408056	5.00724	0.227527	0.636858	0.999367
SL1344_0062	citF2	-0.254757	5.51577	0.258262	0.615109	0.999367
SL1344_0065	dapB	0.122451	6.64363	0.655008	0.423998	0.999367
SL1344_0066A	SL1344_0066A	1.05014	5.296	2.49719	0.123378	0.999367
SL1344_0067	carA	0.109902	5.07027	0.112525	0.739364	0.999367
SL1344_0068	carB	-0.0809988	6.26824	0.144169	0.70655	0.999367
SL1344_0069	caiF	-0.220086	4.6471	0.505884	0.481814	0.999367
SL1344_0072	caiC	0.113437	4.62875	0.139774	0.713739	0.999367
SL1344_0073	caiB	0.391657	4.03258	1.15526	0.290916	0.999367
SL1344_0074	caiA	0.466051	4.13795	1.32677	0.257475	0.999367
SL1344_0075	caiT	-0.0490665	4.08885	0.00663225	0.935574	0.999367
SL1344_0076	fixA	0.0269349	3.30049	0.00157293	0.968607	0.999367
SL1344_0078	fixC	-0.50352	5.19759	0.415491	0.524576	0.999367
SL1344_0080	yaaU	0.215164	5.63873	0.688813	0.412401	0.999367
SL1344_0081	SL1344_0081	0.250138	5.06016	0.843499	0.364916	0.999367
SL1344_0083	SL1344_0083	0.00588057	4.29277	0.000275458	0.986856	0.999367
SL1344_0083A	SL1344_0083A	0.0294243	5.15667	0.00389333	0.950615	0.999367
SL1344_0084	SL1344_0084	-0.156086	5.69163	0.542709	0.466403	0.999367
SL1344_0086	yabF	0.47098	3.83634	0.860281	0.360246	0.999367
SL1344_0087	kefC	0.174322	5.15423	0.273695	0.604282	0.999367
SL1344_0088	folA	0.10453	7.44611	0.593411	0.446463	0.999367
SL1344_0089	apaH	-0.0305269	6.59925	0.0403417	0.84202	0.999367
SL1344_0090	apaG	0.0853743	5.58695	0.181013	0.673205	0.999367
SL1344_0091	ksgA	-0.110586	6.80718	0.596635	0.445241	0.999367
SL1344_0092	pdxAa	0.0380801	7.1718	0.0679691	0.795901	0.999367
SL1344_0093	surA	0.144507	7.70384	0.726503	0.400028	0.999367
SL1344_0094	imp	-0.0220172	8.85921	0.0306264	0.862122	0.999367
SL1344_0095	djlA	0.0106451	6.71248	0.00422998	0.948527	0.999367
SL1344_0096	rluA	0.129599	7.58765	0.828385	0.369195	0.999367
SL1344_0097	hepA	-0.0269974	8.36602	0.0387772	0.845072	0.999367
SL1344_0098	polB	0.0998087	6.77388	0.416538	0.523034	0.999367
SL1344_0099	SL1344_0099	0.247533	4.11808	0.52168	0.475102	0.999367
SL1344_0102	araA	-0.218519	3.89982	0.176503	0.677059	0.999367
SL1344_0103	araB	-0.271762	5.31634	1.03906	0.315292	0.999367
SL1344_0104	araC	0.0760393	4.89061	0.0776903	0.782153	0.999367
SL1344_0105	yabI	-0.0817472	7.33652	0.341433	0.562889	0.999367
SL1344_0107	thiP	0.0543152	7.58418	0.0622203	0.804635	0.999367
SL1344_0109	yabN	0.189042	6.23054	1.15022	0.291112	0.999367
SL1344_0110	leuD	0.0814372	4.63792	0.0781385	0.781542	0.999367
SL1344_0111	leuC	-0.00875672	5.00584	0.000861207	0.976761	0.999367
SL1344_0112	leuB	-0.153941	5.19656	0.32205	0.574134	0.999367
SL1344_0114	leuL	-0.253663	5.03901	0.531473	0.471196	0.999367
SL1344_0115	leuO	-0.0170946	6.34445	0.000726217	0.978733	0.999367
SL1344_0116	ilvI	0.298075	6.01339	2.7589	0.105979	0.999367
SL1344_0117	ilvH	0.224167	5.78616	0.63314	0.431946	0.999367
SL1344_0118	fruR	-0.0964317	6.60009	0.25709	0.615424	0.999367
SL1344_0119	mraZ	0.0222379	9.38085	0.0249677	0.875389	0.999367
SL1344_0120	mraW	-0.100231	8.5861	0.643595	0.428025	0.999367
SL1344_0121	ftsL	-0.150886	6.57048	1.0022	0.323903	0.999367
SL1344_0122	ftsI	-0.0658299	10.4594	0.101834	0.75177	0.999367
SL1344_0123	murE	0.00488168	7.65586	0.00161769	0.968154	0.999367
SL1344_0124	murF	0.0342498	7.41807	0.0620198	0.804841	0.999367
SL1344_0125	mraY	0.0322151	7.62445	0.0383579	0.845901	0.999367
SL1344_0126	murD	0.027529	7.59289	0.0335569	0.855749	0.999367
SL1344_0127	ftsW	0.201489	7.55894	1.21405	0.278328	0.999367
SL1344_0128	murG	-0.0222918	7.75618	0.0271369	0.870137	0.999367
SL1344_0129	murC	-0.00987303	7.58231	0.00432322	0.947964	0.999367
SL1344_0130	ddlB	-0.0365838	7.78668	0.05713	0.812537	0.999367
SL1344_0131	ftsQ	0.143492	7.17164	0.705244	0.406937	0.999367
SL1344_0132	ftsA	-0.0918736	8.11842	0.507317	0.481198	0.999367
SL1344_0133	ftsZ	-0.00759595	7.90635	0.00249635	0.960446	0.999367
SL1344_0134	lpxC	-0.0388149	10.1163	0.103796	0.749309	0.999367
SL1344_0135	SL1344_0135	-0.0390776	6.74212	0.0547453	0.816416	0.999367
SL1344_0136	secA	-0.0369333	8.68221	0.0465131	0.830544	0.999367
SL1344_0137	mutT	0.132942	5.8895	0.387653	0.53772	0.999367
SL1344_0138	yacG	-0.129008	5.08998	0.202992	0.655198	0.999367
SL1344_0139	yacF	0.0350223	6.01595	0.0349666	0.852785	0.999367
SL1344_0140	coaE	0.0863144	6.33161	0.241957	0.625981	0.999367
SL1344_0141	guaC	-0.0567436	8.93331	0.153678	0.69751	0.999367
SL1344_0142	pilC	0.174986	4.13783	0.159327	0.692291	0.999367
SL1344_0143	pilB	-0.907471	4.85257	1.22825	0.276442	0.999367
SL1344_0145	nadC	0.138876	5.36255	0.360887	0.552028	0.999367
SL1344_0146	ampD	0.29542	5.23084	1.37619	0.248965	0.999367
SL1344_0147	ampE	-0.254669	5.81285	1.56173	0.22001	0.999367
SL1344_0148	SL1344_0148	0.209842	5.34937	0.545305	0.465347	0.999367
SL1344_0151	pdhR	0.083084	9.48641	0.304089	0.584964	0.999367
SL1344_0152	aceE	-0.0686045	9.81249	0.126795	0.724115	0.999367
SL1344_0153	aceF	-0.17063	9.28772	0.637799	0.43089	0.999367
SL1344_0154	lpdA	-0.00798064	9.63895	0.0017289	0.967092	0.999367
SL1344_0156	SL1344_0156	0.107699	4.07095	0.0731389	0.788467	0.999367
SL1344_0157	yacH	0.349167	5.11085	1.37921	0.248456	0.999367
SL1344_0159	acnB	0.251708	7.07793	2.04927	0.161476	0.999367
SL1344_0160	SL1344_0160	0.0520615	4.82423	0.0410782	0.841787	0.999367
SL1344_0161	yacL	-0.11113	5.73549	0.339937	0.563742	0.999367
SL1344_0162	kdgT	-0.38771	4.61784	0.7173	0.403321	0.999367
SL1344_0163	SL1344_0163	-0.106381	5.0665	0.0696014	0.793615	0.999367
SL1344_0164	pdxAb	0.388285	5.07705	1.85315	0.182438	0.999367
SL1344_0165	SL1344_0165	0.0328185	6.47437	0.0281885	0.867669	0.999367
SL1344_0166	speD	-0.180924	7.68147	1.02277	0.319059	0.999367
SL1344_0167	speE	0.0178939	7.52883	0.0153351	0.90218	0.999367
SL1344_0168	SL1344_0168	0.263291	6.07442	2.23043	0.144608	0.999367
SL1344_0169	cueO	-0.0277445	5.76696	0.00971987	0.922089	0.999367
SL1344_0170	gcd	-0.0840828	7.22334	0.203764	0.654587	0.999367
SL1344_0171	hpt	-0.134669	8.24566	0.993537	0.325973	0.999367
SL1344_0172	yadF	-0.0364467	9.52309	0.0710502	0.791436	0.999367
SL1344_0173	yadG	0.0569048	5.92362	0.0385222	0.845575	0.999367
SL1344_0174	yadH	-0.290761	5.95485	2.15703	0.151179	0.999367
SL1344_0175	stiH	0.104655	5.98395	0.184907	0.669923	0.999367
SL1344_0176	stiC	-0.0828883	4.93375	0.0751166	0.785698	0.999367
SL1344_0177	stiB	0.937134	3.87953	1.81593	0.186776	0.999367
SL1344_0178	stiA	0.585006	3.86074	2.71993	0.115201	0.999367
SL1344_0179	yadI	-0.367634	3.64641	0.484221	0.491281	0.999367
SL1344_0180	yadE	0.0502906	6.64649	0.10743	0.745114	0.999367
SL1344_0181	panD	-0.126169	7.15406	0.703112	0.40764	0.999367
SL1344_0182	panC	-0.347876	5.99545	3.03705	0.0904907	0.999367
SL1344_0183	panB	0.10251	5.80455	0.194459	0.662043	0.999367
SL1344_0184	folK	-0.205626	5.87337	0.95515	0.335366	0.999367
SL1344_0185	pcnB	0.00480797	8.77261	0.00135483	0.970855	0.999367
SL1344_0186	yadB	0.0839348	6.32577	0.202679	0.655446	0.999367
SL1344_0187	dksA	0.164824	10.8349	0.875432	0.356103	0.999367
SL1344_0188	sfsA	0.107226	6.06769	0.467923	0.498615	0.999367
SL1344_0189	ligT	0.136064	5.70374	0.436256	0.513419	0.999367
SL1344_0190	hrpB	-0.173163	7.18758	1.29091	0.263885	0.999367
SL1344_0191	mrcB	-0.125393	8.0786	0.772867	0.385548	0.999367
SL1344_0192	fhuA	-0.101336	10.3771	0.276479	0.602578	0.999367
SL1344_0193	fhuC	0.093095	7.08036	0.236071	0.630198	0.999367
SL1344_0194	fhuD	-0.0548901	7.06315	0.0745267	0.78652	0.999367
SL1344_0195	fhuB	0.110578	8.39937	0.453974	0.505043	0.999367
SL1344_0196	stfA	-0.645501	3.30263	0.864416	0.359109	0.999367
SL1344_0197	stfC	0.123886	5.011	0.110298	0.741859	0.999367
SL1344_0202	SL1344_0202	-0.00534915	5.77991	0.000616879	0.980331	0.999367
SL1344_0204	clcA	0.0969476	6.37255	0.222915	0.639867	0.999367
SL1344_0205	yadR	0.00710228	9.63754	0.0018775	0.965694	0.999367
SL1344_0206	yadS	0.0434258	6.88283	0.0846154	0.772918	0.999367
SL1344_0207	btuF	-0.101962	5.34959	0.220715	0.641517	0.999367
SL1344_0208	mtn	-0.000822633	6.69951	2.56269e-05	0.995991	0.999367
SL1344_0210	htrA	0.252268	7.19137	1.80812	0.187702	0.999367
SL1344_0211	cdaR	0.281529	4.24906	0.65821	0.46586	0.999367
SL1344_0212	yaeH	0.133319	7.21291	0.638237	0.429937	0.999367
SL1344_0214	dapD	-0.0195171	7.4695	0.0177094	0.894923	0.999367
SL1344_0215	glnD	-0.242888	6.5752	1.89765	0.177409	0.999367
SL1344_0216	map	-0.12495	7.87081	1.01816	0.320136	0.999367
SL1344_0217	rpsB	-0.101717	11.0157	0.343555	0.561684	0.999367
SL1344_0218	tsf	-0.138385	10.7354	0.80408	0.376229	0.999367
SL1344_0219	pyrH	-0.0949886	8.2315	0.495069	0.486501	0.999367
SL1344_0220	frr	-0.122135	9.98252	0.60623	0.441636	0.999367
SL1344_0221	dxr	0.152126	6.9455	0.762427	0.388741	0.999367
SL1344_0222	uppS	-0.162373	7.67495	0.988444	0.327198	0.999367
SL1344_0223	cdsA	0.120807	8.27889	0.542785	0.466372	0.999367
SL1344_0224	yaeL	0.126771	8.79661	1.00641	0.322902	0.999367
SL1344_0225	yaeT	-0.0942108	9.34984	0.492509	0.487622	0.999367
SL1344_0226	hlpA	-0.000485583	8.98861	7.63656e-06	0.997811	0.999367
SL1344_0227	lpxD	0.00960073	9.11744	0.00476123	0.945396	0.999367
SL1344_0228	fabZ	-0.210963	7.61667	1.4875	0.231061	0.999367
SL1344_0229	lpxA	-0.054092	8.5296	0.152402	0.698704	0.999367
SL1344_0230	lpxB	0.0199942	8.24528	0.0193995	0.890055	0.999367
SL1344_0231	rnhB	-0.0569841	6.42741	0.125773	0.725063	0.999367
SL1344_0232	dnaE	-0.00821752	9.08181	0.00478846	0.94524	0.999367
SL1344_0233	accA	-0.158001	7.45321	0.992952	0.326114	0.999367
SL1344_0234	SL1344_0234	-0.0922501	7.16967	0.230049	0.634582	0.999367
SL1344_0235	ldcC	-0.0301791	7.39421	0.0332579	0.856385	0.999367
SL1344_0236	yaeR	-0.260493	6.06799	2.07902	0.158552	0.999367
SL1344_0237	mesJ	-0.138316	7.92667	0.730227	0.398835	0.999367
SL1344_0238	rof	-0.162835	6.93805	0.768658	0.386831	0.999367
SL1344_0239	yaeP	0.275866	7.63853	2.0923	0.157624	0.999367
SL1344_0240	yaeQ	-0.00496677	6.43897	0.000656787	0.979705	0.999367
SL1344_0241	yaeJ	-0.143459	6.13129	0.27062	0.606432	0.999367
SL1344_0242	cutF	-0.233257	7.54877	2.27497	0.140784	0.999367
SL1344_0243	proS	-0.139021	9.31146	0.948271	0.337088	0.999367
SL1344_0246	metQ	-0.0587669	9.01717	0.144358	0.706367	0.999367
SL1344_0247	yaeE	-0.184318	8.02902	1.78155	0.190895	0.999367
SL1344_0248	abc	-0.17472	9.53866	1.38269	0.247873	0.999367
SL1344_0249	yaeD	-0.0931636	8.1686	0.361275	0.551815	0.999367
SL1344_0251	yafC	-0.352361	8.27962	1.9337	0.17606	0.999367
SL1344_0253	yafD	-0.283397	7.61722	2.18385	0.148738	0.999367
SL1344_0255	dniR	-0.0451862	10.0484	0.126734	0.724059	0.999367
SL1344_0256	gloB	-0.326302	7.34812	2.1659	0.151137	0.999367
SL1344_0257	yafS	-0.309542	7.03612	2.22892	0.144739	0.999367
SL1344_0258	rnhA	0.113024	6.95371	0.342123	0.562497	0.999367
SL1344_0259	dnaQ	-0.206341	7.65579	1.52189	0.225856	0.999367
SL1344_0261	sciB	-0.322117	6.66394	2.40548	0.13024	0.999367
SL1344_0262	sciC	-0.352658	7.29211	1.78996	0.191858	0.999367
SL1344_0263	sciD	-0.00884097	4.91021	0.00066517	0.979576	0.999367
SL1344_0265	sciF	-0.307035	6.06697	1.28765	0.265064	0.999367
SL1344_0266	sciG	-0.130618	7.56976	0.341731	0.563006	0.999367
SL1344_0270	sciJ	0.0777054	4.14351	0.0229137	0.880583	0.999367
SL1344_0271	sciK	-0.130181	4.56787	0.0888687	0.767448	0.999367
SL1344_0272	SL1344_0272	0.130463	3.87593	0.120119	0.737119	0.999367
SL1344_0274	sciK1	-0.360528	3.72964	0.322005	0.574161	0.999367
SL1344_0276	sciO	-0.2337	4.25037	0.222126	0.640458	0.999367
SL1344_0277	sciP	-0.291694	4.16249	0.48269	0.491962	0.999367
SL1344_0278	sciQ	0.245472	4.01358	0.32214	0.574081	0.999367
SL1344_0279	sciR	0.441371	3.17026	0.38067	0.541385	0.999367
SL1344_0280	sciS	-0.133147	6.25262	0.202253	0.656024	0.999367
SL1344_0281	sciT	-0.788899	3.38024	1.48955	0.230746	0.999367
SL1344_0282	sciU	0.263704	4.19356	0.441762	0.512043	0.999367
SL1344_0283	sciV	-0.236034	3.95271	0.31153	0.580427	0.999367
SL1344_0284	vgrS	-0.565991	6.47724	0.641325	0.431649	0.999367
SL1344_0285	sciW	-0.229504	4.05455	0.278784	0.600954	0.999367
SL1344_0286	SL1344_0286	-0.247186	7.83633	0.815847	0.374661	0.999367
SL1344_0286A	SL1344_0286A	-0.110723	5.72021	0.130014	0.720704	0.999367
SL1344_0286B	SL1344_0286B	-0.13629	6.60584	0.570136	0.455442	0.999367
SL1344_0288	sciX	0.00348532	3.67076	5.6725e-05	0.994035	0.999367
SL1344_0289	sciY	-0.129057	3.6646	0.0799323	0.783666	0.999367
SL1344_0296	safB	0.041616	4.28209	0.0147245	0.904138	0.999367
SL1344_0298	safD	0.0522336	4.2385	0.0218696	0.883315	0.999367
SL1344_0299	ybeJ	0.151587	4.19556	0.209037	0.67358	0.999367
SL1344_0300	sinR	0.489085	4.92001	2.36197	0.133649	0.999367
SL1344_0303	sciZ	-0.170257	4.31767	0.189908	0.665768	0.999367
SL1344_0304	yafV	0.0528997	5.91541	0.0594693	0.808813	0.999367
SL1344_0305	fadE	-0.0315776	6.43296	0.0281739	0.867703	0.999367
SL1344_0306	gmhA	-0.0484829	7.58953	0.0664552	0.798135	0.999367
SL1344_0307	yafJ	-0.117949	6.47826	0.347826	0.559275	0.999367
SL1344_0308	yafK	0.0149007	7.38424	0.00812052	0.928729	0.999367
SL1344_0309	dbh	-0.00321742	6.61157	0.000372928	0.984706	0.999367
SL1344_0310	SL1344_0310	0.365814	4.89393	1.10431	0.30079	0.999367
SL1344_0311	prfH	-0.201933	4.21333	0.314814	0.578448	0.999367
SL1344_0312	pepD	-0.0584396	8.00745	0.175702	0.677749	0.999367
SL1344_0313	gpt	0.0757294	7.93387	0.262308	0.611875	0.999367
SL1344_0314	frsA	0.142269	6.70024	0.674732	0.417172	0.999367
SL1344_0315	crl	0.0529177	7.69097	0.218674	0.643058	0.999367
SL1344_0316	phoE	-0.0633207	4.89291	0.0401697	0.842352	0.999367
SL1344_0317	proB	0.00717474	6.9084	0.00248816	0.960511	0.999367
SL1344_0318	proA	0.0811014	7.21723	0.259567	0.613733	0.999367
SL1344_0322	SL1344_0322	0.0836948	4.54765	0.0821935	0.776099	0.999367
SL1344_0323	SL1344_0323	0.361675	3.6568	0.330257	0.569319	0.999367
SL1344_0324	leuC2	0.341611	5.90792	0.288755	0.596405	0.999367
SL1344_0325	leuD2	0.250001	4.24149	0.332834	0.567824	0.999367
SL1344_0326	SL1344_0326	0.775266	3.73518	1.84843	0.182982	0.999367
SL1344_0327	SL1344_0327	0.3742	4.98922	1.89315	0.17791	0.999367
SL1344_0328	SL1344_0328	0.182762	4.96654	0.386931	0.538097	0.999367
SL1344_0329	SL1344_0329	0.62137	3.28312	0.582463	0.450651	0.999367
SL1344_0331	stbE	0.444631	4.13717	1.75058	0.211108	0.999367
SL1344_0332	stbD	0.0983757	4.76007	0.0976589	0.75658	0.999367
SL1344_0333	stbC	0.14998	5.99828	0.265073	0.61014	0.999367
SL1344_0334	SL1344_0334	0.124871	4.78327	0.012513	0.911689	0.999367
SL1344_0336	SL1344_0336	-0.12811	4.94532	0.251557	0.619237	0.999367
SL1344_0337	SL1344_0337	0.40307	3.65509	0.800723	0.377215	0.999367
SL1344_0338	SL1344_0338	-0.396264	5.69653	1.8563	0.182077	0.999367
SL1344_0339	SL1344_0339	-0.0774826	5.94613	0.195673	0.661058	0.999367
SL1344_0341	SL1344_0341	-0.651022	3.87676	0.807536	0.375504	0.999367
SL1344_0344	SL1344_0344	-0.0485177	3.48752	0.0068825	0.934373	0.999367
SL1344_0345	SL1344_0345	-0.396668	5.77515	0.656442	0.424546	0.999367
SL1344_0346	SL1344_0346	-0.131919	6.41819	0.0517011	0.822133	0.999367
SL1344_0347	SL1344_0347	0.685194	3.02193	0.378825	0.542706	0.999367
SL1344_0348	SL1344_0348	0.17071	4.4636	0.103388	0.749791	0.999367
SL1344_0351	SL1344_0351	0.0885335	5.31888	0.0988329	0.75517	0.999367
SL1344_0352	mod	-0.104949	6.94689	0.5221	0.474925	0.999367
SL1344_0353	res	0.0462727	7.13238	0.0762388	0.784145	0.999367
SL1344_0354	SL1344_0354	-0.303987	5.13558	0.380826	0.541303	0.999367
SL1344_0355	SL1344_0355	0.502148	5.00772	1.04783	0.313759	0.999367
SL1344_0356	SL1344_0356	0.0216023	4.83581	0.00558142	0.940887	0.999367
SL1344_0358	SL1344_0358	0.351057	6.69702	2.5253	0.121707	0.999367
SL1344_0359	foxA	-0.163299	5.73482	0.524832	0.473781	0.999367
SL1344_0360	yahN	-0.148923	4.93316	0.262361	0.611839	0.999367
SL1344_0361	yahO	0.470016	4.68206	2.4274	0.12856	0.999367
SL1344_0362	prpR	-0.0629216	4.73759	0.0131908	0.90926	0.999367
SL1344_0364	prpC	0.0807161	3.66009	0.0262177	0.872335	0.999367
SL1344_0365	prpD	0.407984	3.97745	0.525335	0.47357	0.999367
SL1344_0366	prpE	-0.0395458	4.79419	0.00760913	0.931004	0.999367
SL1344_0367	hemB	0.0934869	7.38534	0.335334	0.56638	0.999367
SL1344_0368	yaiU	0.164134	6.99728	1.08822	0.304281	0.999367
SL1344_0369	yaiV	-0.131662	4.42507	0.118421	0.732889	0.999367
SL1344_0370	ampH	-0.107543	6.0106	0.394639	0.534099	0.999367
SL1344_0372	yaiW	0.187883	5.24874	0.662085	0.421529	0.999367
SL1344_0374	yaiZ	0.224046	5.48284	0.962461	0.333549	0.999367
SL1344_0375	ddlA	0.0298983	7.03382	0.0427173	0.8375	0.999367
SL1344_0376	SL1344_0376	-0.091814	4.22126	0.0837302	0.784175	0.999367
SL1344_0377	SL1344_0377	-0.130387	4.93557	0.216727	0.644536	0.999367
SL1344_0379	psiF	0.466791	3.71339	1.02866	0.31769	0.999367
SL1344_0381	proC	-0.0293143	7.52653	0.0177805	0.89477	0.999367
SL1344_0382	yaiI	0.236006	6.00892	1.4489	0.23708	0.999367
SL1344_0383	aroL	-0.0102631	6.08612	0.00257338	0.959841	0.999367
SL1344_0384	yaiA	0.427937	4.75688	2.16297	0.150635	0.999367
SL1344_0385	aroM	0.470026	5.02538	3.0703	0.0888178	0.999367
SL1344_0386	yaiE	-0.0524033	6.97346	0.11231	0.739604	0.999367
SL1344_0387	rdgC	0.00478007	7.45354	0.00119091	0.972674	0.999367
SL1344_0388	yajF	0.328056	5.20392	1.58101	0.217248	0.999367
SL1344_0389	araJ	0.130311	5.66789	0.425219	0.518761	0.999367
SL1344_0391	sbcD	-0.0701026	6.06679	0.202998	0.655194	0.999367
SL1344_0392	phoB	0.221279	7.43023	2.52907	0.121091	0.999367
SL1344_0394	brnQ	-0.0323396	7.76089	0.0525054	0.820143	0.999367
SL1344_0395	proY	-0.0746821	8.06516	0.258843	0.614226	0.999367
SL1344_0396	malZ	0.142926	6.52624	0.569662	0.455628	0.999367
SL1344_0397	tsaA	-0.0942047	9.82703	0.375311	0.54423	0.999367
SL1344_0399	queA	0.000208162	8.32342	3.55438e-06	0.998507	0.999367
SL1344_0400	tgt	0.124916	8.39177	0.588549	0.448315	0.999367
SL1344_0401	yajC	-0.240035	7.43643	2.19672	0.147583	0.999367
SL1344_0402	secD	-0.177039	8.75084	1.37031	0.249958	0.999367
SL1344_0403	secF	0.0754073	9.06435	0.210307	0.649467	0.999367
SL1344_0404	SL1344_0404	0.0529517	3.94772	0.0203628	0.887377	0.999367
SL1344_0405	SL1344_0405	0.583549	4.0556	1.69763	0.201419	0.999367
SL1344_0406	yajD	0.172969	5.87157	0.730906	0.398619	0.999367
SL1344_0407	tsx	0.0527307	6.32338	0.0425915	0.837736	0.999367
SL1344_0408	yajI	0.115653	4.10841	0.0779823	0.781755	0.999367
SL1344_0409	nrdR	0.164599	6.61239	0.9833	0.328442	0.999367
SL1344_0410	ribD	0.232167	7.163	2.13525	0.153197	0.999367
SL1344_0411	ribH	-0.025694	8.50115	0.0194008	0.890061	0.999367
SL1344_0412	nusB	-0.118835	8.21474	0.569896	0.455536	0.999367
SL1344_0413	thiL	-0.0296788	7.34295	0.0263034	0.872129	0.999367
SL1344_0414	pgpA	0.149948	6.64623	0.53947	0.467725	0.999367
SL1344_0415	yajO	0.342795	5.53164	2.36529	0.133385	0.999367
SL1344_0416	dxs	-0.190988	7.25587	1.74922	0.194868	0.999367
SL1344_0417	ispA	0.2471	7.89084	1.3147	0.260281	0.999367
SL1344_0418	xseB	-0.0389395	5.65273	0.0363058	0.850027	0.999367
SL1344_0419	thiI	-0.0980556	7.45363	0.408439	0.527077	0.999367
SL1344_0420	phnV	-0.497237	4.35064	1.83545	0.184486	0.999367
SL1344_0422	phnT	0.479257	4.2702	0.779968	0.383399	0.999367
SL1344_0423	phnS	0.222246	4.65177	0.304305	0.584831	0.999367
SL1344_0424	phnR	-0.200428	5.05565	0.503041	0.483039	0.999367
SL1344_0425	phnW	-0.525497	6.34396	0.39857	0.534329	0.999367
SL1344_0426	phnX	-0.0715216	3.80992	0.0252561	0.874678	0.999367
SL1344_0427	thiJ	-0.330133	5.31496	2.17731	0.149329	0.999367
SL1344_0428	apbA	0.224874	5.65312	1.0765	0.30686	0.999367
SL1344_0429	yajQ	0.0161498	8.93037	0.0171265	0.896657	0.999367
SL1344_0430	yajR	0.000174594	7.44213	1.61498e-06	0.998994	0.999367
SL1344_0431	SL1344_0431	-0.0770456	4.83313	0.0804431	0.778431	0.999367
SL1344_0432	SL1344_0432	0.0616274	5.17253	0.0510751	0.822566	0.999367
SL1344_0433	cyoE	0.0999426	8.57513	0.201223	0.657187	0.999367
SL1344_0434	cyoD	-0.0952551	5.8664	0.136206	0.714388	0.999367
SL1344_0435	cyoC	0.196401	6.98129	0.292827	0.593759	0.999367
SL1344_0436	cyoB	0.0880025	8.92393	0.0702791	0.793395	0.999367
SL1344_0437	cyoA	0.0916934	8.86491	0.422057	0.52031	0.999367
SL1344_0438	ampG	0.0261712	8.15981	0.015301	0.90235	0.999367
SL1344_0439	yajG	0.0185806	6.30588	0.0123946	0.912013	0.999367
SL1344_0440	bolA	0.116418	7.67567	0.51423	0.478248	0.999367
SL1344_0441	tig	-0.198515	9.74663	1.99671	0.166799	0.999367
SL1344_0442	clpP	-0.147071	7.94453	1.07137	0.307997	0.999367
SL1344_0443	clpX	-0.127882	9.08688	0.744127	0.394431	0.999367
SL1344_0444	lon	-0.188295	10.1645	1.9178	0.175187	0.999367
SL1344_0445	hupB	0.168353	11.2491	0.786282	0.381502	0.999367
SL1344_0446	cypD	-0.0492669	9.05515	0.0833323	0.774597	0.999367
SL1344_0447	comE1	0.236751	4.96055	0.264647	0.610298	0.999367
SL1344_0448	ybaW	0.423675	5.20504	2.92946	0.0961539	0.999367
SL1344_0449	ybaX	-0.00423709	7.20153	0.00114091	0.973254	0.999367
SL1344_0450	ybaE	0.0934058	4.90549	0.10136	0.752165	0.999367
SL1344_0451	cof	0.719849	3.58175	2.43811	0.127749	0.999367
SL1344_0452	SL1344_0452	0.0462112	5.43744	0.031017	0.861255	0.999367
SL1344_0453	ybaO	0.160846	5.39737	0.577665	0.452506	0.999367
SL1344_0454	mdlA	0.151609	6.56893	0.917285	0.345	0.999367
SL1344_0455	mdlB	-0.0170643	6.88561	0.00928425	0.923809	0.999367
SL1344_0456	glnK	0.749446	3.12285	1.12168	0.297079	0.999367
SL1344_0457	amtB	0.108708	5.40323	0.120385	0.730823	0.999367
SL1344_0458	tesB	0.0600717	6.12524	0.124997	0.725876	0.999367
SL1344_0459	ybaY	-0.118094	5.22158	0.165567	0.686651	0.999367
SL1344_0460	ybaZ	-0.334301	5.60541	1.69624	0.201599	0.999367
SL1344_0461	ylaB	-0.0486662	6.53297	0.0721309	0.789894	0.999367
SL1344_0462	rpmE2	0.198986	4.30628	0.227036	0.636801	0.999367
SL1344_0463	rpmJa	-0.107418	4.63002	0.134543	0.716057	0.999367
SL1344_0464	ylaC	-0.0310771	7.96303	0.0104285	0.919553	0.999367
SL1344_0465	maa	-0.00937801	6.81924	0.00307101	0.956133	0.999367
SL1344_0466	hha	0.0399622	6.39845	0.0321252	0.858825	0.999367
SL1344_0467	ybaJ	0.112915	6.79331	0.518506	0.476438	0.999367
SL1344_0468	acrB	-0.109901	9.18726	0.374508	0.544659	0.999367
SL1344_0469	acrA	-0.19041	7.74605	1.32797	0.257265	0.999367
SL1344_0470	acrR	0.0288939	6.58486	0.0291784	0.865388	0.999367
SL1344_0471	aefA	0.042916	8.40652	0.090252	0.7657	0.999367
SL1344_0472	SL1344_0472	0.153029	6.05645	0.856132	0.361393	0.999367
SL1344_0473	ybaM	0.153183	3.91399	0.123722	0.727219	0.999367
SL1344_0474	priC	-0.216475	4.75634	0.603136	0.442794	0.999367
SL1344_0476	apt	-0.075164	8.18674	0.330056	0.569436	0.999367
SL1344_0477	dnaX	-0.021461	8.33696	0.0282917	0.867429	0.999367
SL1344_0478	ybaB	0.117598	6.19887	0.39906	0.531831	0.999367
SL1344_0479	recR	-0.128817	8.1733	0.714167	0.404016	0.999367
SL1344_0480	htpG	-0.102726	10.2912	0.52943	0.471865	0.999367
SL1344_0481	adk	-0.0276645	8.7245	0.0624012	0.804255	0.999367
SL1344_0482	hemH	0.0557741	6.60809	0.107816	0.744673	0.999367
SL1344_0483	aes	-0.0365176	5.95237	0.0139574	0.906694	0.999367
SL1344_0484	gsk	-0.233203	7.31884	2.69689	0.109832	0.999367
SL1344_0485	ybaL	0.103565	8.10189	0.676497	0.416569	0.999367
SL1344_0486	fsr	-0.162715	6.04831	0.798148	0.377975	0.999367
SL1344_0487	ushA	-0.296661	7.1628	2.07727	0.158723	0.999367
SL1344_0488	ybaK	-0.0270767	6.01849	0.0216456	0.883909	0.999367
SL1344_0489	ybaP	0.068425	6.22438	0.182985	0.671538	0.999367
SL1344_0490	SL1344_0490	-0.278622	4.67715	0.525023	0.473701	0.999367
SL1344_0491	copA	0.224727	6.47376	0.475725	0.496759	0.999367
SL1344_0492	cueR	0.365713	5.12699	1.39862	0.245219	0.999367
SL1344_0493	ybbJ	-0.182359	5.24954	0.609148	0.440549	0.999367
SL1344_0494	ybbK	-0.175885	5.21725	0.291631	0.592723	0.999367
SL1344_0495	ybbL	0.553127	4.67757	1.44514	0.237677	0.999367
SL1344_0496	ybbM	-0.0134309	5.64364	0.00491968	0.944496	0.999367
SL1344_0497	ybbN	-0.264812	7.80368	2.85535	0.100289	0.999367
SL1344_0498	ybbO	-0.0927178	4.91867	0.141203	0.70944	0.999367
SL1344_0499	tesA	-0.0995951	5.12849	0.15095	0.70007	0.999367
SL1344_0501	ybbP	0.017741	6.52279	0.00978056	0.921805	0.999367
SL1344_0502	SL1344_0502	-0.0691053	5.81738	0.123947	0.726981	0.999367
SL1344_0503	sfbA	0.137844	4.38789	0.157959	0.693545	0.999367
SL1344_0504	sfbB	-0.0566674	4.35059	0.0373612	0.865473	0.999367
SL1344_0506	ybbB	0.280924	6.3998	2.5345	0.120707	0.999367
SL1344_0507	ybbS	0.390422	4.30415	0.814946	0.373061	0.999367
SL1344_0508	allA	0.445686	3.72719	1.39316	0.250014	0.999367
SL1344_0509	allR	0.120355	6.64399	0.21661	0.644874	0.999367
SL1344_0510	gcl	-0.128089	4.11478	0.103307	0.749879	0.999367
SL1344_0512	garRa	-0.701528	4.80268	1.33328	0.256641	0.999367
SL1344_0513	SL1344_0513	0.0373739	7.07827	0.00176069	0.966915	0.999367
SL1344_0516	allB	0.697757	3.40759	2.16443	0.199743	0.999367
SL1344_0517	ybbY	0.0673628	5.42954	0.0261336	0.872538	0.999367
SL1344_0518	glxK	0.750381	4.66985	1.33837	0.256301	0.999367
SL1344_0519	ylbA	-0.0817293	5.85079	0.0516851	0.821637	0.999367
SL1344_0521	allD	-0.70819	4.05903	2.99389	0.0927155	0.999367
SL1344_0522	fdrA	-0.285311	5.27478	0.293397	0.591926	0.999367
SL1344_0523	ylbE	0.219791	4.94525	0.054116	0.817647	0.999367
SL1344_0525	arcC	-0.487553	3.3565	0.66964	0.418918	0.999367
SL1344_0526	purK	-0.0308701	6.31445	0.0156469	0.901214	0.999367
SL1344_0527	purE	0.180552	5.29988	0.521507	0.475174	0.999367
SL1344_0528	lpxH	0.152646	6.07209	0.537592	0.468495	0.999367
SL1344_0529	ppiB	-0.0408733	8.50713	0.075503	0.785162	0.999367
SL1344_0530	cysS	0.0205279	7.88801	0.0274138	0.869482	0.999367
SL1344_0531	SL1344_0531	0.196415	4.73452	0.397465	0.532648	0.999367
SL1344_0533	ybcI	-0.131068	5.59871	0.0623672	0.804513	0.999367
SL1344_0534	ybcJ	-0.186707	5.05101	0.491283	0.48816	0.999367
SL1344_0535	folD	0.0343918	7.1745	0.0486497	0.826759	0.999367
SL1344_0536	fimA	0.0611585	6.76217	0.0762496	0.784254	0.999367
SL1344_0537	fimI	-0.221386	4.00922	0.347523	0.559445	0.999367
SL1344_0538	fimC	0.553819	3.56121	0.361611	0.560389	0.999367
SL1344_0539	fimD	-0.129114	4.88496	0.119162	0.732087	0.999367
SL1344_0540	fimH	-0.0738456	5.8707	0.02684	0.871062	0.999367
SL1344_0541	fimF	-0.522112	5.03822	2.13151	0.153546	0.999367
SL1344_0542	fimZ	-0.665197	3.47109	1.58583	0.216563	0.999367
SL1344_0543	fimY	0.158682	4.00331	0.106798	0.745838	0.999367
SL1344_0545	fimW	-0.0420292	3.60543	0.00712824	0.933214	0.999367
SL1344_0547	SL1344_0547	0.236894	5.95389	0.0767948	0.78448	0.999367
SL1344_0548	gtrBa	0.241453	4.9685	0.0433633	0.837116	0.999367
SL1344_0549	gtrAa	0.0871055	6.17315	0.00329955	0.954756	0.999367
SL1344_0550	SL1344_0550	0.0168457	5.03188	0.00466328	0.945959	0.999367
SL1344_0551	ykgD	-0.16065	4.44582	0.202963	0.655221	0.999367
SL1344_0552	ykgC	0.105353	5.57369	0.19753	0.659559	0.999367
SL1344_0553	SL1344_0553	0.923635	3.75427	1.83317	0.184752	0.999367
SL1344_0555	SL1344_0555	-0.0460297	6.10319	0.0549944	0.816007	0.999367
SL1344_0556	pheP	0.0913252	8.57779	0.544366	0.465729	0.999367
SL1344_0557	ybdG	-0.173125	5.64685	0.709445	0.405558	0.999367
SL1344_0558	apeE	-0.0170735	5.85035	0.00666506	0.935415	0.999367
SL1344_0559	SL1344_0559	-0.101671	5.81566	0.222554	0.640137	0.999367
SL1344_0560	SL1344_0560	-0.0835386	4.10529	0.043997	0.83512	0.999367
SL1344_0561	SL1344_0561	-0.267262	5.49872	0.218872	0.643621	0.999367
SL1344_0563	manY	-0.120161	3.69773	0.0145265	0.904781	0.999367
SL1344_0566	nfnB	0.0516528	5.70809	0.044968	0.833338	0.999367
SL1344_0567	ybdF	-0.648821	3.84775	3.13693	0.0926402	0.999367
SL1344_0568	ramR	0.196973	5.69493	0.91467	0.34568	0.999367
SL1344_0569	ramA	-0.282904	4.94102	0.846571	0.364055	0.999367
SL1344_0570	ybdJ	-0.0876785	5.46915	0.0747615	0.786315	0.999367
SL1344_0571	ybdK	0.146542	5.63505	0.111744	0.740969	0.999367
SL1344_0572	entD	0.0358856	5.6543	0.0102313	0.920112	0.999367
SL1344_0573	fepA	-0.114979	9.0601	0.0814729	0.778078	0.999367
SL1344_0574	fes	-0.176957	8.85095	0.147564	0.704813	0.999367
SL1344_0575	ybdZ	0.224232	5.73614	0.350038	0.558968	0.999367
SL1344_0576	entF	-0.150509	9.59322	0.171103	0.683182	0.999367
SL1344_0577	fepE	0.0848664	7.59483	0.295983	0.589989	0.999367
SL1344_0578	fepC	-0.116337	6.59348	0.433617	0.514687	0.999367
SL1344_0579	fepG	-0.203851	6.51448	1.01625	0.320583	0.999367
SL1344_0580	fepD	-0.191037	6.64211	0.964791	0.332972	0.999367
SL1344_0581	ybdA	-0.104484	7.52024	0.271691	0.605824	0.999367
SL1344_0582	fepB	0.0604754	7.37711	0.0572463	0.812693	0.999367
SL1344_0583	entC	-0.143405	8.0539	0.171267	0.682992	0.999367
SL1344_0584	entE	-0.163853	8.06982	0.21082	0.650651	0.999367
SL1344_0585	entB	-0.0510201	7.02925	0.0186154	0.892702	0.999367
SL1344_0586	entA	-0.0429393	7.21626	0.0129065	0.91058	0.999367
SL1344_0587	ybdB	-0.0918716	6.63765	0.136248	0.714516	0.999367
SL1344_0588	cstAa	0.0958397	8.1365	0.161738	0.690744	0.999367
SL1344_0589	ybdD	0.00896579	4.38991	0.000993492	0.975041	0.999367
SL1344_0590	ybdH	-0.0759664	5.42086	0.10884	0.743508	0.999367
SL1344_0591	ybdL	-0.0281853	5.11418	0.0156109	0.901309	0.999367
SL1344_0592	ybdM	-0.195356	3.88194	0.138715	0.711891	0.999367
SL1344_0593	ybdN	0.0286814	5.52002	0.00941841	0.923262	0.999367
SL1344_0594	ybdO	0.334431	4.24282	0.537171	0.468668	0.999367
SL1344_0596	ahpC	-0.226949	11.6793	1.5732	0.218361	0.999367
SL1344_0597	ahpF	-0.221537	9.59833	1.02841	0.318853	0.999367
SL1344_0599	SL1344_0599	-0.0036594	6.2085	3.62606e-05	0.995245	0.999367
SL1344_0600	SL1344_0600	0.246286	3.55692	0.197743	0.659388	0.999367
SL1344_0601	SL1344_0601	0.223547	6.17142	1.09547	0.302702	0.999367
SL1344_0603	ybdR	-0.0449879	4.88122	0.00933657	0.923627	0.999367
SL1344_0604	rnk	0.0243451	6.30119	0.021517	0.884252	0.999367
SL1344_0609	citF	0.174439	4.31344	0.0284176	0.867137	0.999367
SL1344_0610	citE	0.0824658	3.80354	0.0258652	0.873189	0.999367
SL1344_0611	citD	-1.06365	4.80163	0.851709	0.363922	0.999367
SL1344_0612	citC	0.072267	3.59271	0.0153538	0.902121	0.999367
SL1344_0613	citA	0.263786	5.02019	0.722863	0.401198	0.999367
SL1344_0614	citB	0.0860353	4.73981	0.0969056	0.75749	0.999367
SL1344_0618	ccrB	-0.180412	6.10209	0.828082	0.369281	0.999367
SL1344_0619	SL1344_0619	-0.507638	4.39561	1.43404	0.23945	0.999367
SL1344_0621	lipA	-0.233256	7.70158	2.63788	0.113648	0.999367
SL1344_0622	ybeF	-0.0271233	5.4605	0.0172848	0.896183	0.999367
SL1344_0623	lipB	-0.238757	6.6838	1.79183	0.189651	0.999367
SL1344_0624	ybeD	-0.217946	7.98967	1.70077	0.201012	0.999367
SL1344_0625	dacA	-0.162366	8.02819	1.07879	0.306354	0.999367
SL1344_0626	rlpA	-0.0471815	6.06423	0.0493058	0.825614	0.999367
SL1344_0628	mrdA	0.103719	7.38572	0.623846	0.435136	0.999367
SL1344_0629	ybeA	0.037635	6.65857	0.0462642	0.830991	0.999367
SL1344_0630	ybeB	0.15651	6.20115	0.464833	0.500026	0.999367
SL1344_0631	cobC	-0.160262	4.19645	0.173453	0.679698	0.999367
SL1344_0632	cobD	0.374998	5.01341	2.03095	0.163308	0.999367
SL1344_0633	nadD	0.264063	5.66477	1.00778	0.322578	0.999367
SL1344_0634	holA	-0.282002	7.23121	2.02193	0.164218	0.999367
SL1344_0635	rlpB	-0.119167	6.90955	0.591781	0.447082	0.999367
SL1344_0636	leuS	0.0747009	8.51099	0.286161	0.596199	0.999367
SL1344_0638	SL1344_0638	0.392415	4.1296	1.04459	0.314027	0.999367
SL1344_0639	SL1344_0639	-0.452078	4.70295	1.83982	0.183977	0.999367
SL1344_0640	SL1344_0640	0.147917	6.35462	0.694155	0.410613	0.999367
SL1344_0641	ybeL	0.212875	4.89651	0.754094	0.391317	0.999367
SL1344_0642	ybeQ	0.225049	5.15199	0.830897	0.368479	0.999367
SL1344_0644	ybeS	-0.386629	3.73277	0.514345	0.478199	0.999367
SL1344_0645	ybeU	0.31583	3.47548	0.274577	0.623585	0.999367
SL1344_0647	ybeV	0.128298	4.57054	0.152252	0.698844	0.999367
SL1344_0648	hscC	0.0868878	4.55779	0.0646299	0.800865	0.999367
SL1344_0649	SL1344_0649	-0.407447	4.19797	0.999161	0.324627	0.999367
SL1344_0650	rihA	0.164034	3.83344	0.0909846	0.76478	0.999367
SL1344_0651	gltL	0.231724	4.41661	0.461944	0.501353	0.999367
SL1344_0652	gltK	0.0159628	4.82765	0.00228633	0.962145	0.999367
SL1344_0653	gltJ	0.303072	5.80559	0.554595	0.462118	0.999367
SL1344_0654	gltI	0.315267	5.39321	1.39544	0.245747	0.999367
SL1344_0655	lnt	0.191072	7.29487	1.47623	0.232798	0.999367
SL1344_0656	ybeX	-0.23984	7.83231	1.19374	0.283149	0.999367
SL1344_0658	phoL	-0.202779	7.14956	2.45683	0.126345	0.999367
SL1344_0659	miaB	-0.0260301	8.51749	0.0391302	0.844378	0.999367
SL1344_0660	ubiF	0.24804	6.34661	2.25767	0.142255	0.999367
SL1344_0661	SL1344_0661	0.369123	4.63955	1.51218	0.227311	0.999367
SL1344_0662	asnB	-0.111837	6.80236	0.43251	0.515221	0.999367
SL1344_0663	nagD	-0.167004	7.16586	0.736792	0.396746	0.999367
SL1344_0664	nagC	-0.0802141	6.71007	0.157043	0.694388	0.999367
SL1344_0665	nagA	-0.0803316	7.06133	0.321015	0.574747	0.999367
SL1344_0666	nagB	0.0152638	6.48901	0.0081772	0.928482	0.999367
SL1344_0668	glnS	-0.0389743	8.37726	0.111229	0.740813	0.999367
SL1344_0669	ybfM	-0.599158	4.97033	1.28031	0.266444	0.999367
SL1344_0671	SL1344_0671	0.137563	4.64581	0.139057	0.711552	0.999367
SL1344_0672	SL1344_0672	0.168882	4.10026	0.134059	0.716546	0.999367
SL1344_0673	SL1344_0673	-0.188793	4.45576	0.426124	0.518319	0.999367
SL1344_0674	SL1344_0674	0.0830244	5.3174	0.13261	0.718013	0.999367
SL1344_0675	fur	-0.0833066	8.90431	0.518657	0.476374	0.999367
SL1344_0676	fldA	-0.0311555	8.50218	0.0554769	0.815217	0.999367
SL1344_0677	ybfE	-0.142623	7.02284	0.936275	0.340121	0.999367
SL1344_0678	ybfF	-0.0175315	6.37621	0.0116503	0.914685	0.999367
SL1344_0679	seqA	-0.193891	6.80744	1.45376	0.236312	0.999367
SL1344_0680	pgm	-0.119006	8.19561	0.893182	0.351334	0.999367
SL1344_0682	potE	-0.873232	3.45934	2.36359	0.13352	0.999367
SL1344_0683	speF	0.155463	4.46064	0.233043	0.67358	0.999367
SL1344_0684	kdpE	0.104723	5.07796	0.181388	0.672887	0.999367
SL1344_0685	kdpD	0.208331	6.80486	1.58307	0.216955	0.999367
SL1344_0686	kdpC	0.61406	4.05191	2.18531	0.148607	0.999367
SL1344_0687	kdpB	0.0571767	6.15659	0.0494225	0.825411	0.999367
SL1344_0688	kdpA	0.305901	6.81645	1.57247	0.219098	0.999367
SL1344_0688A	kdpF	0.0609386	4.93153	0.0287469	0.866377	0.999367
SL1344_0689	SL1344_0689	0.405675	5.123	2.37683	0.132473	0.999367
SL1344_0690	phrB	-0.379739	7.04669	1.83574	0.185205	0.999367
SL1344_0691	ybgH	-0.0153743	4.82522	0.00251389	0.960307	0.999367
SL1344_0692	ybgI	0.215859	5.65359	1.02	0.319706	0.999367
SL1344_0693	ybgJ	0.0207316	4.78273	0.00405543	0.949599	0.999367
SL1344_0694	ybgK	-0.0107356	4.90323	0.00190182	0.97157	0.999367
SL1344_0695	ybgL	0.267159	5.32697	1.41832	0.24199	0.999367
SL1344_0697	fimB	-0.0784788	6.48941	0.218749	0.643001	0.999367
SL1344_0698	SL1344_0698	0.21995	4.28762	0.0866832	0.77024	0.999367
SL1344_0699	SL1344_0699	-1.07888	3.33953	1.63069	0.210324	0.999367
SL1344_0702	SL1344_0702	-0.58277	3.79162	0.360989	0.551971	0.999367
SL1344_0703	SL1344_0703	0.833218	4.56858	1.17436	0.286189	0.999367
SL1344_0704	SL1344_0704	1.01245	4.05993	0.761814	0.389432	0.999367
SL1344_0705	SL1344_0705	-0.260333	5.21273	0.0780568	0.782098	0.999367
SL1344_0706	SL1344_0706	0.0179975	3.88976	0.00141325	0.970234	0.999367
SL1344_0707	SL1344_0707	-0.495449	3.18457	0.202565	0.655536	0.999367
SL1344_0708	SL1344_0708	-0.243107	4.86016	0.124822	0.726142	0.999367
SL1344_0709	SL1344_0709	0.0388279	3.4624	0.00431934	0.947987	0.999367
SL1344_0710	nei	0.062517	4.99849	0.0382146	0.846185	0.999367
SL1344_0711	abrB	-0.260155	4.64541	0.513608	0.478512	0.999367
SL1344_0712	gltA	0.154706	6.10619	0.738583	0.396179	0.999367
SL1344_0714	sdhC	-0.188931	3.83781	0.175684	0.677765	0.999367
SL1344_0716	sdhA	-0.143818	5.93622	0.357016	0.554157	0.999367
SL1344_0717	sdhB	-0.209706	5.45886	0.854234	0.361919	0.999367
SL1344_0718	sucA	-0.234715	6.7117	1.28215	0.265481	0.999367
SL1344_0719	sucB	-0.270092	5.71333	1.88987	0.178277	0.999367
SL1344_0720	sucC	0.00420765	5.45417	0.000326088	0.985699	0.999367
SL1344_0721	sucD	-0.0374448	6.38186	0.0476683	0.828486	0.999367
SL1344_0722	cydA	0.0880474	8.3848	0.227945	0.636239	0.999367
SL1344_0723	cydB	-0.147893	7.92213	0.466202	0.500138	0.999367
SL1344_0724	ybgT	-0.135286	6.98554	0.224978	0.639405	0.999367
SL1344_0725	ybgE	0.0933287	7.57293	0.133129	0.718197	0.999367
SL1344_0726	ybgC	-0.0770853	5.88674	0.135349	0.715246	0.999367
SL1344_0727	tolQ	0.21403	6.4819	1.15633	0.289856	0.999367
SL1344_0728	tolR	-0.118651	5.40351	0.28247	0.598568	0.999367
SL1344_0729	tolA	-0.181154	7.21134	1.40626	0.24396	0.999367
SL1344_0730	tolB	-0.0861113	8.70083	0.40857	0.527011	0.999367
SL1344_0731	pal	-0.0868406	8.13433	0.164844	0.687692	0.999367
SL1344_0732	ybgF	-0.184648	7.65797	1.95635	0.171028	0.999367
SL1344_0734	pnuC	0.0520456	4.23402	0.0161229	0.899713	0.999367
SL1344_0735	ybgR	-0.455876	4.39065	2.40752	0.130082	0.999367
SL1344_0736	ybgS	-0.0207517	4.03181	0.00406186	0.952566	0.999367
SL1344_0737	aroG	-0.0180395	6.88121	0.0148413	0.90376	0.999367
SL1344_0738	SL1344_0738	-0.302646	4.1135	0.740173	0.395677	0.999367
SL1344_0739	SL1344_0739	-0.245537	4.46163	0.324668	0.57259	0.999367
SL1344_0740	SL1344_0740	0.48545	4.29016	1.45534	0.236062	0.999367
SL1344_0741	SL1344_0741	0.329004	5.42299	0.254663	0.617364	0.999367
SL1344_0742	SL1344_0742	-1.03032	4.33039	3.03882	0.0904004	0.999367
SL1344_0744	dcoA	0.623115	3.37099	0.97673	0.339177	0.999367
SL1344_0745	dcoB	-0.683871	4.80442	0.875875	0.355983	0.999367
SL1344_0746	SL1344_0746	-0.0973622	4.27781	0.109031	0.749301	0.999367
SL1344_0747	SL1344_0747	-0.000467719	4.2685	1.73937e-06	0.998955	0.999367
SL1344_0748	SL1344_0748	-0.374643	4.44524	1.19965	0.281147	0.999367
SL1344_0749	gpmA	-0.12499	9.19599	0.595599	0.445633	0.999367
SL1344_0750	galM	-0.151342	6.82295	0.403258	0.5298	0.999367
SL1344_0751	galK	0.198788	5.33346	0.569507	0.455689	0.999367
SL1344_0752	galT	0.41737	4.688	1.3173	0.259148	0.999367
SL1344_0753	galE	0.230747	5.04946	0.578483	0.452189	0.999367
SL1344_0755	modF	-0.0550292	6.79773	0.154847	0.696421	0.999367
SL1344_0756	modE	0.263592	6.11219	1.96443	0.170171	0.999367
SL1344_0757	ybhT	0.0120931	8.09909	0.00550188	0.941309	0.999367
SL1344_0759	modB	0.0730088	6.29733	0.10684	0.74579	0.999367
SL1344_0760	modC	-0.284541	6.01472	1.56606	0.219385	0.999367
SL1344_0761	ybhA	0.0421811	5.66857	0.0322689	0.858513	0.999367
SL1344_0762	ybhE	-0.160954	5.48922	0.445618	0.508963	0.999367
SL1344_0764	hutI	0.271606	5.2337	1.2676	0.26816	0.999367
SL1344_0765	hutG	0.300812	4.32442	0.924451	0.343148	0.999367
SL1344_0766	hutC	0.159187	4.69839	0.237932	0.628857	0.999367
SL1344_0767	hutU	0.0260501	6.60223	0.00144311	0.970019	0.999367
SL1344_0768	hutH	0.0298293	5.95503	0.00491703	0.94463	0.999367
SL1344_0770	bioA	0.0991167	7.61535	0.217018	0.644657	0.999367
SL1344_0771	bioB	0.36627	7.66576	3.00985	0.0928402	0.999367
SL1344_0772	bioF	0.15568	7.2232	0.406292	0.529087	0.999367
SL1344_0773	bioC	0.142728	6.21734	0.314905	0.578703	0.999367
SL1344_0774	bioDa	0.228113	6.3192	0.622561	0.436888	0.999367
SL1344_0775	uvrB	0.0486532	7.20836	0.104681	0.74828	0.999367
SL1344_0776	slrP	0.0947571	7.69739	0.37625	0.543729	0.999367
SL1344_0777	ybhK	-0.0687182	5.89898	0.126271	0.724542	0.999367
SL1344_0778	moaA	0.173148	5.85583	0.799936	0.377447	0.999367
SL1344_0779	moaB	-0.0206151	4.58279	0.00510304	0.943473	0.999367
SL1344_0780	moaC	0.226749	4.18555	0.245956	0.623151	0.999367
SL1344_0781	moaD	-0.237825	3.60417	0.235261	0.630784	0.999367
SL1344_0782	moaE	0.211003	4.51113	0.647745	0.426554	0.999367
SL1344_0783	ybhL	0.0129667	7.55812	0.00840172	0.927509	0.999367
SL1344_0784	ybhM	-0.436545	5.23418	0.262624	0.612012	0.999367
SL1344_0785	SL1344_0785	-0.59696	4.65555	0.530273	0.472254	0.999367
SL1344_0786	SL1344_0786	1.14424	3.50284	1.60463	0.214558	0.999367
SL1344_0787	ybhN	-0.23209	4.02316	0.331513	0.568589	0.999367
SL1344_0788	ybhO	-0.054502	4.90842	0.00740034	0.93201	0.999367
SL1344_0790	ybhQ	0.316205	6.36254	2.6665	0.111778	0.999367
SL1344_0791	ybhR	-0.0772249	5.09567	0.10738	0.750431	0.999367
SL1344_0792	ybhS	-0.076294	4.83709	0.0841775	0.773489	0.999367
SL1344_0793	ybhF	0.208307	5.22904	0.630112	0.432861	0.999367
SL1344_0794	SL1344_0794	-0.303877	5.23508	0.895826	0.350632	0.999367
SL1344_0795	ybiH	-0.177979	5.79125	0.717667	0.402878	0.999367
SL1344_0796	rhlE	0.0448552	6.51094	0.0734791	0.787988	0.999367
SL1344_0797	dinG	-0.177632	6.3458	1.12144	0.29713	0.999367
SL1344_0798	ybiB	-0.381661	5.73824	2.02735	0.16367	0.999367
SL1344_0800	ybiI	0.189949	4.77695	0.406964	0.52782	0.999367
SL1344_0801	ybiN	-0.0973747	6.18126	0.420645	0.521005	0.999367
SL1344_0802	ybiO	-0.0416337	6.42785	0.0513771	0.822052	0.999367
SL1344_0803	glnQ	-0.33524	6.7958	2.34788	0.135377	0.999367
SL1344_0804	glnP	0.0901833	6.04601	0.192616	0.663545	0.999367
SL1344_0805	glnH	-0.148089	7.59973	0.869666	0.357672	0.999367
SL1344_0806	dps	-0.385631	7.08496	1.90317	0.179998	0.999367
SL1344_0807	ybiF	-0.227612	5.17672	0.608654	0.440733	0.999367
SL1344_0808	ompX	0.298436	11.8279	2.6314	0.114076	0.999367
SL1344_0809	ybiP	-0.0312029	6.86882	0.0395019	0.84365	0.999367
SL1344_0810	SL1344_0810	0.213012	5.61383	1.12647	0.296066	0.999367
SL1344_0811	ybiR	-0.104066	6.61526	0.601155	0.443537	0.999367
SL1344_0812	ybiS	-0.111993	8.20864	0.631094	0.432506	0.999367
SL1344_0813	ybiT	-0.203623	8.4254	2.61274	0.11532	0.999367
SL1344_0814	SL1344_0814	-0.127062	4.97764	0.0249521	0.875791	0.999367
SL1344_0817	ybiU	0.156026	5.15502	0.402458	0.5301	0.999367
SL1344_0818	ybiV(1)	-0.0417916	6.90378	0.0633523	0.8028	0.999367
SL1344_0819	pflF	0.375691	5.20345	2.12144	0.164205	0.999367
SL1344_0820	pflE	-0.240033	4.70037	0.220061	0.642085	0.999367
SL1344_0821	moeB	0.119586	5.07687	0.270048	0.606692	0.999367
SL1344_0822	moeA	0.0554156	6.18316	0.101215	0.752337	0.999367
SL1344_0823	ybiK	0.0340179	6.19411	0.0359134	0.85083	0.999367
SL1344_0824	yliA	-0.0375225	6.28793	0.0410754	0.840609	0.999367
SL1344_0825	yliB	-0.0549928	5.65946	0.0458247	0.831783	0.999367
SL1344_0826	yliC	0.38906	5.17135	3.02441	0.0911361	0.999367
SL1344_0827	yliD	-0.259806	5.96332	1.42772	0.240467	0.999367
SL1344_0828	rimO	-0.114669	8.14141	0.690487	0.411839	0.999367
SL1344_0832	SL1344_0832	-0.630828	4.73036	0.929169	0.342506	0.999367
SL1344_0833	SL1344_0833	-0.289433	7.49701	0.364018	0.552363	0.999367
SL1344_0834	SL1344_0834	-0.152403	5.08692	0.280044	0.600136	0.999367
SL1344_0838	yliJ	0.117319	5.80805	0.278213	0.601325	0.999367
SL1344_0842	mdfA	0.190725	6.862	1.42488	0.240926	0.999367
SL1344_0843	SL1344_0843	-0.145841	5.83567	0.62999	0.432905	0.999367
SL1344_0844	SL1344_0844	0.103005	6.37614	0.191598	0.664379	0.999367
SL1344_0845	SL1344_0845	0.0747505	4.35152	0.0391314	0.844375	0.999367
SL1344_0846	SL1344_0846	-0.232441	7.93449	1.46802	0.234144	0.999367
SL1344_0847	ybjM	-0.173593	5.21877	0.425078	0.51883	0.999367
SL1344_0848	grxA	-0.0782103	8.06427	0.221787	0.640712	0.999367
SL1344_0849	ybjC	0.587839	5.1204	1.99111	0.168139	0.999367
SL1344_0852	rimK	-0.0997311	6.76076	0.312942	0.579574	0.999367
SL1344_0853	ybjN	-0.120058	6.40521	0.311291	0.580572	0.999367
SL1344_0854	potF	-0.0706347	4.80851	0.0337023	0.85544	0.999367
SL1344_0855	potG	0.128287	4.90517	0.123689	0.727254	0.999367
SL1344_0856	potH	-0.513155	4.68522	1.67674	0.204148	0.999367
SL1344_0857	potI	0.023057	4.87041	0.00690796	0.934252	0.999367
SL1344_0858	ybjO	-0.229259	5.64602	1.41424	0.242654	0.999367
SL1344_0859	rumB	0.0696702	6.96891	0.25818	0.614679	0.999367
SL1344_0860	SL1344_0860	0.124493	4.06976	0.0414482	0.839898	0.999367
SL1344_0861	SL1344_0861	0.0837434	3.15746	0.00908031	0.924648	0.999367
SL1344_0862	SL1344_0862	0.10297	5.20859	0.144196	0.706524	0.999367
SL1344_0863	artJ	-0.0265375	4.28293	0.00423814	0.948478	0.999367
SL1344_0864	artM	0.0307479	6.78322	0.0279907	0.868129	0.999367
SL1344_0865	artQ	-0.0637079	6.08839	0.0841354	0.773544	0.999367
SL1344_0866	artI	-0.0802343	6.2847	0.107932	0.744691	0.999367
SL1344_0867	artP	0.129421	6.99174	0.797948	0.378034	0.999367
SL1344_0869	SL1344_0869	0.0863425	5.30907	0.102301	0.751058	0.999367
SL1344_0871	SL1344_0871	0.142077	6.98718	0.897854	0.350094	0.999367
SL1344_0872	ybjT	0.0656991	5.31148	0.0327951	0.857377	0.999367
SL1344_0873	ltaA	0.499135	4.81022	2.98896	0.0929739	0.999367
SL1344_0874	poxB	-0.0903985	4.216	0.0500194	0.824378	0.999367
SL1344_0875	hcr	0.0278961	5.04267	0.00954651	0.922744	0.999367
SL1344_0876	hcp	-0.213606	6.56888	0.658518	0.423189	0.999367
SL1344_0877	ybjE	-0.46839	5.42342	2.88549	0.0985834	0.999367
SL1344_0878	ybjD	0.20496	6.59153	2.04604	0.161797	0.999367
SL1344_0880	ybjY	0.0154202	6.82511	0.00873799	0.926077	0.999367
SL1344_0881	ybjZ	0.260048	7.00998	2.35563	0.134155	0.999367
SL1344_0882	cspD	0.245075	5.49216	1.13138	0.295033	0.999367
SL1344_0884	clpA	-0.260839	9.3324	2.18994	0.148191	0.999367
SL1344_0885	tnp	0.204863	3.68125	0.215363	0.645576	0.999367
SL1344_0886	SL1344_0886	0.0898177	3.88791	0.0315071	0.860175	0.999367
SL1344_0887	SL1344_0887	-0.344664	5.32289	2.05225	0.16118	0.999367
SL1344_0888	SL1344_0888	0.0291101	4.63572	0.00485659	0.944852	0.999367
SL1344_0889	SL1344_0889	0.129405	4.13175	0.0440498	0.835023	0.999367
SL1344_0890	SL1344_0890	-0.12544	6.25901	0.432117	0.515411	0.999367
SL1344_0891	infA	-0.247741	7.23881	2.25794	0.142232	0.999367
SL1344_0892	SL1344_0892	0.157504	7.88651	1.04412	0.314134	0.999367
SL1344_0893	aat	-0.290807	5.13139	1.29206	0.263676	0.999367
SL1344_0894	cydC	-0.0178887	6.89216	0.0129929	0.909924	0.999367
SL1344_0895	cydD	-0.0658056	7.38507	0.188023	0.667326	0.999367
SL1344_0896	trxB	0.0187719	8.65327	0.0131264	0.909464	0.999367
SL1344_0897	lrp	0.124174	7.80553	1.0228	0.319051	0.999367
SL1344_0898	ftsK	0.00913935	8.78588	0.00678734	0.934827	0.999367
SL1344_0899	lolA	0.116766	5.95198	0.346115	0.560238	0.999367
SL1344_0900	ycaJ	0.0872974	6.38235	0.281651	0.599096	0.999367
SL1344_0901	serS	0.0138675	8.15214	0.00349622	0.953288	0.999367
SL1344_0902	dmsA	-0.558548	4.60699	1.95782	0.170871	0.999367
SL1344_0904	dmsC	0.445728	3.46841	0.991394	0.326488	0.999367
SL1344_0905	ycaD	0.00930605	6.52113	0.00267616	0.959048	0.999367
SL1344_0908	SL1344_0908	0.107755	5.3812	0.169978	0.682739	0.999367
SL1344_0909	sopD2	0.287844	4.81982	1.02147	0.319363	0.999367
SL1344_0910	pflB	-0.129186	8.27857	0.610363	0.440098	0.999367
SL1344_0911	focA	0.0153897	6.97567	0.00658552	0.935801	0.999367
SL1344_0912	ycaO	-0.162306	7.49813	1.43504	0.23929	0.999367
SL1344_0913	ycaP	-0.134557	3.64027	0.0717546	0.79043	0.999367
SL1344_0914	serC	-0.137935	7.31037	1.10217	0.30125	0.999367
SL1344_0915	aroA	0.0763898	6.84046	0.242826	0.625363	0.999367
SL1344_0916	ycaL	0.231138	6.16616	0.46547	0.500238	0.999367
SL1344_0917	cmk	0.118676	8.65567	0.825153	0.370119	0.999367
SL1344_0918	rpsA	-0.182137	11.9458	1.15075	0.291003	0.999367
SL1344_0919	himD	-0.211528	8.19076	1.69398	0.201893	0.999367
SL1344_0920	rec2	0.238276	5.98792	0.569662	0.455628	0.999367
SL1344_0921	msbA	0.030464	7.91539	0.0400496	0.842585	0.999367
SL1344_0922	lpxK	-0.197148	7.09294	1.53471	0.223955	0.999367
SL1344_0923	ycaQ	-0.246862	4.78996	0.837497	0.366607	0.999367
SL1344_0924	ycaR	-0.0969841	4.22694	0.105282	0.747584	0.999367
SL1344_0925	kdsB	0.0122799	6.26032	0.00579117	0.939789	0.999367
SL1344_0926	SL1344_0926	0.085749	4.47287	0.0518168	0.821305	0.999367
SL1344_0927	ycbC	-0.587686	4.02856	1.89237	0.177997	0.999367
SL1344_0928	smtA	0.123407	7.63359	0.679509	0.415544	0.999367
SL1344_0929	mukF	0.059795	6.90378	0.145865	0.704913	0.999367
SL1344_0930	mukE	-0.176488	7.7571	0.279807	0.601653	0.999367
SL1344_0931	mukB	0.0693945	9.01883	0.431434	0.515741	0.999367
SL1344_0932	ycbB	0.207725	6.96435	1.81582	0.18679	0.999367
SL1344_0933	ycbK	0.0507823	5.96661	0.0813137	0.777268	0.999367
SL1344_0934	ycbL	-0.22015	6.85176	1.69124	0.202249	0.999367
SL1344_0935	aspC	-0.0579738	8.27972	0.214313	0.646379	0.999367
SL1344_0936	ompF	-0.0972072	7.64218	0.217769	0.644056	0.999367
SL1344_0937	asnCa	-0.0942294	8.70355	0.487843	0.489676	0.999367
SL1344_0938	SL1344_0938	-0.0520757	4.12499	0.0219939	0.882986	0.999367
SL1344_0939	dpaL	0.553292	3.81342	0.662997	0.421213	0.999367
SL1344_0940	SL1344_0940	-0.870621	3.44866	1.90214	0.176911	0.999367
SL1344_0941	pncB	-0.0858777	8.11318	0.410006	0.526291	0.999367
SL1344_0942	SL1344_0942	0.0155354	7.82791	0.0119132	0.913732	0.999367
SL1344_0945	SL1344_0945	-0.474822	3.32096	0.312289	0.579969	0.999367
SL1344_0946	recEa	0.120599	5.15508	0.0896057	0.766515	0.999367
SL1344_0950	SL1344_0950	0.261369	6.49042	2.0726	0.159178	0.999367
SL1344_0951	C1	-0.13161	3.86581	0.0591723	0.809281	0.999367
SL1344_0952	SL1344_0952	0.18085	5.17513	0.348109	0.559116	0.999367
SL1344_0953	SL1344_0953	-0.568167	4.51141	0.503306	0.483189	0.999367
SL1344_0955	SL1344_0955	0.017886	3.89442	0.00233144	0.961774	0.999367
SL1344_0956	SL1344_0956	0.0318718	6.16886	0.0332637	0.856373	0.999367
SL1344_0957	SL1344_0957	0.169583	4.78555	0.342242	0.562429	0.999367
SL1344_0958	SL1344_0958	-0.216116	4.5487	0.609262	0.446249	0.999367
SL1344_0959	ninG	-0.744154	4.01024	1.08617	0.304731	0.999367
SL1344_0961	SL1344_0961	0.503002	4.04453	1.28572	0.264829	0.999367
SL1344_0962	SL1344_0962	-0.0537872	7.94785	0.0944019	0.760542	0.999367
SL1344_0963	SL1344_0963	-0.312609	6.41616	2.17172	0.149837	0.999367
SL1344_0964	SL1344_0964	-0.163632	7.48435	0.901745	0.349065	0.999367
SL1344_0966	nucD	0.443903	3.89686	0.405415	0.528806	0.999367
SL1344_0969	SL1344_0969	0.0210873	4.72319	0.00351609	0.953066	0.999367
SL1344_0971	SL1344_0971	0.144632	6.08324	0.122128	0.729091	0.999367
SL1344_0972	SL1344_0972	-0.0722151	5.72275	0.0332917	0.856394	0.999367
SL1344_0973	SL1344_0973	-0.979179	3.57986	2.37131	0.132908	0.999367
SL1344_0975	SL1344_0975	-1.7469	3.39121	2.97439	0.0937415	0.999367
SL1344_0976	SL1344_0976	-0.346776	3.08861	0.272682	0.60495	0.999367
SL1344_0977	SL1344_0977	-0.0573436	3.87868	0.0107546	0.918018	0.999367
SL1344_0980	SL1344_0980	0.194783	6.64866	0.195685	0.66217	0.999367
SL1344_0982	SL1344_0982	0.416575	4.9349	2.67196	0.111426	0.999367
SL1344_0984	SL1344_0984	0.993843	3.30926	2.8709	0.0994051	0.999367
SL1344_0985	SL1344_0985	0.128721	3.25647	0.0405235	0.841669	0.999367
SL1344_0986	SL1344_0986	0.446898	4.10338	0.822662	0.370834	0.999367
SL1344_0987	SL1344_0987	-0.0756879	6.25724	0.0508791	0.823051	0.999367
SL1344_0988	SL1344_0988	0.466943	4.94838	2.00324	0.166126	0.999367
SL1344_0990	SL1344_0990	1.48936	3.12781	2.4242	0.128804	0.999367
SL1344_0991	sseI	-0.0581424	4.11626	0.0138804	0.906912	0.999367
SL1344_0993	SL1344_0993	-0.912645	3.81554	2.88057	0.0988596	0.999367
SL1344_0994	SL1344_0994	0.070156	4.58095	0.0289962	0.86584	0.999367
SL1344_0995	gtgE	-0.195896	3.72467	0.199312	0.658129	0.999367
SL1344_0997	pepN	0.040578	7.46636	0.105792	0.746995	0.999367
SL1344_0999	ycbW	0.1168	6.17473	0.471985	0.49677	0.999367
SL1344_1000	SL1344_1000	-0.0628737	6.21754	0.0820339	0.776311	0.999367
SL1344_1001	rlmL	0.0117071	8.24443	0.00934542	0.923559	0.999367
SL1344_1002	uup	-0.10337	7.72084	0.626536	0.434157	0.999367
SL1344_1003	pqiA	0.220156	6.50699	2.16379	0.15056	0.999367
SL1344_1004	pqiB	0.2484	6.30791	1.76861	0.192473	0.999367
SL1344_1005	ymbA	-0.228573	5.42897	0.949051	0.336892	0.999367
SL1344_1006	rmf	-0.150895	4.96075	0.311759	0.580289	0.999367
SL1344_1007	fabA	0.059376	8.6995	0.164884	0.687262	0.999367
SL1344_1008	lonH	-0.0217629	7.46312	0.0335781	0.855704	0.999367
SL1344_1009	ycbG	-0.247097	5.11732	1.00943	0.322188	0.999367
SL1344_1010	ompA	-0.0351727	12.0251	0.0320026	0.859092	0.999367
SL1344_1011	sulA	0.130465	5.07818	0.233096	0.632355	0.999367
SL1344_1012	sxy	0.24112	3.69915	0.276665	0.602335	0.999367
SL1344_1013	yccS	0.0310633	6.09161	0.0230322	0.880277	0.999367
SL1344_1014	yccF	-0.244513	4.59505	0.661924	0.421585	0.999367
SL1344_1015	helD	-0.125724	8.85452	0.133814	0.717844	0.999367
SL1344_1016	mgsA	-0.00813609	5.35522	0.00171997	0.968013	0.999367
SL1344_1017	yccT	0.239401	4.04989	0.312765	0.579681	0.999367
SL1344_1018	SL1344_1018	-0.133584	6.55606	0.722972	0.401163	0.999367
SL1344_1019	yccV	-0.226071	8.0352	1.91885	0.175072	0.999367
SL1344_1020	yccW	-0.0185411	6.95548	0.0166833	0.897995	0.999367
SL1344_1021	SL1344_1021	0.28675	4.87776	0.768678	0.386825	0.999367
SL1344_1022	SL1344_1022	-0.485714	4.71514	2.31256	0.137647	0.999367
SL1344_1024	yccK	0.0777556	7.84956	0.168218	0.684449	0.999367
SL1344_1026	pipA	-0.156413	6.92835	0.642608	0.428376	0.999367
SL1344_1027	pipB	0.342297	4.40479	0.261353	0.61252	0.999367
SL1344_1029	pipC	-0.0146259	4.46591	0.000376003	0.984704	0.999367
SL1344_1030	sopB	0.336907	6.09593	0.469379	0.500329	0.999367
SL1344_1033	pipD	-0.0457197	5.5149	0.0325221	0.857965	0.999367
SL1344_1034	copS	-0.00865077	6.05733	0.000822288	0.977292	0.999367
SL1344_1035	copR	-0.131975	5.39457	0.169127	0.683517	0.999367
SL1344_1036	SL1344_1036	-0.0294947	5.12394	0.0136864	0.907562	0.999367
SL1344_1037	hpaC	-0.0465695	3.85871	0.0127259	0.91085	0.999367
SL1344_1038	hpaB	0.854052	4.31982	2.91547	0.0969196	0.999367
SL1344_1039	hpaR	-0.488456	5.7106	1.09611	0.303654	0.999367
SL1344_1041	hpaE	0.0999427	4.51756	0.0236483	0.878782	0.999367
SL1344_1044	hpaH	-0.0314524	6.20559	0.00424284	0.948653	0.999367
SL1344_1047	hpaA	-0.453906	6.09408	1.09303	0.306414	0.999367
SL1344_1048	SL1344_1048	0.40659	4.82684	1.86156	0.181475	0.999367
SL1344_1050	yccD	-0.088478	4.17759	0.0442531	0.834648	0.999367
SL1344_1051	cbpA	0.238944	5.64142	0.930146	0.341686	0.999367
SL1344_1052	scsA	0.00309656	6.92347	0.000296049	0.986374	0.999367
SL1344_1053	scsB	0.482651	4.89363	2.10623	0.155933	0.999367
SL1344_1056	agp	-0.253897	4.94516	0.890838	0.351959	0.999367
SL1344_1057	yccJ	0.134258	3.48661	0.0575048	0.811935	0.999367
SL1344_1058	wrbA	-0.201075	4.48238	0.27388	0.60416	0.999367
SL1344_1060	ycdC	0.18254	6.22825	1.12233	0.296941	0.999367
SL1344_1061	SL1344_1061	0.00245892	5.85114	0.000159512	0.989997	0.999367
SL1344_1062	putA	-0.00160274	6.43754	7.19029e-05	0.993284	0.999367
SL1344_1063	putP	0.0530334	7.0353	0.0860431	0.771065	0.999367
SL1344_1064	phoH	0.419382	4.48539	1.54955	0.221778	0.999367
SL1344_1065	SL1344_1065	0.228648	6.60508	1.41604	0.242361	0.999367
SL1344_1066	SL1344_1066	0.436777	5.91127	2.00777	0.165661	0.999367
SL1344_1068	SL1344_1068	0.0358861	3.27098	0.00280136	0.958101	0.999367
SL1344_1070	SL1344_1070	-0.326437	5.23271	0.658276	0.42297	0.999367
SL1344_1071	SL1344_1071	0.059579	5.34205	0.0490588	0.826044	0.999367
SL1344_1072	ycdW	-0.184677	6.81261	1.24366	0.272646	0.999367
SL1344_1073	ycdX	-0.192969	6.87588	1.32614	0.257587	0.999367
SL1344_1074	ycdY	-0.236992	5.31885	1.06751	0.308857	0.999367
SL1344_1075	ycdZ	0.00839486	7.17699	0.00274712	0.958509	0.999367
SL1344_1076	csgG	0.0825686	4.05948	0.0434955	0.836049	0.999367
SL1344_1079	csgD	0.436308	4.63064	0.280302	0.600258	0.999367
SL1344_1081	csgA	-0.064442	4.91517	0.0463811	0.830781	0.999367
SL1344_1082	csgC	0.183137	5.62949	0.490285	0.4886	0.999367
SL1344_1083	ymdA	-0.19731	4.06744	0.274331	0.603864	0.999367
SL1344_1084	SL1344_1084	0.129056	5.06444	0.173463	0.679689	0.999367
SL1344_1085	ymdC	0.036992	6.02547	0.0446691	0.833885	0.999367
SL1344_1086	mdoC	-0.0651777	5.82302	0.103046	0.750183	0.999367
SL1344_1087	mdoG	0.0272768	7.91499	0.0448171	0.833614	0.999367
SL1344_1088	mdoH	0.00570271	7.96916	0.00137288	0.970662	0.999367
SL1344_1089	yceK	-0.175826	4.13402	0.194648	0.661889	0.999367
SL1344_1090	msyB	0.41055	4.32494	1.00209	0.32393	0.999367
SL1344_1091	yceE	0.0853893	4.9849	0.11591	0.735624	0.999367
SL1344_1092	htrB	0.103535	7.3361	0.535998	0.46915	0.999367
SL1344_1093	yceA	-0.162543	8.52658	1.27429	0.266924	0.999367
SL1344_1094	yceI	-0.0510992	4.82466	0.0308202	0.861691	0.999367
SL1344_1095	yceJ	-0.169217	3.90928	0.194418	0.662077	0.999367
SL1344_1097	solA	-0.224171	6.70087	1.02278	0.319056	0.999367
SL1344_1098	bssS	-0.202256	6.10246	0.851375	0.362714	0.999367
SL1344_1099	dinI	0.146146	6.57559	0.486893	0.490096	0.999367
SL1344_1100	pyrC	-0.0673141	6.2197	0.153542	0.697637	0.999367
SL1344_1101	yceB	0.00804949	5.96986	0.00225108	0.962438	0.999367
SL1344_1102	grxB	-0.0383462	5.60542	0.0287784	0.866304	0.999367
SL1344_1103	yceL	-0.304974	5.00478	1.36013	0.251691	0.999367
SL1344_1106	mviM	-0.000342132	5.46239	2.02454e-06	0.998873	0.999367
SL1344_1107	mviN	-0.158517	7.25785	1.02092	0.319491	0.999367
SL1344_1108	flgN	-0.161449	6.7789	0.561787	0.458899	0.999367
SL1344_1109	flgM	-0.187378	6.78124	0.34597	0.56186	0.999367
SL1344_1110	flgA	0.0280795	7.62349	0.0330362	0.85686	0.999367
SL1344_1111	flgB	0.112426	7.5963	0.370359	0.546955	0.999367
SL1344_1112	flgC	0.0632653	5.69159	0.0641354	0.801612	0.999367
SL1344_1113	flgD	-0.0206275	6.58453	0.00842475	0.927438	0.999367
SL1344_1114	flgE	-0.142295	7.13648	0.696886	0.409703	0.999367
SL1344_1115	flgF	-0.0301151	6.23546	0.0144301	0.905142	0.999367
SL1344_1116	flgG	-0.123528	6.81674	0.293572	0.591871	0.999367
SL1344_1117	flgH	-0.0397615	5.64396	0.0223118	0.88215	0.999367
SL1344_1118	flgI	0.166478	6.20733	0.472273	0.496896	0.999367
SL1344_1119	flgJ	-0.0701107	5.80071	0.0841216	0.773562	0.999367
SL1344_1120	flgK	-0.034705	8.19079	0.017495	0.895837	0.999367
SL1344_1121	flgL	-0.0260031	7.17851	0.00674578	0.935238	0.999367
SL1344_1122	rne	0.0878362	8.69058	0.319375	0.575721	0.999367
SL1344_1123	rluC	0.0424401	8.10758	0.125604	0.725239	0.999367
SL1344_1124	SL1344_1124	0.383604	5.60435	2.44499	0.12723	0.999367
SL1344_1125	SL1344_1125	0.172227	4.18491	0.229915	0.63468	0.999367
SL1344_1126	maf-a	-0.0857548	5.38126	0.137851	0.712747	0.999367
SL1344_1127	yceD	-0.0656508	11.3344	0.299781	0.587623	0.999367
SL1344_1128	rpl32	-0.24126	10.9985	2.24567	0.143285	0.999367
SL1344_1129	plsX	-0.19396	9.39226	2.39331	0.131183	0.999367
SL1344_1130	fabH	-0.212186	8.27285	3.00265	0.0922589	0.999367
SL1344_1131	fabD	-0.0682131	8.50136	0.286654	0.595883	0.999367
SL1344_1132	fabG	-0.236816	9.221	1.71092	0.199779	0.999367
SL1344_1133	acpP	-0.0336881	11.7818	0.0554526	0.815256	0.999367
SL1344_1134	fabF	-0.0495371	10.0322	0.0969501	0.757436	0.999367
SL1344_1135	pabC	-0.0089531	6.86137	0.00367786	0.951999	0.999367
SL1344_1137	tmk	-0.288031	5.67607	1.67609	0.204233	0.999367
SL1344_1138	holB	0.138214	6.19894	0.593434	0.446454	0.999367
SL1344_1139	ycfH	0.218672	6.23379	1.70235	0.200808	0.999367
SL1344_1140	ptsG	-0.134592	7.98281	0.602214	0.443139	0.999367
SL1344_1141	fhuE	-0.274864	7.8171	0.492963	0.490051	0.999367
SL1344_1142	ycfF	-0.395991	5.83711	2.5966	0.116408	0.999367
SL1344_1143	ycfL	-0.366788	4.94054	2.00014	0.166444	0.999367
SL1344_1144	ycfM	-0.307	5.51057	1.91087	0.175947	0.999367
SL1344_1146	nagZ	0.193067	5.65823	0.90481	0.348258	0.999367
SL1344_1147	ycfP	0.00430908	5.64871	0.000350007	0.985184	0.999367
SL1344_1148	ndh	-0.0359001	8.02605	0.0627455	0.803727	0.999367
SL1344_1149	ycfJ	0.0890825	4.32776	0.102376	0.750969	0.999367
SL1344_1150	ycfQ	-0.182082	6.31722	1.13972	0.29329	0.999367
SL1344_1151	ycfR	-0.177606	7.49791	1.13624	0.294015	0.999367
SL1344_1152	ycfS	0.202799	6.10773	1.0634	0.309774	0.999367
SL1344_1153	mfd	0.00755134	7.52968	0.00282027	0.95796	0.999367
SL1344_1154	ycfU	0.0334258	7.53354	0.0590911	0.80941	0.999367
SL1344_1155	lolD	-0.287321	5.62283	1.56122	0.220084	0.999367
SL1344_1156	ycfW	-0.0333958	6.91162	0.045165	0.832979	0.999367
SL1344_1157	ycfX	-0.13365	6.56054	0.673108	0.417728	0.999367
SL1344_1158	cobB	-0.0927245	7.06898	0.401564	0.530555	0.999367
SL1344_1159	potD	-0.26455	7.75918	2.37015	0.133	0.999367
SL1344_1160	potC	-0.0596315	6.52901	0.0791951	0.78011	0.999367
SL1344_1162	potB	-0.0396958	6.78363	0.0672995	0.796886	0.999367
SL1344_1163	potA	-0.144003	7.24082	1.12442	0.296499	0.999367
SL1344_1164	pepT	0.0123639	4.57096	0.00152096	0.969121	0.999367
SL1344_1165	SL1344_1165	-0.0528055	6.0072	0.0601768	0.807702	0.999367
SL1344_1166	SL1344_1166	-0.299316	3.73719	0.565916	0.457102	0.999367
SL1344_1167	ycfD	0.168472	6.74298	1.31591	0.259396	0.999367
SL1344_1170	purB	-0.133087	6.64017	0.578796	0.452068	0.999367
SL1344_1171	ycfC	0.0854387	6.71993	0.272008	0.605394	0.999367
SL1344_1172	mnmA	-0.133449	9.45702	0.242443	0.626718	0.999367
SL1344_1174	SL1344_1174	-0.211816	3.61423	0.171536	0.681371	0.999367
SL1344_1175	rluB	-0.195672	6.07256	0.317992	0.577136	0.999367
SL1344_1176	icdA	-0.0994748	6.90573	0.326401	0.571571	0.999367
SL1344_1177	SL1344_1177	-0.0986633	6.35723	0.0779135	0.782199	0.999367
SL1344_1180	msgA	0.0582408	7.07181	0.106894	0.745728	0.999367
SL1344_1181	envE	-0.192129	5.80483	0.823147	0.370695	0.999367
SL1344_1182	cspH	-0.16348	5.91469	0.602002	0.443219	0.999367
SL1344_1185	pliC	-0.0943509	5.21691	0.16173	0.690105	0.999367
SL1344_1186	SL1344_1186	-0.239892	5.52399	0.246	0.624483	0.999367
SL1344_1187	SL1344_1187	-0.208623	6.42556	1.13877	0.293487	0.999367
SL1344_1190	SL1344_1190	-0.150447	5.57306	0.283211	0.598177	0.999367
SL1344_1191	SL1344_1191	-0.0354931	5.03131	0.01158	0.914942	0.999367
SL1344_1192	SL1344_1192	0.0396878	4.31236	0.00912359	0.924469	0.999367
SL1344_1193	SL1344_1193	-0.169896	4.60567	0.219225	0.642641	0.999367
SL1344_1194	SL1344_1194	0.947018	3.61294	1.67353	0.204571	0.999367
SL1344_1195	SL1344_1195	0.137941	5.29459	0.147929	0.703014	0.999367
SL1344_1196	SL1344_1196	0.0760559	5.16732	0.0856374	0.77159	0.999367
SL1344_1198	SL1344_1198	-0.104414	4.71722	0.119218	0.732027	0.999367
SL1344_1199	aadA	0.0542911	5.38872	0.0414816	0.839834	0.999367
SL1344_1201	SL1344_1201	0.133668	5.78275	0.310157	0.581259	0.999367
SL1344_1205	yeaS	0.140052	7.04884	0.722701	0.401251	0.999367
SL1344_1206	yeaR	0.0179629	4.23909	0.00292448	0.957191	0.999367
SL1344_1208	SL1344_1208	0.247344	3.95324	0.449067	0.52839	0.999367
SL1344_1210	yeaQ	-0.0284521	5.84056	0.0124861	0.91169	0.999367
SL1344_1212	SL1344_1212	0.0799023	5.88442	0.228477	0.635737	0.999367
SL1344_1213	yeaO	-0.178843	5.56819	0.637992	0.430024	0.999367
SL1344_1214	yeaN	0.226656	5.24894	0.865685	0.358761	0.999367
SL1344_1215	yeaM	-0.164931	5.91705	0.791124	0.380057	0.999367
SL1344_1216	yeaL	-0.446799	4.09776	1.29639	0.262891	0.999367
SL1344_1217	yeaK	0.0224781	4.17053	0.00283438	0.957855	0.999367
SL1344_1218	yeaJ	-0.109353	5.27328	0.11547	0.736106	0.999367
SL1344_1219	yeaH	0.0423998	5.74797	0.0477361	0.828366	0.999367
SL1344_1220	yeaG	-0.109796	5.13085	0.162894	0.689052	0.999367
SL1344_1221	mipA	-0.109183	8.52528	0.641751	0.428682	0.999367
SL1344_1222	SL1344_1222	-0.316641	4.28282	0.649726	0.425854	0.999367
SL1344_1223	SL1344_1223	-0.185055	5.05026	0.374254	0.544794	0.999367
SL1344_1224	yeaD	-0.0466057	6.24907	0.046109	0.83127	0.999367
SL1344_1224A	SL1344_1224A	-0.0843649	4.52739	0.078716	0.780758	0.999367
SL1344_1225	gapA	-0.00184753	10.1365	0.000236531	0.98782	0.999367
SL1344_1226	yeaA	0.160667	5.57091	0.647136	0.426769	0.999367
SL1344_1227	yeaC	-0.0983308	5.33512	0.172323	0.680682	0.999367
SL1344_1228	nam	0.335142	5.49	2.34746	0.134809	0.999367
SL1344_1229	ansA	0.0633585	5.41915	0.0698482	0.793165	0.999367
SL1344_1230	sppA	-0.0906802	6.74932	0.35029	0.557893	0.999367
SL1344_1231	ydjA	-0.221555	5.8072	1.00059	0.324287	0.999367
SL1344_1232	selD	-0.0337679	6.63382	0.0414774	0.839842	0.999367
SL1344_1233	topB	-0.112073	7.05774	0.580607	0.451367	0.999367
SL1344_1234	gdhA	-0.211352	6.32076	1.24295	0.272779	0.999367
SL1344_1235	SL1344_1235	-0.384489	5.24571	1.05403	0.312858	0.999367
SL1344_1236	SL1344_1236	-0.374574	5.14362	1.49341	0.230155	0.999367
SL1344_1237	xthA	0.105054	6.95733	0.242587	0.625533	0.999367
SL1344_1238	argDa	0.188926	4.07974	0.0913512	0.764387	0.999367
SL1344_1239	astA	0.329678	3.56406	0.547211	0.464575	0.999367
SL1344_1240	astD	0.443917	5.14979	0.467182	0.499903	0.999367
SL1344_1241	astB	-0.689806	5.5651	1.3913	0.248578	0.999367
SL1344_1242	astE	-0.0568187	4.94679	0.00953485	0.922822	0.999367
SL1344_1244	SL1344_1244	0.137693	4.96762	0.231792	0.633305	0.999367
SL1344_1245	nadE	0.198112	6.00219	1.37602	0.248994	0.999367
SL1344_1246	osmE	0.0840311	6.63355	0.175361	0.678044	0.999367
SL1344_1247	celA	-0.0876589	4.59248	0.0797214	0.7794	0.999367
SL1344_1249	celC	-0.182396	4.02646	0.208964	0.65051	0.999367
SL1344_1250	celD	-0.276538	4.17659	0.520398	0.47564	0.999367
SL1344_1252	celG	0.0752971	5.34811	0.0869322	0.76992	0.999367
SL1344_1253	katE	0.343624	5.04379	1.00688	0.322792	0.999367
SL1344_1254	cedA	-0.0380578	5.18302	0.0195784	0.889553	0.999367
SL1344_1255	ydjN	-0.143752	6.99101	0.551946	0.462664	0.999367
SL1344_1256	ydjM	0.108384	4.89723	0.148031	0.702838	0.999367
SL1344_1257	yniC	-0.00970984	6.55242	0.00155195	0.968813	0.999367
SL1344_1258	yniB	-0.105763	5.29457	0.237399	0.629241	0.999367
SL1344_1259	SL1344_1259	0.00768444	4.92912	0.00110055	0.974695	0.999367
SL1344_1260	ydiZ	0.372191	3.16307	0.489425	0.488978	0.999367
SL1344_1261	pfkB	0.121488	5.93514	0.395456	0.533679	0.999367
SL1344_1262	ydiY	-0.0759773	8.40041	0.408878	0.526857	0.999367
SL1344_1263	SL1344_1263	-0.26769	5.71716	0.707138	0.40681	0.999367
SL1344_1266	rfc	-0.0877492	4.85336	0.074656	0.78634	0.999367
SL1344_1267	thrS	-0.176097	8.80557	2.41699	0.129355	0.999367
SL1344_1268	infC	-0.225852	10.5672	3.02302	0.0912071	0.999367
SL1344_1269	rpl35	-0.0946079	10.0248	0.202862	0.655601	0.999367
SL1344_1270	rpl20	-0.143315	12.5988	0.604038	0.442456	0.999367
SL1344_1271	pheS	0.0707234	7.77025	0.192409	0.663715	0.999367
SL1344_1272	pheT	0.0198032	9.05749	0.0275456	0.869172	0.999367
SL1344_1273	himA	-0.0233454	8.051	0.0223293	0.882104	0.999367
SL1344_1274	btuC	-0.087149	6.14257	0.248582	0.62131	0.999367
SL1344_1275	btuE	0.180493	4.57452	0.296505	0.589662	0.999367
SL1344_1276	btuD	-0.231069	4.48341	0.452116	0.50591	0.999367
SL1344_1277	nlpC	0.165428	5.27804	0.444204	0.509631	0.999367
SL1344_1278	ydiV	-0.0448802	4.68805	0.0208102	0.886155	0.999367
SL1344_1279	ydiU	0.113421	7.0745	0.41477	0.523912	0.999367
SL1344_1280	ydiE	0.00223519	7.95967	6.80989e-05	0.993483	0.999367
SL1344_1281	aroH	-0.011325	6.39192	0.00459762	0.94634	0.999367
SL1344_1282	SL1344_1282	-0.159982	4.78223	0.332746	0.567875	0.999367
SL1344_1283	pps	-0.15481	6.9976	1.06518	0.309378	0.999367
SL1344_1284	ydiD	-0.110722	4.92754	0.1769	0.676717	0.999367
SL1344_1286	ydiS	-0.0943673	4.99633	0.0729033	0.7888	0.999367
SL1344_1288	ydiQ	0.128493	5.16956	0.11533	0.73626	0.999367
SL1344_1289	ydiP	-0.0523494	4.41218	0.00546917	0.941558	0.999367
SL1344_1290	ydiO	-0.0653811	5.02819	0.0696721	0.79342	0.999367
SL1344_1291	ydiF	0.156921	3.86667	0.116348	0.735145	0.999367
SL1344_1292	aroD	-0.176364	4.7527	0.405395	0.528612	0.999367
SL1344_1293	aroE	-0.127175	4.91101	0.0839092	0.77384	0.999367
SL1344_1294	ydiN	-0.765758	3.07876	1.0379	0.317214	0.999367
SL1344_1296	ydiM	0.14657	3.62457	0.086946	0.775824	0.999367
SL1344_1299	ydiJ	-0.317051	6.68073	2.3969	0.130904	0.999367
SL1344_1300	SL1344_1300	0.280283	4.52074	0.800239	0.377358	0.999367
SL1344_1301	ydiH	-0.155992	5.32645	0.412796	0.524895	0.999367
SL1344_1302	SL1344_1302	-0.207676	4.44386	0.39222	0.535348	0.999367
SL1344_1303	sufA	-0.0524506	6.36342	0.0272178	0.870223	0.999367
SL1344_1304	sufB	-0.360094	7.25217	2.54623	0.120659	0.999367
SL1344_1305	sufC	-0.424381	5.95508	1.45551	0.238308	0.999367
SL1344_1306	sufD	0.0308291	6.8166	0.0163274	0.899178	0.999367
SL1344_1307	sufS	-0.264416	6.62713	1.0535	0.31284	0.999367
SL1344_1308	ynhA	0.424018	5.15092	2.109	0.155669	0.999367
SL1344_1309	ynhG	-0.018188	6.41085	0.00804409	0.929065	0.999367
SL1344_1310	lppB	0.0371765	5.77068	0.0238215	0.878259	0.999367
SL1344_1311	lpp	0.0945126	15.165	0.192918	0.663299	0.999367
SL1344_1312	pykF	-0.0612482	8.37481	0.16164	0.690186	0.999367
SL1344_1313	orf48	-0.175142	5.24507	0.385444	0.538875	0.999367
SL1344_1314	orf32	0.238996	4.69558	0.578457	0.452199	0.999367
SL1344_1315	orf245	-1.21004	4.30823	1.73657	0.197102	0.999367
SL1344_1316	orf408	0.104509	4.02856	0.0179464	0.894289	0.999367
SL1344_1317	ttrA	0.0140867	4.75119	0.00149952	0.969339	0.999367
SL1344_1318	ttrC	1.02354	4.46009	2.69567	0.109909	0.999367
SL1344_1319	ttrB	-0.11133	3.17809	0.00715977	0.933067	0.999367
SL1344_1320	ttrS	0.143893	5.77976	0.338515	0.564555	0.999367
SL1344_1321	ttrR	-0.398876	3.94145	0.911427	0.346525	0.999367
SL1344_1322	orf70	-0.100264	6.57473	0.302867	0.585715	0.999367
SL1344_1323	orf319	0.0813995	6.82171	0.282922	0.598277	0.999367
SL1344_1324	orf242	-0.145825	5.44172	0.406036	0.528288	0.999367
SL1344_1326	ssrA	-0.162555	5.56993	0.436486	0.513308	0.999367
SL1344_1328	ssaC	-0.662382	4.3849	1.09624	0.302711	0.999367
SL1344_1329	ssaD	0.44389	4.04003	0.728736	0.399312	0.999367
SL1344_1332	sseBa	0.593933	4.0462	1.99169	0.167318	0.999367
SL1344_1333	sscA	0.105896	4.59836	0.0416227	0.839566	0.999367
SL1344_1334	sseC	0.124834	4.46265	0.103346	0.749834	0.999367
SL1344_1335	sseD	-0.618736	3.25568	0.807158	0.375327	0.999367
SL1344_1338	sseF	-0.630258	3.58289	2.13808	0.152932	0.999367
SL1344_1339	sseG	-0.303698	5.70893	0.400319	0.53129	0.999367
SL1344_1344	SL1344_1344	-0.657828	3.54835	0.945358	0.337822	0.999367
SL1344_1347	ssaM	-0.878802	3.60101	0.874338	0.3564	0.999367
SL1344_1348	ssaV	0.256149	5.17325	0.33126	0.569154	0.999367
SL1344_1349	ssaN	0.0235642	4.79329	0.00742367	0.931848	0.999367
SL1344_1352	ssaQ	-0.167738	5.18279	0.409036	0.526777	0.999367
SL1344_1355	ssaT	-0.293009	3.80853	0.235712	0.630458	0.999367
SL1344_1356	ssaU	0.36854	5.70635	0.792632	0.380346	0.999367
SL1344_1357	norM	-0.174057	7.24541	1.47351	0.23322	0.999367
SL1344_1358	ribE	0.125876	7.13859	0.629617	0.43304	0.999367
SL1344_1359	cfa	-0.060041	7.29559	0.158935	0.692651	0.999367
SL1344_1360	ydhC	-0.183149	6.46524	1.47386	0.233165	0.999367
SL1344_1361	ydhB	-0.0334197	5.07768	0.0181225	0.893712	0.999367
SL1344_1362	purR	0.0836102	7.21319	0.317312	0.576951	0.999367
SL1344_1362A	ynhF	-0.110302	8.33178	0.336453	0.56602	0.999367
SL1344_1363	sodB	0.0721761	6.40227	0.0952854	0.759568	0.999367
SL1344_1364	ydhO	-0.0932254	6.53758	0.315426	0.578081	0.999367
SL1344_1365	ydhD	-0.0622187	9.25066	0.0582718	0.811206	0.999367
SL1344_1366	rnt	-0.0835678	7.79289	0.435691	0.51369	0.999367
SL1344_1367	gloA	-0.000710397	6.70547	2.16698e-05	0.996313	0.999367
SL1344_1368	nemA	-0.31076	5.336	1.45928	0.235442	0.999367
SL1344_1369	ydhM	0.241751	5.00778	0.955537	0.335269	0.999367
SL1344_1370	ydhL	0.0157213	5.30688	0.00161367	0.968194	0.999367
SL1344_1371	ydhF	-0.217825	5.85074	1.25368	0.270757	0.999367
SL1344_1372	sodCb	0.0837933	4.32599	0.0581904	0.810839	0.999367
SL1344_1374	ydhJ	0.244511	5.13752	1.14533	0.292125	0.999367
SL1344_1375	ydhI	-0.341103	3.63924	0.5931	0.446581	0.999367
SL1344_1376	slyA	-0.0586215	7.10741	0.131235	0.719414	0.999367
SL1344_1379	mliC	0.259495	5.16708	1.00935	0.322209	0.999367
SL1344_1380	pdxH	0.234909	6.48227	1.43664	0.239034	0.999367
SL1344_1381	tyrS	0.0068867	8.72486	0.00273901	0.95857	0.999367
SL1344_1382	pdxY	0.00624212	6.08902	0.00106563	0.974151	0.999367
SL1344_1385	nth	0.052665	6.41956	0.0697676	0.793282	0.999367
SL1344_1386	rnfE	-0.0701326	6.4948	0.145977	0.704806	0.999367
SL1344_1387	rnfG	0.0651454	6.07832	0.136951	0.713644	0.999367
SL1344_1388	rnfD	0.140407	7.19565	0.774665	0.385003	0.999367
SL1344_1389	rnfC	-0.0428088	8.32076	0.121108	0.729997	0.999367
SL1344_1390	rnfB	0.00102324	6.75217	3.68285e-05	0.995194	0.999367
SL1344_1391	rnfA	-0.0607038	8.28603	0.132295	0.718333	0.999367
SL1344_1392	ydgK	0.118307	7.6702	0.602178	0.443153	0.999367
SL1344_1393A	blr	0.203794	6.98682	0.911898	0.34677	0.999367
SL1344_1396	SL1344_1396	0.228861	7.89705	2.76914	0.105357	0.999367
SL1344_1397	manA	-0.106546	6.58716	0.339019	0.564266	0.999367
SL1344_1398	fumA	0.0353444	5.88712	0.0259324	0.873026	0.999367
SL1344_1400	fumC	-0.258905	5.672	1.25569	0.270379	0.999367
SL1344_1401	tus	-0.112954	4.80588	0.196121	0.660696	0.999367
SL1344_1402	rstB	0.0546169	5.40913	0.0288355	0.866173	0.999367
SL1344_1404	ompN	-0.323124	5.76108	0.734963	0.398667	0.999367
SL1344_1407	ydgI	-0.0565553	7.89926	0.135362	0.715234	0.999367
SL1344_1408	ydgH	0.0164951	7.5937	0.015889	0.900439	0.999367
SL1344_1409	pntA	0.0930686	7.69605	0.374859	0.544471	0.999367
SL1344_1410	pntB	-0.0582076	7.9492	0.109403	0.742869	0.999367
SL1344_1411	tqsA	0.266136	5.17529	1.26856	0.267982	0.999367
SL1344_1412	ydgF	0.492542	4.05245	0.929692	0.341802	0.999367
SL1344_1413	ydgE	0.0288406	3.8591	0.00461822	0.946221	0.999367
SL1344_1414	SL1344_1414	0.43835	5.36328	2.28447	0.139983	0.999367
SL1344_1415	asr	-0.272734	4.20361	0.556305	0.460917	0.999367
SL1344_1416	ynfM	0.322376	5.96975	1.03237	0.316832	0.999367
SL1344_1417	ynfL	0.459842	4.39157	2.01866	0.164551	0.999367
SL1344_1418	mlc	0.202806	6.98327	0.862247	0.359862	0.999367
SL1344_1419	bioDb	0.556877	4.9487	2.35722	0.134027	0.999367
SL1344_1420	clcB	-0.0147384	5.07758	0.00208517	0.963847	0.999367
SL1344_1421	SL1344_1421	-0.0420632	4.4949	0.0270571	0.883968	0.999367
SL1344_1422	SL1344_1422	-0.046678	3.83999	0.0149845	0.903299	0.999367
SL1344_1423	SL1344_1423	-0.127125	3.44114	0.0313665	0.860484	0.999367
SL1344_1425	ynfI	0.0795988	5.26003	0.0971085	0.757245	0.999367
SL1344_1426	SL1344_1426	0.08929	5.32679	0.139015	0.711594	0.999367
SL1344_1427	SL1344_1427	-1.98288	3.80446	1.15273	0.291071	0.999367
SL1344_1428	dmsA2	0.397863	4.91808	0.941085	0.338901	0.999367
SL1344_1429	dmsA1	0.0450243	5.37698	0.026669	0.871251	0.999367
SL1344_1430	ynfD	-0.386524	5.61442	2.63698	0.113707	0.999367
SL1344_1431	ynfC	0.123161	6.21177	0.471239	0.497108	0.999367
SL1344_1432	speG	0.0348575	6.81492	0.0237037	0.878636	0.999367
SL1344_1433	ynfB	0.224028	6.54799	1.60875	0.213347	0.999367
SL1344_1434	ynfA	-0.0594456	3.58392	0.0187407	0.891926	0.999367
SL1344_1435	rspA	-0.682205	3.36289	0.510771	0.479867	0.999367
SL1344_1436	rspB	0.680638	3.14218	0.532839	0.470453	0.999367
SL1344_1437	ydfJ	0.117317	3.87657	0.045586	0.832215	0.999367
SL1344_1438	ydfI	-0.0974827	5.41803	0.177183	0.676474	0.999367
SL1344_1439	ydfZ	0.259539	4.4512	0.765474	0.387805	0.999367
SL1344_1440	ydfH	0.205075	5.7574	1.19461	0.282142	0.999367
SL1344_1441	ydfG	-0.282125	6.27153	2.78694	0.104288	0.999367
SL1344_1442	dcp	-0.329084	6.56202	1.78277	0.190747	0.999367
SL1344_1446	ydeE	-0.0869926	5.0979	0.0751411	0.785664	0.999367
SL1344_1447	ydeD	0.272464	5.00121	1.07903	0.3063	0.999367
SL1344_1448	marB	0.105771	4.14689	0.0894541	0.766706	0.999367
SL1344_1449	marA	0.317357	4.35109	1.09858	0.302027	0.999367
SL1344_1450	marR	0.147396	5.17567	0.333551	0.567409	0.999367
SL1344_1451	marC	0.184411	6.22164	0.813505	0.373478	0.999367
SL1344_1452	sotB	0.193895	6.51651	1.61379	0.212649	0.999367
SL1344_1453	yneJ	0.167495	4.45918	0.24213	0.625857	0.999367
SL1344_1454	yneI	0.210716	4.64811	0.249618	0.620679	0.999367
SL1344_1455	yneH	-0.0233007	6.4621	0.0143005	0.905521	0.999367
SL1344_1456	yneG	0.119635	4.37035	0.154389	0.696847	0.999367
SL1344_1457	SL1344_1457	0.136446	6.91674	0.637477	0.430209	0.999367
SL1344_1458	SL1344_1458	0.78919	3.91216	3.11073	0.0868303	0.999367
SL1344_1459	SL1344_1459	-0.0552893	6.59282	0.0590064	0.80966	0.999367
SL1344_1460	hypA	-0.683485	3.78578	0.639283	0.429563	0.999367
SL1344_1461	SL1344_1461	0.565961	3.87994	1.07569	0.307039	0.999367
SL1344_1462	hyaF2	-0.748545	4.21967	2.1409	0.153022	0.999367
SL1344_1466	hyaC2	0.247402	3.91443	0.329971	0.569486	0.999367
SL1344_1467	hyaB2	0.121085	4.49033	0.0650945	0.800166	0.999367
SL1344_1468	hyaA2	0.282764	4.06962	0.325041	0.57237	0.999367
SL1344_1469	SL1344_1469	-0.108999	5.02623	0.110958	0.741117	0.999367
SL1344_1470	SL1344_1470	-0.0139739	5.26449	0.00296611	0.956888	0.999367
SL1344_1471	SL1344_1471	-0.296941	4.00854	0.536682	0.468869	0.999367
SL1344_1472	SL1344_1472	0.396121	5.86589	0.838903	0.366457	0.999367
SL1344_1473	pqaA	0.790478	4.58458	1.75119	0.194623	0.999367
SL1344_1474	SL1344_1474	-0.560492	5.28441	2.39708	0.13089	0.999367
SL1344_1475	SL1344_1475	0.421028	4.92386	2.07214	0.159223	0.999367
SL1344_1476	SL1344_1476	0.282599	5.44601	1.35288	0.252934	0.999367
SL1344_1477	SL1344_1477	0.0406698	4.74404	0.018928	0.891391	0.999367
SL1344_1478	SL1344_1478	-0.0740561	5.24586	0.119317	0.73192	0.999367
SL1344_1479	SL1344_1479	-0.130997	4.50713	0.177056	0.676583	0.999367
SL1344_1480	SL1344_1480	-0.03705	4.99115	0.0158674	0.900506	0.999367
SL1344_1482	SL1344_1482	0.439924	4.81446	2.92127	0.100935	0.999367
SL1344_1483	SL1344_1483	-0.126407	2.94407	0.0206003	0.886727	0.999367
SL1344_1484	SL1344_1484	0.0827154	5.52247	0.0267943	0.871029	0.999367
SL1344_1485	SL1344_1485	0.196866	4.7739	0.536089	0.486178	0.999367
SL1344_1486	SL1344_1486	-0.470351	5.38301	1.74944	0.194841	0.999367
SL1344_1487	SL1344_1487	-0.222849	4.75782	0.419524	0.521557	0.999367
SL1344_1488	SL1344_1488	0.00197792	5.10011	4.98987e-05	0.994405	0.999367
SL1344_1489	SL1344_1489	0.0217407	5.33929	0.00205612	0.964129	0.999367
SL1344_1490	SL1344_1490	0.0548912	5.05853	0.0174312	0.895747	0.999367
SL1344_1491	SL1344_1491	0.273217	3.67787	0.167267	0.685136	0.999367
SL1344_1492	hdeB	-0.354817	5.33622	1.45257	0.236499	0.999367
SL1344_1493	osmC	0.299079	4.52007	0.964944	0.349316	0.999367
SL1344_1495	rpsV	0.0754406	6.31198	0.0476112	0.828856	0.999367
SL1344_1496	sfcA	-0.104646	7.03325	0.364369	0.550126	0.999367
SL1344_1497	adhP	0.389589	5.46786	1.92833	0.174039	0.999367
SL1344_1498	fdnI	0.257089	6.95713	1.8484	0.182985	0.999367
SL1344_1499	fdnH	-0.334678	4.11344	0.714948	0.403761	0.999367
SL1344_1500	fdnG	-0.08313	6.59459	0.219461	0.642463	0.999367
SL1344_1502	yddG	-0.00720789	8.87582	0.000181235	0.989384	0.999367
SL1344_1503	ompD	0.0521127	10.1662	0.0678247	0.79623	0.999367
SL1344_1504	SL1344_1504	-0.0317453	5.37572	0.0106572	0.918389	0.999367
SL1344_1505	smvA	0.335438	6.83883	1.73643	0.197205	0.999367
SL1344_1506	SL1344_1506	0.12356	7.90792	0.491755	0.487953	0.999367
SL1344_1507	narU	-0.198971	4.4488	0.150089	0.700883	0.999367
SL1344_1508	narZ	-0.0744652	5.54756	0.0443677	0.834438	0.999367
SL1344_1509	narY	0.235292	5.16054	0.168898	0.68383	0.999367
SL1344_1511	narV	-0.697918	4.34585	1.8754	0.179903	0.999367
SL1344_1512	yddE	-0.0281397	4.87352	0.00993976	0.921174	0.999367
SL1344_1513	nhoA	0.4557	5.17797	3.10306	0.0872035	0.999367
SL1344_1515	ansP	-0.000211893	7.65277	1.42901e-06	0.999053	0.999367
SL1344_1516	SL1344_1516	0.0807308	4.65586	0.0592709	0.809126	0.999367
SL1344_1517	SL1344_1517	-0.118617	8.37635	0.538459	0.46814	0.999367
SL1344_1518	yncD	-0.0460668	5.93766	0.0286388	0.866626	0.999367
SL1344_1520	yncB	0.225005	5.95612	0.81026	0.374422	0.999367
SL1344_1521	yncA	0.286942	4.21111	0.73861	0.39617	0.999367
SL1344_1522	ydcZ	-0.0317006	4.80605	0.0138328	0.907071	0.999367
SL1344_1523	ydcY	0.110471	4.72328	0.162669	0.689255	0.999367
SL1344_1524	srfA	0.0337007	6.9672	0.0393016	0.844042	0.999367
SL1344_1525	srfB	-0.106704	6.87342	0.363009	0.550867	0.999367
SL1344_1526	srfC	-0.0668482	6.98585	0.159122	0.692479	0.999367
SL1344_1527	ydcX	-0.0381815	5.73282	0.0278702	0.868411	0.999367
SL1344_1529	ydcR	0.445058	5.79839	2.96319	0.0943364	0.999367
SL1344_1532	sifB	0.224482	3.47218	0.147946	0.702919	0.999367
SL1344_1533	yncJ	0.443623	4.25412	1.01048	0.326597	0.999367
SL1344_1534	ydcP	-0.00128782	7.30076	9.35282e-05	0.992341	0.999367
SL1344_1535	ydcN	-0.21214	5.99816	1.18564	0.283926	0.999367
SL1344_1536	SL1344_1536	0.234897	6.3639	2.00054	0.166403	0.999367
SL1344_1537	SL1344_1537	-0.229482	6.87128	1.89468	0.177739	0.999367
SL1344_1538	tehB	0.157787	5.94096	0.677947	0.416075	0.999367
SL1344_1539	tehA	0.0568065	5.53969	0.0806691	0.778128	0.999367
SL1344_1540	ydcK	0.114953	4.09107	0.0895976	0.766525	0.999367
SL1344_1541	rimL	-0.0780379	3.90793	0.0369349	0.848749	0.999367
SL1344_1542	SL1344_1542	0.0267147	5.06237	0.0058941	0.939257	0.999367
SL1344_1543	SL1344_1543	-0.185598	3.58356	0.15679	0.694622	0.999367
SL1344_1544	SL1344_1544	-0.040085	5.11233	0.00423603	0.948512	0.999367
SL1344_1545	SL1344_1545	-0.6229	3.66079	0.662161	0.421503	0.999367
SL1344_1546	SL1344_1546	0.33703	3.80261	0.676606	0.416532	0.999367
SL1344_1548	SL1344_1548	-0.079304	4.45341	0.0410373	0.840682	0.999367
SL1344_1552	ydcG	0.0138787	7.39329	0.00909865	0.924572	0.999367
SL1344_1553	SL1344_1553	-0.054202	5.89879	0.069968	0.792992	0.999367
SL1344_1554	SL1344_1554	-0.853824	5.11953	2.74294	0.107153	0.999367
SL1344_1555	ydcI	0.364194	4.77004	1.14643	0.291897	0.999367
SL1344_1556	trg	0.0913559	5.57242	0.0787487	0.780714	0.999367
SL1344_1557	adhC	-0.237309	6.5841	1.99661	0.166809	0.999367
SL1344_1558	SL1344_1558	0.190946	4.88568	0.485645	0.490649	0.999367
SL1344_1560	SL1344_1560	0.258579	3.56942	0.0579631	0.811201	0.999367
SL1344_1561	sseJ	-0.504335	5.28646	1.39944	0.245084	0.999367
SL1344_1562	SL1344_1562	0.312654	4.26627	0.582907	0.45048	0.999367
SL1344_1564	SL1344_1564	0.0391873	4.14402	0.016949	0.89719	0.999367
SL1344_1565	SL1344_1565	0.395059	3.15244	0.102298	0.751061	0.999367
SL1344_1566	SL1344_1566	-1.43624	3.30048	2.98299	0.0932873	0.999367
SL1344_1567	SL1344_1567	0.438962	5.40774	3.09984	0.0873607	0.999367
SL1344_1568	SL1344_1568	0.0208296	7.4841	0.0145478	0.904712	0.999367
SL1344_1569	cybB	0.227493	6.28576	1.69877	0.201271	0.999367
SL1344_1570	ydcF	0.263292	5.23756	1.09466	0.302878	0.999367
SL1344_1571	hrpA	-0.161823	7.56672	1.41525	0.242489	0.999367
SL1344_1572	acpD	0.143525	6.90701	0.497796	0.485312	0.999367
SL1344_1573	SL1344_1573	-0.0280914	5.159	0.0115311	0.915121	0.999367
SL1344_1574	ydbL	0.226644	4.00078	0.286017	0.596291	0.999367
SL1344_1576	ydbH	-0.166657	7.39614	1.27174	0.267394	0.999367
SL1344_1577	ldhA	-0.0701982	7.11889	0.196705	0.660224	0.999367
SL1344_1578	hslJ	-0.0363319	5.98463	0.0254614	0.874174	0.999367
SL1344_1579	SL1344_1579	0.317177	4.36097	0.859942	0.36034	0.999367
SL1344_1581	nifJ	0.0446933	7.02881	0.0640753	0.801703	0.999367
SL1344_1582	ynaF	-0.0341827	5.03052	0.0207612	0.891636	0.999367
SL1344_1583	SL1344_1583	-0.345859	6.06402	2.98795	0.0930266	0.999367
SL1344_1584	SL1344_1584	0.369424	4.91255	1.12477	0.296425	0.999367
SL1344_1585	ydaO	-0.0430117	7.11766	0.0555844	0.815041	0.999367
SL1344_1586	dbpA	-0.134067	6.48134	0.639859	0.429357	0.999367
SL1344_1587	zntB	0.0725146	5.89848	0.107827	0.744661	0.999367
SL1344_1588	SL1344_1588	0.112	5.89391	0.327554	0.570897	0.999367
SL1344_1589	ydaL	-0.144814	5.91513	0.554113	0.461794	0.999367
SL1344_1590	ogt	0.218611	5.35595	0.759725	0.389573	0.999367
SL1344_1591	fnr	-0.115411	8.33625	0.868358	0.358029	0.999367
SL1344_1592	ydaA	0.142189	6.75454	0.971366	0.331354	0.999367
SL1344_1593	ynaJ	0.177573	7.14852	0.586116	0.450116	0.999367
SL1344_1594	ynaI	-0.042992	5.16923	0.0311108	0.861048	0.999367
SL1344_1595	SL1344_1595	0.228495	6.07335	0.455169	0.504955	0.999367
SL1344_1596	SL1344_1596	-0.0120092	4.5851	0.00139192	0.970459	0.999367
SL1344_1599	SL1344_1599	-0.0666319	5.00776	0.0156499	0.90121	0.999367
SL1344_1600	SL1344_1600	0.565777	3.85399	0.499533	0.485204	0.999367
SL1344_1601	SL1344_1601	0.128933	3.66286	0.0456628	0.832076	0.999367
SL1344_1603	SL1344_1603	0.240677	5.14447	0.365713	0.549395	0.999367
SL1344_1604	SL1344_1604	0.229847	4.44505	0.328263	0.570482	0.999367
SL1344_1606	SL1344_1606	0.0974112	4.95437	0.152889	0.705327	0.999367
SL1344_1607	SL1344_1607	0.19806	4.7874	0.33413	0.567074	0.999367
SL1344_1608	SL1344_1608	-0.15889	4.98257	0.229937	0.634663	0.999367
SL1344_1609	mppA	0.0859946	6.57383	0.287025	0.595647	0.999367
SL1344_1610	ycjI	-0.236109	5.6131	1.29908	0.262406	0.999367
SL1344_1611	ycjG	0.209864	5.54493	0.869787	0.357639	0.999367
SL1344_1612	tpx	-0.0427366	9.14352	0.0982768	0.755837	0.999367
SL1344_1613	tyrR	-0.112002	8.19012	0.154138	0.697886	0.999367
SL1344_1614	ycjF	0.261688	6.05844	2.43063	0.128315	0.999367
SL1344_1615	ycjX	-0.271495	6.44282	1.66822	0.205273	0.999367
SL1344_1616	pspE	0.0465289	4.6795	0.0205495	0.886866	0.999367
SL1344_1617	pspD	-0.130313	3.55051	0.0614654	0.808683	0.999367
SL1344_1618	pspC	0.346605	3.72065	0.478344	0.493904	0.999367
SL1344_1621	pspF	-0.166574	5.27646	0.517501	0.476862	0.999367
SL1344_1622	sapA	0.260304	6.5008	2.16548	0.150405	0.999367
SL1344_1623	sapB	0.408443	5.04515	2.37396	0.132699	0.999367
SL1344_1624	sapC	0.277201	5.97166	1.12517	0.29634	0.999367
SL1344_1625	sapD	0.0533214	5.01433	0.044331	0.834505	0.999367
SL1344_1626	sapF	-0.407502	4.76785	2.89652	0.147677	0.999367
SL1344_1627	SL1344_1627	0.199649	5.99848	0.951791	0.336206	0.999367
SL1344_1628	steC	-0.329673	4.26062	0.572336	0.454582	0.999367
SL1344_1629	SL1344_1629	1.19976	2.66471	0.719197	0.402383	0.999367
SL1344_1630	ycjE	-0.0317051	4.17423	0.00817127	0.928508	0.999367
SL1344_1631	fabI	-0.105499	9.84706	0.516948	0.477096	0.999367
SL1344_1632	yciW	-0.143813	5.88318	0.31331	0.579352	0.999367
SL1344_1633	rnb	-0.0493698	8.24281	0.136739	0.713856	0.999367
SL1344_1634	yciR	-0.135479	5.41023	0.222413	0.640242	0.999367
SL1344_1635	SL1344_1635	-0.26237	5.77785	1.42116	0.241529	0.999367
SL1344_1636	yciT	0.228284	6.11041	1.7378	0.196296	0.999367
SL1344_1637	osmB	0.111494	5.48858	0.259125	0.614034	0.999367
SL1344_1638	yciH	0.0107271	6.02778	0.00368449	0.951956	0.999367
SL1344_1639	pyrF	0.155882	6.4975	0.929354	0.341888	0.999367
SL1344_1640	yciM	-0.0290963	7.83003	0.0108033	0.918017	0.999367
SL1344_1641	yciS	0.0704873	7.22618	0.245788	0.62327	0.999367
SL1344_1642	pgpB	0.137484	4.85488	0.299874	0.587565	0.999367
SL1344_1643	ribA	0.0326935	6.58368	0.0240077	0.877788	0.999367
SL1344_1644	acnA	0.0646423	6.46657	0.0419594	0.839154	0.999367
SL1344_1644A	ymiA	0.00263763	8.0686	0.000282543	0.986688	0.999367
SL1344_1645	cysB	-0.147432	6.17173	0.686858	0.413059	0.999367
SL1344_1646	topA	-0.0161817	8.61682	0.0186187	0.892276	0.999367
SL1344_1647	yciN	0.152222	7.44089	0.550954	0.463491	0.999367
SL1344_1648	sohB	0.00947844	6.41025	0.00351045	0.953103	0.999367
SL1344_1649	yciK	0.00739701	6.25278	0.000937133	0.975759	0.999367
SL1344_1650	btuR	0.00744182	5.90413	0.0013119	0.97132	0.999367
SL1344_1651	yciL	-0.177958	8.72451	2.074	0.159042	0.999367
SL1344_1652	yciO	0.0276734	5.44346	0.01654	0.898431	0.999367
SL1344_1653	trpH	-0.220917	5.80408	1.30663	0.26105	0.999367
SL1344_1654	trpE	-0.0738315	4.61261	0.0716497	0.807118	0.999367
SL1344_1655	trpD	-0.0116125	5.19603	0.000853852	0.976866	0.999367
SL1344_1656	trpC	0.326079	6.31052	0.515712	0.479558	0.999367
SL1344_1657	trpB	-0.385243	4.38158	1.16435	0.288218	0.999367
SL1344_1658	trpA	-0.040927	5.42939	0.0326293	0.857734	0.999367
SL1344_1660	yciF	-0.372483	4.03231	0.121885	0.729328	0.999367
SL1344_1662	katN	-0.0324159	3.9071	0.00681945	0.934673	0.999367
SL1344_1663	ompW	0.315818	4.18994	0.765446	0.387814	0.999367
SL1344_1664	SL1344_1664	-0.346388	4.12944	0.924591	0.343112	0.999367
SL1344_1665	yciC	0.206908	6.98934	1.5524	0.221362	0.999367
SL1344_1666	ispZ	0.125339	7.20163	0.572895	0.454363	0.999367
SL1344_1667	yciA	0.0729729	6.84993	0.311595	0.580388	0.999367
SL1344_1668	tonB	-0.114008	8.32007	0.282643	0.599008	0.999367
SL1344_1669	yciI	-0.148623	6.27323	0.785508	0.381734	0.999367
SL1344_1670	cls	0.0118305	5.61236	0.00197111	0.964849	0.999367
SL1344_1671	yciU	-0.00965664	7.28153	0.00318688	0.955314	0.999367
SL1344_1672	SL1344_1672	-0.17612	5.36633	0.56245	0.458472	0.999367
SL1344_1673	oppF	-0.0905434	6.65168	0.290018	0.593744	0.999367
SL1344_1674	oppD	0.315026	4.63478	1.33818	0.255479	0.999367
SL1344_1675	oppC	0.1666	5.99028	0.279646	0.600394	0.999367
SL1344_1677	oppA	0.140663	6.872	0.604541	0.442268	0.999367
SL1344_1678	SL1344_1678	0.184178	3.36265	0.105135	0.747753	0.999367
SL1344_1680	adh	0.16963	7.01983	0.89878	0.349849	0.999367
SL1344_1681	tdk	-0.243529	5.82518	1.40138	0.244765	0.999367
SL1344_1682	hns	-0.158874	9.90124	1.22588	0.276039	0.999367
SL1344_1683	galU	-0.142527	8.46028	1.41405	0.242685	0.999367
SL1344_1684	hnr	-0.0772945	6.45229	0.120622	0.730518	0.999367
SL1344_1685	ychK	0.0657097	6.13622	0.127424	0.723341	0.999367
SL1344_1686	ychJ	0.181465	6.27562	0.96642	0.33257	0.999367
SL1344_1687	purU	-0.0946851	7.0678	0.44783	0.50792	0.999367
SL1344_1688	SL1344_1688	0.301864	5.10872	1.19185	0.28269	0.999367
SL1344_1691	narH	-0.290062	3.7829	0.157704	0.69378	0.999367
SL1344_1692	narG	-0.237768	6.02168	0.641531	0.42876	0.999367
SL1344_1693	narK	0.471716	4.35601	0.629934	0.433282	0.999367
SL1344_1694	narX	-0.0441482	6.2376	0.0427852	0.837373	0.999367
SL1344_1695	narL	-0.0277591	4.54325	0.00799477	0.929282	0.999367
SL1344_1696	ychP	-0.164699	5.71443	0.594325	0.446116	0.999367
SL1344_1697	ychN	0.0936532	6.78643	0.3047	0.584588	0.999367
SL1344_1698	chaB	0.138702	4.27138	0.139363	0.71125	0.999367
SL1344_1700	kdsA	0.145268	6.77105	0.591095	0.447343	0.999367
SL1344_1701	ychA	-0.00317873	6.04106	0.000310784	0.994082	0.999367
SL1344_1702	sirC	-0.00890208	5.58967	0.00150221	0.969311	0.999367
SL1344_1703	hemK	0.00512903	6.05987	0.000823234	0.977279	0.999367
SL1344_1704	prfA	0.00617395	6.6431	0.00119179	0.972664	0.999367
SL1344_1705	hemA	0.0926393	7.90349	0.439795	0.511726	0.999367
SL1344_1706	hemM	0.0618917	4.80513	0.0434937	0.836052	0.999367
SL1344_1707	ipk	0.028412	7.89975	0.0303707	0.862693	0.999367
SL1344_1708	prs	-0.0459323	9.07683	0.0973536	0.756948	0.999367
SL1344_1709	ychM	0.151959	6.12655	0.593676	0.446362	0.999367
SL1344_1711	pth	-0.211922	6.42264	1.80576	0.187983	0.999367
SL1344_1712	ychF	-0.068986	7.98456	0.311934	0.580183	0.999367
SL1344_1713	SL1344_1713	0.0191147	5.86535	0.00981427	0.925855	0.999367
SL1344_1714	hyaA	0.373105	3.48972	0.556566	0.460813	0.999367
SL1344_1715	SL1344_1715	-0.194644	6.94913	0.0766444	0.78451	0.999367
SL1344_1716	hyaC	-0.805291	3.52264	1.12997	0.29533	0.999367
SL1344_1719	hyaF	-0.647744	7.77831	0.510535	0.482959	0.999367
SL1344_1720	appC	-0.211484	5.16011	0.130978	0.719753	0.999367
SL1344_1721	appB	0.20927	4.55164	0.177568	0.676223	0.999367
SL1344_1723	SL1344_1723	0.0997827	5.81841	0.214488	0.646245	0.999367
SL1344_1724	treA	0.239722	5.04944	0.723225	0.401082	0.999367
SL1344_1726	ycgR	0.0133323	6.77027	0.00230408	0.962074	0.999367
SL1344_1727	emtA	-0.217549	6.08098	1.10758	0.300085	0.999367
SL1344_1728	ldcA	-0.130732	5.38724	0.318456	0.576269	0.999367
SL1344_1729	cvrA	0.0119347	7.16525	0.00792858	0.929574	0.999367
SL1344_1730	alr-a	-0.273423	4.82625	0.68518	0.413624	0.999367
SL1344_1731	dadA	0.0219325	5.52254	0.00388614	0.950661	0.999367
SL1344_1732	SL1344_1732	0.155365	5.02041	0.253359	0.617989	0.999367
SL1344_1733	fadR	-0.00186795	6.61524	0.000124631	0.991158	0.999367
SL1344_1734	nhaB	0.102242	6.57185	0.289059	0.594352	0.999367
SL1344_1735	dsbB	-0.040635	7.86851	0.0851708	0.772195	0.999367
SL1344_1736	SL1344_1736	0.160129	4.32544	0.200626	0.657079	0.999367
SL1344_1737	SL1344_1737	-0.262234	6.00436	1.36732	0.250466	0.999367
SL1344_1738	SL1344_1738	0.24751	3.2993	0.15042	0.70057	0.999367
SL1344_1739	ycgN	-0.187086	7.56762	1.16003	0.289098	0.999367
SL1344_1740	ycgM	-0.0672086	5.99989	0.140786	0.709848	0.999367
SL1344_1741	ycgL	0.256011	5.8814	1.24129	0.273094	0.999367
SL1344_1742	minC	0.0214503	7.69934	0.0176151	0.895202	0.999367
SL1344_1743	minD	-0.0803276	7.23329	0.254131	0.617457	0.999367
SL1344_1744	minE	-0.0345093	6.42952	0.0312484	0.860744	0.999367
SL1344_1745	rnd	0.066217	5.93611	0.104827	0.74811	0.999367
SL1344_1746	tnpA_1a	-0.747312	3.76616	2.62615	0.114425	0.999367
SL1344_1747	fadD	-0.157626	6.5596	1.01045	0.321948	0.999367
SL1344_1748	yeaY	0.00392673	6.43437	0.000475258	0.982736	0.999367
SL1344_1749	yeaZ	0.00133638	7.29571	8.1561e-05	0.992847	0.999367
SL1344_1750	yoaA	-0.0125839	6.87133	0.00481245	0.945103	0.999367
SL1344_1752	yoaH	0.227591	5.38285	1.03064	0.317232	0.999367
SL1344_1753	pabB	-0.0423074	6.01954	0.0406569	0.841412	0.999367
SL1344_1754	yeaB	-0.409587	4.72923	1.15514	0.2901	0.999367
SL1344_1755	sdaA	-0.219365	7.30946	1.75678	0.19393	0.999367
SL1344_1756	SL1344_1756	-0.0116301	6.11032	0.00118496	0.972798	0.999367
SL1344_1757	yoaE	0.0752187	5.66835	0.0700872	0.79282	0.999367
SL1344_1759	SL1344_1759	-0.0996801	4.32824	0.0742636	0.786888	0.999367
SL1344_1760	SL1344_1760	-0.056846	4.48722	0.0282597	0.867503	0.999367
SL1344_1763	yebN	-0.139242	5.26155	0.131464	0.719671	0.999367
SL1344_1764	rrmA	-0.00722434	7.08233	0.00182885	0.966141	0.999367
SL1344_1765	ftsI2	0.266188	5.8749	0.964449	0.333057	0.999367
SL1344_1770	SL1344_1770	0.163977	4.60475	0.270467	0.606414	0.999367
SL1344_1771	kdgR	-0.195793	7.30165	1.99363	0.167117	0.999367
SL1344_1772	SL1344_1772	0.124808	6.00852	0.27009	0.606664	0.999367
SL1344_1773	htpX	-0.0335717	7.68062	0.0243873	0.876943	0.999367
SL1344_1774	prc	0.0638514	8.56233	0.2082	0.651105	0.999367
SL1344_1775	proQ	-0.0746899	8.81949	0.386969	0.538077	0.999367
SL1344_1776	yebR	0.270339	8.27269	2.70828	0.109112	0.999367
SL1344_1777	yebS	0.00129189	5.88792	4.74232e-05	0.994546	0.999367
SL1344_1779	yebU	-0.156791	7.35825	0.763616	0.388375	0.999367
SL1344_1780	SL1344_1780	-0.103469	4.44215	0.0796984	0.779431	0.999367
SL1344_1781	yebW	0.488311	4.5836	1.20319	0.28045	0.999367
SL1344_1782	pphA	0.294546	3.7101	0.516543	0.477267	0.999367
SL1344_1784	sopE2	-0.122181	4.66449	0.0644067	0.801518	0.999367
SL1344_1787	SL1344_1787	-0.0106774	4.9773	0.00167701	0.967576	0.999367
SL1344_1789	SL1344_1789	0.32319	4.23083	0.881732	0.3544	0.999367
SL1344_1790	SL1344_1790	0.0429177	3.92774	0.00629008	0.937254	0.999367
SL1344_1794	SL1344_1794	0.934835	3.48904	1.57472	0.218144	0.999367
SL1344_1797	pagM	0.398116	4.59137	1.28709	0.264579	0.999367
SL1344_1800	mig-3	0.246907	4.85957	0.603688	0.442587	0.999367
SL1344_1802	SL1344_1802	0.0367322	6.34896	0.0159376	0.900426	0.999367
SL1344_1803	SL1344_1803	0.24033	4.09713	0.290967	0.593143	0.999367
SL1344_1805	SL1344_1805	-0.533613	3.39979	0.674074	0.417397	0.999367
SL1344_1806	SL1344_1806	0.137849	3.98459	0.0877235	0.768906	0.999367
SL1344_1807	SL1344_1807	0.0643505	5.52919	0.0549192	0.81613	0.999367
SL1344_1808	SL1344_1808	0.0564257	6.54953	0.089075	0.767186	0.999367
SL1344_1809	yobA	-0.0668941	6.20775	0.141565	0.709085	0.999367
SL1344_1810	holE	0.0179636	7.12175	0.00945563	0.923111	0.999367
SL1344_1811	SL1344_1811	0.000744684	5.03621	5.07263e-06	0.998216	0.999367
SL1344_1812	exoX	-0.0172773	6.47249	0.0131049	0.909538	0.999367
SL1344_1813	opdB	-0.0946074	5.97166	0.272952	0.604771	0.999367
SL1344_1814	yebE	0.0075002	5.51646	0.00105441	0.974287	0.999367
SL1344_1815	yebF	0.0728043	5.97115	0.144371	0.706354	0.999367
SL1344_1816	yebG	-0.260372	5.64491	1.09531	0.302736	0.999367
SL1344_1817	purT	0.391284	5.66285	2.80006	0.103507	0.999367
SL1344_1818	eda	-0.0678062	6.53345	0.147559	0.703289	0.999367
SL1344_1819	edd	-0.0902652	6.17415	0.165968	0.686293	0.999367
SL1344_1820	zwf	-0.129131	7.79508	0.823715	0.370532	0.999367
SL1344_1821	hexR	0.397871	5.16191	1.60923	0.213281	0.999367
SL1344_1822	pykA	-0.0419625	6.3426	0.0756874	0.786584	0.999367
SL1344_1823	msbB	0.00106616	6.59867	4.27493e-05	0.994822	0.999367
SL1344_1824	yebA	0.272094	6.20317	2.084	0.158069	0.999367
SL1344_1825	znuA	-0.0956913	6.43509	0.359338	0.552877	0.999367
SL1344_1826	znuC	-0.205694	4.82326	0.485269	0.490816	0.999367
SL1344_1827	znuB	0.0234484	6.02276	0.0130504	0.909726	0.999367
SL1344_1828	ruvB	-0.23741	6.81974	2.3917	0.131308	0.999367
SL1344_1829	ruvA	0.0182311	6.3565	0.00912555	0.924461	0.999367
SL1344_1830	SL1344_1830	0.308039	3.75231	0.265102	0.609992	0.999367
SL1344_1832	yebB	-0.00463623	5.17921	0.000349213	0.985201	0.999367
SL1344_1833	ruvC	0.106062	7.9286	0.32143	0.574705	0.999367
SL1344_1834	yebC	-0.0232387	7.77558	0.0303545	0.862729	0.999367
SL1344_1835	ntpA	-0.0466887	7.05591	0.0866231	0.770318	0.999367
SL1344_1836	aspS	0.0370528	8.49465	0.0759036	0.784607	0.999367
SL1344_1837	yecD	0.310573	5.09449	1.47937	0.232312	0.999367
SL1344_1838	yecE	-0.133081	4.78689	0.226361	0.637301	0.999367
SL1344_1839	yecN	-0.00842051	6.44436	0.00236824	0.961473	0.999367
SL1344_1841	yecP	-0.00168849	6.79772	0.000110291	0.991683	0.999367
SL1344_1842	cutC	-0.0731292	4.59609	0.0363259	0.849986	0.999367
SL1344_1843	yecM	0.318086	5.29959	1.48238	0.231847	0.999367
SL1344_1844	argS	-0.111864	8.08378	0.822322	0.370932	0.999367
SL1344_1845	SL1344_1845	0.185425	6.35743	0.257253	0.615874	0.999367
SL1344_1847	flhE	0.162371	4.47148	0.186191	0.66885	0.999367
SL1344_1848	flhAa	0.0227344	7.12613	0.0191151	0.890859	0.999367
SL1344_1849	flhB	-0.0831316	7.74812	0.201559	0.656429	0.999367
SL1344_1850	cheZ	-0.073287	7.53053	0.0725544	0.789885	0.999367
SL1344_1851	cheY	0.071445	5.73141	0.0493558	0.825709	0.999367
SL1344_1852	cheB	0.00174346	7.21843	4.72965e-05	0.994563	0.999367
SL1344_1853	cheR	0.140746	7.03536	0.319343	0.57613	0.999367
SL1344_1854	cheM	-0.151332	8.45294	0.347427	0.56052	0.999367
SL1344_1855	cheW	-0.0174791	8.08849	0.00297642	0.956979	0.999367
SL1344_1856	cheA	0.0350742	8.3576	0.0227566	0.881203	0.999367
SL1344_1857	motB	-0.0667865	6.90995	0.0471442	0.829917	0.999367
SL1344_1858	motA	0.118403	6.79188	0.184449	0.671003	0.999367
SL1344_1859	flhC	-0.00330145	7.12543	0.000244777	0.987617	0.999367
SL1344_1860	flhD	-0.158019	5.75884	0.598415	0.444569	0.999367
SL1344_1861	yecG	-0.309011	4.40651	0.597972	0.444736	0.999367
SL1344_1862	otsA	-0.446683	5.51683	1.68379	0.203221	0.999367
SL1344_1864	araH	0.128801	3.97128	0.0994343	0.754451	0.999367
SL1344_1865	ftnB	-0.0610349	3.98789	0.0280136	0.868076	0.999367
SL1344_1866	SL1344_1866	-0.477352	4.72461	0.904161	0.348429	0.999367
SL1344_1867	SL1344_1867	0.0986591	5.35536	0.114796	0.736848	0.999367
SL1344_1868	ftn	-0.230002	6.62164	2.24411	0.143421	0.999367
SL1344_1870	tyrP	0.155032	6.84661	1.18176	0.284702	0.999367
SL1344_1871	yecA	0.29429	6.50303	2.72624	0.107988	0.999367
SL1344_1873	SL1344_1873	0.206503	6.14489	0.787549	0.381123	0.999367
SL1344_1874A	SL1344_1874A	0.107456	4.67266	0.108348	0.744067	0.999367
SL1344_1875	pgsA	0.200983	6.10215	0.928594	0.342083	0.999367
SL1344_1876	uvrC	0.101556	6.9124	0.59206	0.446976	0.999367
SL1344_1877	sirA	0.229331	6.84343	2.23408	0.14429	0.999367
SL1344_1878	yecF	-0.08685	8.11022	0.271224	0.605913	0.999367
SL1344_1879	sdiA	0.222542	5.47219	0.997595	0.325001	0.999367
SL1344_1880	yecC	-0.0644983	5.20986	0.0802121	0.784442	0.999367
SL1344_1881	yecS	-0.0646813	4.60334	0.0427071	0.83752	0.999367
SL1344_1882	dcyD	-0.0100514	5.19448	0.00142108	0.970151	0.999367
SL1344_1883	fliY	0.118233	6.57566	0.437729	0.512713	0.999367
SL1344_1884	fliZ	-0.319433	6.83965	2.79009	0.104099	0.999367
SL1344_1885	fliA	-0.0783651	8.65465	0.222605	0.640098	0.999367
SL1344_1886	tnpA_2b	-0.186401	3.79175	0.125157	0.725708	0.999367
SL1344_1887	fliB	0.0486296	6.60496	0.0452898	0.832823	0.999367
SL1344_1888	fliC	-0.245545	11.5834	0.526764	0.475439	0.999367
SL1344_1889	fliD	-0.240477	8.46085	1.67117	0.205312	0.999367
SL1344_1890	fliS	-0.11631	6.27098	0.221885	0.640862	0.999367
SL1344_1891	fliT	0.17854	6.44014	0.388167	0.538444	0.999367
SL1344_1892	amyA	-0.181168	5.40043	0.4303	0.51629	0.999367
SL1344_1893	yedD	0.153491	7.04826	0.52382	0.47462	0.999367
SL1344_1894	yedE	-0.189994	5.77112	0.678005	0.416055	0.999367
SL1344_1895	yedF	-0.392961	4.38018	1.28288	0.265348	0.999367
SL1344_1896	SL1344_1896	-0.00552208	5.60449	0.00032038	0.985834	0.999367
SL1344_1897	fliE	-0.120951	7.34039	0.353519	0.556385	0.999367
SL1344_1898	fliF	-0.100661	7.77356	0.308211	0.582504	0.999367
SL1344_1899	fliG	-0.190207	6.57862	0.734617	0.397804	0.999367
SL1344_1900	fliH	-0.251031	6.22863	1.72033	0.198504	0.999367
SL1344_1901	fliI	0.0270233	6.79505	0.0116153	0.914914	0.999367
SL1344_1902	fliJ	-0.109091	5.36109	0.123765	0.727174	0.999367
SL1344_1903	fliK	-0.185579	5.91443	0.696122	0.409957	0.999367
SL1344_1904	fliL	-0.0834374	6.88449	0.127494	0.723569	0.999367
SL1344_1905	fliM	-0.0262311	6.61251	0.0137148	0.907505	0.999367
SL1344_1906	fliN	-0.0322891	7.58127	0.00977606	0.922004	0.999367
SL1344_1908	fliP	0.250126	5.99447	0.678185	0.417114	0.999367
SL1344_1909	fliQ	-0.347973	3.68635	0.747085	0.443486	0.999367
SL1344_1910	fliR	-0.250695	4.9368	1.07435	0.307335	0.999367
SL1344_1911	rcsA	-0.0210993	3.93129	0.00327977	0.954668	0.999367
SL1344_1912	dsrB	0.0703104	7.0861	0.126296	0.724571	0.999367
SL1344_1913	yodD	0.780955	3.47163	1.89509	0.177694	0.999367
SL1344_1914	mngB	-0.47828	3.52571	1.0766	0.306837	0.999367
SL1344_1915	gcpA	-0.217074	5.34124	0.71842	0.402634	0.999367
SL1344_1916	SL1344_1916	0.213677	6.34926	1.36607	0.250678	0.999367
SL1344_1917	yedI	-0.134122	6.11471	0.268734	0.607565	0.999367
SL1344_1918	yedA	0.127374	4.50064	0.183785	0.670865	0.999367
SL1344_1919	vsr	0.0580467	3.95659	0.0330318	0.856869	0.999367
SL1344_1920	dcm	0.0941465	6.66169	0.185421	0.669493	0.999367
SL1344_1921	yedJ	0.182407	4.73971	0.416159	0.523222	0.999367
SL1344_1922	SL1344_1922	-0.0144662	4.69819	0.00160863	0.968244	0.999367
SL1344_1923	ompS	0.0635188	5.81945	0.0641864	0.801535	0.999367
SL1344_1924	cspB	0.0228761	3.58698	0.00338879	0.958417	0.999367
SL1344_1925	umuC	0.459024	5.73427	1.04307	0.315718	0.999367
[truncated: 2,397 more rows]

## Sheet: PNARXR_vs_water
	genename	logFC	logCPM	F	PValue	FDR
SL1344_1133	acpP	-2.35039	11.7818	241.809	5.92719e-17	2.60559e-13
SL1344_0066A	SL1344_0066A	4.76239	5.296	130.388	3.88869e-13	5.69822e-10
SL1344_2742	SL1344_2742	3.53977	6.83457	146.483	3.09947e-13	5.69822e-10
SL1344_4387	mgtA	1.70025	9.1304	126.821	5.64924e-13	6.20851e-10
SL1344_4295	hfq	-1.30894	10.4141	92.7025	3.29273e-11	2.89497e-08
SL1344_1472	SL1344_1472	3.12071	5.86589	91.3406	5.79736e-11	3.71007e-08
SL1344_4495	deoA	2.90801	7.93226	110.746	5.90776e-11	3.71007e-08
SL1344_2223C	ccmE2	4.42294	5.25023	89.1425	6.88674e-11	3.78426e-08
SL1344_3018	recJ	1.71903	8.34086	84.0851	1.16758e-10	5.70297e-08
SL1344_2624	yfiA	1.58245	7.81258	82.1981	1.44493e-10	6.18628e-08
SL1344_3487	SL1344_3487	3.53441	6.33269	97.3281	1.54798e-10	6.18628e-08
SL1344_3963	yihO	3.47184	7.56877	108.097	1.97654e-10	7.24073e-08
SL1344_3441	nirB	2.48632	6.4996	83.3634	2.57853e-10	8.71939e-08
SL1344_3213	tdcE	3.09086	7.29973	96.5674	3.52517e-10	1.06882e-07
SL1344_3782	ccmE1	4.32784	5.48014	83.9284	3.64703e-10	1.06882e-07
SL1344_4361	iolC	3.42109	6.46388	89.2761	4.31648e-10	1.18595e-07
SL1344_0745	dcoB	3.60909	4.80442	73.8867	5.14528e-10	1.33051e-07
SL1344_0971	SL1344_0971	2.78647	6.08324	75.9316	7.41947e-10	1.812e-07
SL1344_2058	gnd	-1.44602	7.97033	70.4979	8.88873e-10	2.05657e-07
SL1344_2759	iroC	1.8602	7.2545	72.2061	1.04853e-09	2.30467e-07
SL1344_0690	phrB	2.02829	7.04669	73.0426	1.14583e-09	2.37489e-07
SL1344_2991	lysA	1.75393	6.91201	68.7415	1.18852e-09	2.37489e-07
SL1344_1339	sseG	2.77429	5.70893	67.7572	1.68059e-09	2.7125e-07
SL1344_1906	fliN	2.5926	7.58127	82.4021	1.66441e-09	2.7125e-07
SL1344_3237	yraM	1.81571	8.61065	72.152	1.5937e-09	2.7125e-07
SL1344_3773	yidH	2.94461	7.20185	84.0075	1.68588e-09	2.7125e-07
SL1344_4215	nrfC	3.32495	5.47467	70.5585	1.43757e-09	2.7125e-07
SL1344_P1_0088	pefC	3.34001	7.41816	89.0742	1.72771e-09	2.7125e-07
SL1344_2680	SL1344_2680	4.83192	4.47806	66.3129	1.79123e-09	2.71526e-07
SL1344_0082	SL1344_0082	1.87886	6.54236	65.6413	2.00997e-09	2.91688e-07
SL1344_2692	SL1344_2692	5.43356	4.81141	67.2033	2.05695e-09	2.91688e-07
SL1344_4149	SL1344_4149	2.9235	7.00488	79.0614	3.04215e-09	4.17915e-07
SL1344_0767	hutU	4.128	6.60223	83.5205	3.41898e-09	4.55449e-07
SL1344_0741	SL1344_0741	3.57377	5.42299	65.5525	3.70491e-09	4.79023e-07
SL1344_2553	SL1344_2553	2.92666	5.64299	64.1953	4.07597e-09	5.11942e-07
SL1344_2225	napC	4.34797	4.96915	62.7745	4.33036e-09	5.28785e-07
SL1344_3465	hslO	-1.20152	8.27111	60.836	4.69505e-09	5.57822e-07
SL1344_1502	yddG	4.32653	8.87582	87.8691	5.02875e-09	5.81747e-07
SL1344_2914	cysD	2.7023	5.11844	59.9385	5.52806e-09	6.23111e-07
SL1344_2939	barA	3.59586	9.72463	83.1749	6.29713e-09	6.92055e-07
SL1344_1015	helD	2.88907	8.85452	78.6313	6.85418e-09	7.34902e-07
SL1344_2002	cbiJ	4.02863	6.69742	78.3544	7.07567e-09	7.40587e-07
SL1344_0044	rpsT	-0.977985	10.4951	58.1424	7.70255e-09	7.69554e-07
SL1344_2158	yohJ	4.96185	9.6182	86.0032	7.58632e-09	7.69554e-07
SL1344_P2_0032	SL1344_P2_0032	4.60668	4.73626	59.8039	8.15784e-09	7.96931e-07
SL1344_1720	appC	3.05928	5.16011	58.3105	9.3188e-09	8.90553e-07
SL1344_0517	ybbY	2.42081	5.42954	56.9598	9.61767e-09	8.99559e-07
SL1344_2442	aegA	2.63182	5.10075	55.96	1.16309e-08	1.04346e-06
SL1344_2451	nlpB	-0.886121	8.84295	56.0127	1.15142e-08	1.04346e-06
SL1344_0025	bcfE	3.80774	5.19369	60.1157	1.34585e-08	1.18327e-06
SL1344_3430	yheU	2.22097	6.11708	57.8426	1.37718e-08	1.18708e-06
SL1344_0003	thrB	2.2101	8.15869	65.6835	1.68071e-08	1.25865e-06
SL1344_0513	SL1344_0513	4.84008	7.07827	75.4673	1.68702e-08	1.25865e-06
SL1344_0653	gltJ	2.51191	5.80559	57.5617	1.60473e-08	1.25865e-06
SL1344_0698	SL1344_0698	3.57756	4.28762	54.5136	1.53712e-08	1.25865e-06
SL1344_1484	SL1344_1484	2.81634	5.52247	56.6364	1.66421e-08	1.25865e-06
SL1344_2474	shdA	3.42997	9.08797	75.0155	1.60276e-08	1.25865e-06
SL1344_2701	SL1344_2701	2.19562	5.86017	55.157	1.58731e-08	1.25865e-06
SL1344_3228	SL1344_3228	2.63338	5.53063	55.8823	1.68927e-08	1.25865e-06
SL1344_0703	SL1344_0703	3.82751	4.56858	53.6583	1.81669e-08	1.30921e-06
SL1344_1675	oppC	1.96668	5.99028	53.7365	1.78901e-08	1.30921e-06
SL1344_0438	ampG	1.51388	8.15981	55.7372	2.01141e-08	1.42616e-06
SL1344_1544	SL1344_1544	3.14455	5.11233	54.6403	2.09429e-08	1.46135e-06
SL1344_P1_0008	traT	-1.25058	7.27806	52.8477	2.13172e-08	1.46422e-06
SL1344_3796	dgoK	2.73923	6.12424	59.7439	2.27213e-08	1.53666e-06
SL1344_0497	ybbN	-1.17717	7.80368	52.1646	2.44218e-08	1.61774e-06
SL1344_P2_0025	yccB	2.94138	5.38772	54.7967	2.46561e-08	1.61774e-06
SL1344_2977	comO	3.02187	5.30003	54.123	2.59471e-08	1.6774e-06
SL1344_2894	hyi	2.38834	4.77457	51.6813	2.69057e-08	1.71417e-06
SL1344_2081	cpsG	3.63253	4.70191	51.1678	2.98414e-08	1.87404e-06
SL1344_0784	ybhM	3.67052	5.23418	53.8004	3.24372e-08	2.00837e-06
SL1344_2181	fruA	2.98901	7.45653	66.3196	3.34335e-08	2.01334e-06
SL1344_2654	grpE	-1.07502	9.44426	50.6331	3.32611e-08	2.01334e-06
SL1344_2165	mglC	2.12603	5.26569	50.4982	3.41883e-08	2.03097e-06
SL1344_1845	SL1344_1845	2.27898	6.35743	55.2875	3.55325e-08	2.05534e-06
SL1344_2016	dhaB	3.60447	4.2984	50.3091	3.55336e-08	2.05534e-06
SL1344_4413	idnO	2.95429	5.7588	55.6754	3.97527e-08	2.26952e-06
SL1344_1318	ttrC	3.28317	4.46009	49.6604	4.0593e-08	2.28778e-06
SL1344_0609	citF	4.19242	4.31344	49.0846	4.57251e-08	2.51259e-06
SL1344_4187	yjbR	3.25135	6.74362	63.4708	4.51602e-08	2.51259e-06
SL1344_1509	narY	2.96554	5.16054	50.2746	4.79901e-08	2.6045e-06
SL1344_4012	sbp	2.01347	6.19092	50.6776	5.09848e-08	2.73328e-06
SL1344_0920	rec2	1.88598	5.98792	48.3811	5.29461e-08	2.80423e-06
SL1344_0705	SL1344_0705	4.0934	5.21273	55.1498	5.80679e-08	2.92131e-06
SL1344_2996	kduI	4.04587	6.98317	64.2948	5.84794e-08	2.92131e-06
SL1344_3350	SL1344_3350	2.19429	7.04139	55.511	5.65796e-08	2.92131e-06
SL1344_3461	nudE	1.25682	7.56944	48.0089	5.7247e-08	2.92131e-06
AmgR	AmgR	1.30166	9.14481	47.9481	5.79832e-08	2.92131e-06
SL1344_0417	ispA	1.45362	7.89084	49.6955	6.29966e-08	3.01014e-06
SL1344_0523	ylbE	4.11355	4.94525	51.1852	6.2295e-08	3.01014e-06
SL1344_0833	SL1344_0833	3.05164	7.49701	62.7445	6.25812e-08	3.01014e-06
SL1344_1034	copS	1.77462	6.05733	47.6986	6.11151e-08	3.01014e-06
SL1344_0445	hupB	-1.32989	11.2491	47.0222	7.05407e-08	3.33438e-06
SL1344_1556	trg	1.85081	5.57242	46.6968	7.56139e-08	3.49894e-06
SL1344_4320	sgaU	3.04322	5.37554	49.6789	7.51585e-08	3.49894e-06
SL1344_0599	SL1344_0599	3.29229	6.2085	57.2233	7.71499e-08	3.53282e-06
SL1344_3048	SL1344_3048	3.28343	4.47072	46.396	8.06474e-08	3.65491e-06
SL1344_3728	mgtB	2.64511	8.61864	58.1279	9.17889e-08	4.11739e-06
SL1344_2143	yehZ	2.88351	5.95157	51.3147	9.40965e-08	4.17827e-06
SL1344_0937	asnCa	-0.926894	8.70355	45.148	1.05656e-07	4.48405e-06
SL1344_1134	fabF	-1.08903	10.0322	45.1311	1.06047e-07	4.48405e-06
SL1344_2510	asrA	3.41534	4.95843	46.9181	1.04612e-07	4.48405e-06
SL1344_2993	ygeA	2.19642	6.83751	51.9163	1.06083e-07	4.48405e-06
SL1344_3910	yigI	3.56917	6.5051	57.8905	1.05579e-07	4.48405e-06
SL1344_0806	dps	-2.3745	7.08496	54.0921	1.0827e-07	4.5329e-06
SL1344_0083A	SL1344_0083A	2.42829	5.15667	44.7813	1.14479e-07	4.74027e-06
SL1344_2572	SL1344_2572	1.63011	5.9619	44.6612	1.17536e-07	4.74027e-06
SL1344_3781	ccmF1	2.98626	4.32935	44.6884	1.16836e-07	4.74027e-06
SL1344_3875	trxA	-0.846746	10.1345	44.6906	1.1678e-07	4.74027e-06
SL1344_3842	mioC	-0.943972	9.6168	44.5654	1.20037e-07	4.7971e-06
SL1344_2477	ratA	2.27542	7.97779	55.0761	1.27306e-07	5.04176e-06
SL1344_2569	SL1344_2569	2.66462	5.3989	45.4851	1.47205e-07	5.7778e-06
SL1344_3481	malP	2.39117	6.72587	51.6896	1.49805e-07	5.82779e-06
SL1344_2007	cbiE	2.8222	4.57685	43.4616	1.53282e-07	5.91076e-06
SL1344_0061	citE2	3.53173	5.00724	45.784	1.77117e-07	6.71494e-06
SL1344_4498	stjA	1.64485	5.9788	42.8147	1.77191e-07	6.71494e-06
SL1344_2830	hycD	3.20223	4.54593	43.8015	1.83545e-07	6.83783e-06
SL1344_4354	iolA	1.79874	5.30103	42.6697	1.83076e-07	6.83783e-06
SL1344_1613	tyrR	1.88632	8.19012	49.7686	1.95948e-07	7.23855e-06
SL1344_2093	wzc	2.97878	6.55741	51.4673	1.99988e-07	7.27951e-06
SL1344_2110	SL1344_2110	3.90676	7.22411	56.3534	2.00369e-07	7.27951e-06
SL1344_1066	SL1344_1066	1.77422	5.91127	42.2019	2.03515e-07	7.33321e-06
SL1344_4456	hsdM	1.41729	7.16242	43.2773	2.09384e-07	7.48335e-06
SL1344_2127	stcC	2.00153	5.75488	43.0926	2.1399e-07	7.58629e-06
SL1344_2076	wcaM	2.01928	5.55762	42.3338	2.18679e-07	7.69049e-06
SL1344_1993	cobS	1.79512	5.62312	41.8396	2.21001e-07	7.71047e-06
SL1344_2407	cysP	2.08869	4.67462	41.5766	2.34686e-07	7.99752e-06
SL1344_2668	SL1344_2668	3.38444	6.61006	53.4724	2.3226e-07	7.99752e-06
SL1344_2957	fucK	2.6501	5.09979	43.0793	2.3436e-07	7.99752e-06
SL1344_0533	ybcI	2.58891	5.59871	44.2979	2.38682e-07	8.07114e-06
SL1344_4167	malK	3.93143	6.3861	53.1168	2.40712e-07	8.07765e-06
SL1344_0930	mukE	2.12107	7.7571	50.1638	2.43911e-07	8.12299e-06
SL1344_0708	SL1344_0708	2.99229	4.86016	42.0125	2.5144e-07	8.31077e-06
SL1344_4388	SL1344_4388	1.09165	7.75431	41.0797	2.63066e-07	8.63013e-06
SL1344_4378	SL1344_4378	2.03854	7.0927	47.3559	2.70187e-07	8.79808e-06
SL1344_3526	livF	2.70663	5.7302	45.5298	2.7392e-07	8.85406e-06
SL1344_3062	speA	-1.02327	9.37823	40.8633	2.76534e-07	8.87332e-06
SL1344_3256	rpsO	-0.80161	10.8938	40.6787	2.8861e-07	9.19368e-06
SL1344_3353	accC	-0.901357	9.22996	40.4561	3.03915e-07	9.61157e-06
SL1344_1925	umuC	2.45733	5.73427	43.8285	3.24645e-07	1.01682e-05
SL1344_2291	nuoH	1.56215	7.19989	42.2467	3.2614e-07	1.01682e-05
SL1344_2492	SL1344_2492	2.29716	5.50268	41.5194	3.42563e-07	1.05308e-05
SL1344_3705	ligB	1.67075	5.86466	39.9677	3.40595e-07	1.05308e-05
SL1344_1039	hpaR	2.2914	5.7106	42.5536	3.59233e-07	1.08164e-05
SL1344_3505	glgB	1.87853	7.68937	46.0817	3.56893e-07	1.08164e-05
SL1344_3863	ilvE	1.00226	8.19956	39.7715	3.56624e-07	1.08164e-05
SL1344_2224	ccmA2	4.59695	6.19582	51.274	3.63284e-07	1.08639e-05
SL1344_1393	ydgT	1.44928	6.96183	40.8063	3.69011e-07	1.0937e-05
SL1344_2622	rluD	0.877487	9.33747	39.6068	3.70704e-07	1.0937e-05
SL1344_0334	SL1344_0334	4.19044	4.78327	41.997	3.93791e-07	1.14643e-05
SL1344_2109	SL1344_2109	3.28928	5.32057	43.9448	3.92011e-07	1.14643e-05
SL1344_0611	citD	3.93933	4.80163	43.054	4.01366e-07	1.16079e-05
SL1344_1416	ynfM	1.73562	5.96975	39.1625	4.11691e-07	1.18287e-05
SL1344_4061	frwC	3.2609	4.6701	40.1935	4.33032e-07	1.23611e-05
SL1344_0381	proC	1.30745	7.52653	40.1594	4.39181e-07	1.23849e-05
SL1344_P2_0052	trbA	2.26493	7.18314	46.6349	4.39501e-07	1.23849e-05
SL1344_0284	vgrS	3.3301	6.47724	49.0548	4.5186e-07	1.2572e-05
SL1344_3734	SL1344_3734	2.63794	5.06679	39.4523	4.49568e-07	1.2572e-05
SL1344_1854	cheM	1.62409	8.45294	43.6612	4.54864e-07	1.2576e-05
SL1344_0107	thiP	1.29728	7.58418	39.8802	4.61782e-07	1.26875e-05
SL1344_0058	SL1344_0058	2.75093	5.61813	42.3804	4.71501e-07	1.28106e-05
SL1344_0346	SL1344_0346	2.99513	6.41819	47.7223	4.75524e-07	1.28106e-05
SL1344_1715	SL1344_1715	3.53568	6.94913	49.7219	4.7791e-07	1.28106e-05
SL1344_2318	yfcG	1.39816	6.13948	38.5353	4.77921e-07	1.28106e-05
SL1344_2211	SL1344_2211	2.51155	5.17593	39.6293	5.01687e-07	1.33662e-05
SL1344_2896	ygbK	3.68753	7.34478	50.2282	5.10331e-07	1.35145e-05
SL1344_1427	SL1344_1427	5.20136	3.80446	39.1379	5.36047e-07	1.39436e-05
SL1344_2335	accD	-0.83364	8.91509	38.0591	5.35718e-07	1.39436e-05
SL1344_2848	orgC	1.12613	7.35085	38.0651	5.34948e-07	1.39436e-05
SL1344_3362	envR	1.71888	5.77851	38.0066	5.42538e-07	1.40294e-05
SL1344_1640	yciM	1.72486	7.83003	43.4797	5.48068e-07	1.40895e-05
SL1344_0354	SL1344_0354	2.26616	5.13558	37.9155	5.54571e-07	1.41664e-05
SL1344_0906	ycaM	1.60984	6.03592	37.8937	5.57504e-07	1.41664e-05
SL1344_1359	cfa	-0.969749	7.29559	37.8259	5.66689e-07	1.42352e-05
SL1344_3672	yigQ	1.44261	7.52787	40.2166	5.65611e-07	1.42352e-05
SL1344_0980	SL1344_0980	2.47126	6.64866	45.2523	5.73528e-07	1.43252e-05
SL1344_4497	deoD	-0.932649	8.69464	37.6982	5.84449e-07	1.45155e-05
SL1344_2626	SL1344_2626	0.954778	7.20873	37.6542	5.9071e-07	1.45886e-05
SL1344_2494	SL1344_2494	1.48677	8.58196	41.2276	5.97017e-07	1.46244e-05
SL1344_3936	fadB	1.09491	8.24068	37.5979	5.98817e-07	1.46244e-05
SL1344_2923	ygcB	2.41277	4.62086	37.5517	6.05552e-07	1.46367e-05
SL1344_3058	SL1344_3058	2.01152	5.22637	37.5488	6.05976e-07	1.46367e-05
SL1344_1240	astD	3.11376	5.14979	41.0725	6.13212e-07	1.47305e-05
SL1344_3435	argDb	1.5504	7.07343	39.8436	6.24706e-07	1.4925e-05
SL1344_0015	SL1344_0015	2.69155	5.29611	39.1381	7.12389e-07	1.69279e-05
SL1344_2517	glyA	1.34327	9.12228	38.9045	7.38427e-07	1.74523e-05
SL1344_2570	SL1344_2570	2.01891	6.4811	40.7826	7.91923e-07	1.86165e-05
SL1344_0972	SL1344_0972	1.96979	5.72275	37.5838	8.01455e-07	1.87404e-05
SL1344_2663	SL1344_2663	2.33178	4.49611	36.2593	8.30792e-07	1.93236e-05
SL1344_1936	SL1344_1936	2.34843	5.97971	40.2912	8.70883e-07	2.01495e-05
SL1344_2764	virK	1.40657	9.42479	37.6863	8.78153e-07	2.02113e-05
SL1344_2419	eutL	3.9289	4.43306	38.1562	8.8871e-07	2.03478e-05
SL1344_1079	csgD	3.43307	4.63064	37.1793	9.13617e-07	2.08096e-05
SL1344_3123	hybA	1.78556	5.21514	35.7944	9.32259e-07	2.11248e-05
SL1344_0519	ylbA	1.82687	5.85079	36.901	9.59071e-07	2.16209e-05
SL1344_0172	yadF	-0.826352	9.52309	35.4836	1.00738e-06	2.25941e-05
SL1344_0788	ybhO	2.80658	4.90842	37.1426	1.01256e-06	2.2595e-05
SL1344_2353	aroC	1.44938	7.85367	38.203	1.12579e-06	2.49546e-05
GlmY	GlmY	-1.07699	10.4484	35.0268	1.12966e-06	2.49546e-05
SL1344_4370	SL1344_4370	3.75505	5.25882	39.9952	1.14386e-06	2.5142e-05
SL1344_0268	sciI	1.87101	6.95227	39.6516	1.18231e-06	2.58578e-05
SL1344_0479	recR	-0.924321	8.1733	34.8174	1.19089e-06	2.59165e-05
SL1344_0078	fixC	3.13097	5.19759	38.274	1.23623e-06	2.62535e-05
SL1344_1242	astE	2.56104	4.94679	35.507	1.22482e-06	2.62535e-05
SL1344_1490	SL1344_1490	1.98442	5.05853	34.7392	1.21466e-06	2.62535e-05
SL1344_1599	SL1344_1599	2.38691	5.00776	35.136	1.23282e-06	2.62535e-05
SL1344_2532	SL1344_2532	2.00542	5.25936	34.7106	1.22349e-06	2.62535e-05
SL1344_2422	eutA	2.80081	4.64936	35.0785	1.25427e-06	2.65085e-05
SL1344_1561	sseJ	1.93232	5.28646	34.5347	1.27921e-06	2.69062e-05
SL1344_2446	dapE	1.01397	7.46374	34.4596	1.30381e-06	2.72931e-05
SL1344_4221	SC4B5.11c	2.07384	7.06198	40.5157	1.33795e-06	2.7875e-05
SL1344_1719	hyaF	4.18083	7.77831	45.0635	1.37034e-06	2.84151e-05
SL1344_0425	phnW	3.50562	6.34396	42.4972	1.47104e-06	3.03097e-05
SL1344_1093	yceA	-0.855353	8.52658	33.9741	1.4755e-06	3.03097e-05
SL1344_3517	ggt	1.57835	5.60113	33.7819	1.54999e-06	3.16919e-05
SL1344_0412	nusB	-0.937014	8.21474	33.5233	1.65651e-06	3.37131e-05
SL1344_1027	pipB	2.81735	4.40479	33.2448	1.77996e-06	3.60585e-05
SL1344_0916	ycaL	1.74636	6.16616	34.6361	1.82058e-06	3.67122e-05
SL1344_0953	SL1344_0953	2.95794	4.51141	33.8633	1.83309e-06	3.67957e-05
SL1344_4243	SL1344_4243	3.52937	5.61508	39.5634	1.88542e-06	3.76741e-05
SL1344_2479	sinH	2.26951	4.72589	32.8687	1.96243e-06	3.89635e-05
SL1344_4080	murI	0.996855	8.61465	32.8584	1.96768e-06	3.89635e-05
SL1344_1320	ttrS	1.27643	5.77976	32.7522	2.02288e-06	3.9877e-05
SL1344_3826	SL1344_3826	3.59635	8.13568	42.4042	2.07716e-06	4.07643e-05
SL1344_4264	fxsA	-0.987744	7.58304	32.6007	2.10448e-06	4.11169e-05
SL1344_0593	ybdN	1.45426	5.52002	32.5543	2.13019e-06	4.14349e-05
SL1344_0062	citF2	2.25137	5.51577	34.4529	2.16631e-06	4.1589e-05
SL1344_1473	pqaA	2.70372	4.58458	32.5145	2.15248e-06	4.1589e-05
SL1344_3284	yrbE	1.2794	6.7854	33.127	2.16649e-06	4.1589e-05
SL1344_P2_0089	pilR	2.19679	4.96283	32.3492	2.24778e-06	4.29619e-05
SL1344_1019	yccV	-0.951663	8.0352	32.3101	2.27094e-06	4.32167e-05
SL1344_3653	SL1344_3653	2.14415	4.44294	32.1944	2.34107e-06	4.43593e-05
SL1344_1370	ydhL	1.8308	5.30688	32.1522	2.36721e-06	4.44419e-05
SL1344_2892	SL1344_2892	1.96192	5.00407	32.1385	2.37576e-06	4.44419e-05
SL1344_3220	garK	1.95494	4.91465	32.1611	2.36166e-06	4.44419e-05
SL1344_0540	fimH	2.14998	5.8707	34.9858	2.45644e-06	4.57564e-05
SL1344_2966	SL1344_2966	1.44163	6.5095	33.0731	2.47845e-06	4.59717e-05
SL1344_0538	fimC	3.44433	3.56121	31.9016	2.52894e-06	4.67109e-05
SL1344_0345	SL1344_0345	2.17258	5.77515	34.2391	2.57616e-06	4.67967e-05
SL1344_1172	mnmA	1.62294	9.45702	36.4587	2.5589e-06	4.67967e-05
SL1344_1682	hns	-0.818553	9.90124	31.8616	2.55578e-06	4.67967e-05
SL1344_3092	SL1344_3092	1.73662	5.56866	32.1405	2.56834e-06	4.67967e-05
SL1344_0522	fdrA	2.27435	5.27478	32.9002	2.6122e-06	4.72562e-05
SL1344_0271	sciK	1.94932	4.56787	31.6762	2.68441e-06	4.82439e-05
SL1344_2550	SL1344_2550	4.29399	4.07301	32.7376	2.68875e-06	4.82439e-05
SL1344_0121	ftsL	-0.883156	6.57048	31.552	2.77441e-06	4.95785e-05
SL1344_1205	yeaS	-0.984564	7.04884	31.5165	2.8007e-06	4.96912e-05
SL1344_1554	SL1344_1554	2.07222	5.11953	31.773	2.80332e-06	4.96912e-05
SL1344_0185	pcnB	-0.744574	8.77261	31.3812	2.90342e-06	5.12587e-05
SL1344_0266	sciG	1.18498	7.56976	32.2329	2.9432e-06	5.17533e-05
SL1344_4003	SL1344_4003	2.0758	4.69813	31.3031	2.96458e-06	5.19215e-05
SL1344_4395	SL1344_4395	3.76201	4.98204	35.0313	2.99504e-06	5.22468e-05
SL1344_0444	lon	-0.761787	10.1645	30.8615	3.33667e-06	5.79764e-05
SL1344_0844	SL1344_0844	1.19526	6.37614	30.7575	3.43133e-06	5.93864e-05
SL1344_4139	SL1344_4139	0.872812	6.91555	30.6653	3.51767e-06	6.06419e-05
SL1344_0987	SL1344_0987	1.62545	6.25724	31.7921	3.68162e-06	6.32203e-05
SL1344_0946	recEa	1.84278	5.15508	30.4807	3.69743e-06	6.32448e-05
SL1344_2173	SL1344_2173	2.07907	5.85897	33.0664	3.72148e-06	6.34095e-05
SL1344_0362	prpR	2.31864	4.73759	30.7093	3.74355e-06	6.35391e-05
SL1344_1820	zwf	-0.805215	7.79508	30.3626	3.81758e-06	6.45465e-05
SL1344_3849	rbsA	0.948823	7.10334	30.0291	4.17967e-06	7.01852e-05
SL1344_3935	fadA	1.11706	6.5447	30.0262	4.18301e-06	7.01852e-05
SL1344_0561	SL1344_0561	2.43715	5.49872	32.7307	4.28033e-06	7.08775e-05
SL1344_0846	SL1344_0846	1.0031	7.93449	30.0392	4.27553e-06	7.08775e-05
SL1344_1656	trpC	2.27699	6.31052	34.7505	4.28515e-06	7.08775e-05
SL1344_2187	SL1344_2187	1.71873	5.87505	31.0242	4.28877e-06	7.08775e-05
SL1344_1692	narG	1.39905	6.02168	29.8936	4.33702e-06	7.14065e-05
SL1344_1356	ssaU	1.96838	5.70635	31.1859	4.38529e-06	7.19319e-05
SL1344_3847	kup	-0.620957	8.03333	29.8278	4.41569e-06	7.21612e-05
SL1344_P3_0008	SL1344_P3_0008	1.10993	6.69574	29.798	4.45189e-06	7.24833e-05
SL1344_1757	yoaE	1.35994	5.66835	29.7628	4.49496e-06	7.29146e-05
SL1344_P2_0050	trbC	1.3013	6.07182	29.7365	4.52739e-06	7.31707e-05
SL1344_1128	rpl32	-0.885496	10.9985	29.7007	4.57204e-06	7.36215e-05
SL1344_0750	galM	1.18541	6.82295	29.9123	4.64886e-06	7.45854e-05
SL1344_P1_0039	SL1344_P1_0039	2.08622	5.15379	29.9373	4.71521e-06	7.53747e-05
SL1344_2768	tctE	1.52857	6.20145	30.5132	4.74001e-06	7.54967e-05
SL1344_2520	cadB	1.49937	5.75573	29.4721	4.86808e-06	7.72566e-05
SL1344_0055	SL1344_0055	2.56673	4.64291	29.927	4.94765e-06	7.79565e-05
SL1344_2049	hisD	-0.839772	7.17047	29.4223	4.93528e-06	7.79565e-05
SL1344_2965	ygdK	1.43891	5.48838	29.3946	4.97301e-06	7.80762e-05
SL1344_3223	garD	1.99114	5.76293	31.1048	5.22244e-06	8.17005e-05
SL1344_3398	rpsQ	-0.910544	10.5486	29.1821	5.27335e-06	8.22044e-05
SL1344_2307	pta	-0.760614	9.42412	29.1268	5.35455e-06	8.31753e-05
SL1344_3571	yhjB	2.78751	5.82558	34.1768	5.40131e-06	8.36063e-05
SL1344_0115	leuO	2.77151	6.34445	34.3485	5.63896e-06	8.66743e-05
SL1344_3978	SL1344_3978	1.52586	5.66286	28.9428	5.63451e-06	8.66743e-05
SL1344_3212	tdcG	1.54427	5.43835	28.893	5.71306e-06	8.72035e-05
SL1344_4448	yjiO	1.43155	6.09868	29.4148	5.69651e-06	8.72035e-05
SL1344_0704	SL1344_0704	4.10916	4.05993	29.7359	5.749e-06	8.74485e-05
SL1344_3065	metK	-0.891929	10.1676	28.8283	5.8166e-06	8.80627e-05
SL1344_3788	torA	1.57704	5.93608	29.5978	5.82944e-06	8.80627e-05
SL1344_0763	ybhC	-0.659881	8.22967	28.7379	5.96474e-06	8.97979e-05
SL1344_2736	SL1344_2736	2.75039	3.95513	28.5669	6.25612e-06	9.38632e-05
SL1344_2515	csiE	2.18182	6.84635	33.7669	6.3268e-06	9.428e-05
STnc1110	STnc1110	-0.916679	6.96493	28.536	6.31034e-06	9.428e-05
SL1344_4084	SL1344_4084	1.43123	6.4365	29.3256	6.44014e-06	9.56448e-05
SL1344_0143	pilB	2.77565	4.85257	29.4108	6.77998e-06	0.000100156
SL1344_0338	SL1344_0338	1.3094	5.69653	28.2747	6.78946e-06	0.000100156
SL1344_3332	argR	-0.890613	7.21395	28.2473	6.8419e-06	0.000100592
SL1344_0900	ycaJ	-0.933099	6.38235	28.1916	6.94968e-06	0.000101836
SL1344_1565	SL1344_1565	3.95045	3.15244	28.1355	7.06013e-06	0.000103111
SL1344_0286	SL1344_0286	1.42631	7.83633	31.138	7.23287e-06	0.000105284
SL1344_0306	gmhA	0.95173	7.58953	28.0201	7.29335e-06	0.000105814
SL1344_P2_0060	SL1344_P2_0060	1.21318	6.58977	28.237	7.36724e-06	0.000106534
SL1344_4040	hslU	-0.849048	9.0431	27.9595	7.41906e-06	0.000106932
SL1344_1428	dmsA2	1.85565	4.91808	27.8557	7.63991e-06	0.000109755
SL1344_0604	rnk	-0.933296	6.30119	27.8132	7.73224e-06	0.00011072
SL1344_4424	SL1344_4424	0.766018	7.34736	27.6804	8.02869e-06	0.000114591
SL1344_3712	gltS	0.916539	7.51696	27.6678	8.05728e-06	0.000114627
SL1344_2375	ypeC	1.45898	6.41197	28.6054	8.21033e-06	0.000116428
SL1344_P1_0028	SL1344_P1_0028	2.04433	4.65417	27.5335	8.37062e-06	0.000118319
SL1344_1151	ycfR	-0.902713	7.49791	27.5219	8.39808e-06	0.000118327
SL1344_0785	SL1344_0785	2.87073	4.65555	28.9452	8.46851e-06	0.000118938
SL1344_1508	narZ	1.57082	5.54756	27.4705	8.52198e-06	0.000119308
SL1344_4071	argC	0.889522	6.80661	27.409	8.67239e-06	0.000121028
SL1344_2955	fucP	2.01647	4.19067	27.2267	9.13555e-06	0.000127088
[truncated: 4,080 more rows]

## Sheet: PNARXRscr_vs_water
	genename	logFC	logCPM	F	PValue	FDR
[truncated: 4,396 more rows]

[truncated: 4 more sheets: RXR_vs_water, PNATAT_vs_water, PNATATscr_vs_water, TAT_vs_water]
