# Supplementary material for: Global RNA profiles show target selectivity and physiological effects of peptide-delivered antisense antibiotics
Source: Nucleic Acids Res. 2021 Apr 13;49(8):4705–24. doi: 10.1093/nar/gkab242 (PMC8096218; doi:10.1093/nar/gkab242)
Supplement: gkab242_Supplemental_Files [file gkab242_supplemental_files.zip › raw_counts.xlsx]

## Sheet: raw_counts
locus_tag	gene_name	Water1	KFF_acpP1	KFF_acpP_scrambled1	KFF1	RXR_acpP1	RXR_acpP_scrambled1	RXR1	TAT_acpP1	TAT_acpP_scrambled1	TAT1	Water2	KFF_acpP2	KFF_acpP_scrambled2	KFF2	RXR_acpP2	RXR_acpP_scrambled2	RXR2	TAT_acpP2	TAT_acpP_scrambled2	TAT2	Water3	KFF_acpP3	KFF_acpP_scrambled3	KFF3	RXR_acpP3	RXR_acpP_scrambled3	RXR3	TAT_acpP3	TAT_acpP_scrambled3	TAT3
thrL	thrL	91	73	106	60	77	79	106	90	110	92	64	95	89	73	76	115	136	130	86	103	92	54	79	115	102	81	50	78	102	87
thrA	thrA	228	188	220	258	221	252	286	273	283	387	232	226	208	249	219	260	231	281	256	307	231	250	283	267	303	261	195	278	271	364
thrB	thrB	83	94	78	89	346	271	123	331	428	184	68	90	80	116	382	463	95	672	758	164	96	101	120	117	687	359	112	424	329	187
thrC	thrC	176	168	212	226	141	202	281	224	168	252	209	198	205	227	148	159	162	172	155	208	147	181	229	243	156	129	188	209	168	207
yaaA	yaaA	66	71	82	72	56	64	103	87	82	85	64	77	65	84	88	87	71	88	98	73	70	67	93	75	90	66	67	86	93	63
yaaJ	yaaJ	60	55	68	61	54	70	91	82	78	113	59	60	63	86	55	55	83	75	67	69	48	81	70	63	69	58	75	72	65	95
talB	talB	440	400	441	465	472	617	613	543	549	444	491	466	445	471	448	527	470	409	406	389	502	540	581	528	468	472	503	466	514	358
mog	mog	74	76	85	79	73	87	96	72	53	77	62	71	75	70	71	74	77	47	43	53	85	68	97	80	76	71	74	67	66	64
yaaH	yaaH	777	785	775	810	699	841	1140	731	640	482	908	977	793	913	814	731	693	520	343	381	851	850	787	754	736	734	758	550	531	411
htgA	htgA	18	3	10	9	15	14	14	16	7	6	12	13	10	8	11	15	8	14	11	8	8	15	10	14	7	11	7	13	8	12
yaaI	yaaI	7	8	7	9	7	5	8	8	15	15	8	8	10	8	14	6	10	13	12	3	9	7	3	4	8	11	11	6	5	10
dnaK	dnaK	2776	2581	2597	2580	2226	3046	4288	2732	2203	1130	2722	2900	2509	2583	1999	2092	2142	2092	1474	937	2465	2845	2697	2243	2002	1999	2811	1422	1268	643
dnaJ	dnaJ	747	802	811	800	499	660	1141	681	539	422	758	760	653	861	519	495	600	460	317	306	708	690	676	714	492	459	681	383	339	244
SL1344_0014	SL1344_0014	40	60	63	59	46	62	79	49	61	65	36	50	38	67	55	56	52	67	43	40	38	41	45	53	56	43	58	39	43	53
SL1344_0015	SL1344_0015	6	23	14	13	41	16	15	37	56	21	9	13	7	19	59	55	12	88	109	11	8	28	20	13	85	39	13	60	52	12
SL1344_0016	SL1344_0016	3	3	4	3	8	5	2	8	7	2	3	3	2	7	6	5	2	9	5	3	1	9	6	3	10	9	2	3	2	2
SL1344_0017	SL1344_0017	0	0	3	1	7	0	1	5	2	1	2	1	1	3	1	2	1	4	6	2	0	2	1	2	10	2	2	6	2	2
chiA	chiA	29	32	12	27	30	33	35	49	40	19	29	23	25	25	33	37	32	56	52	31	29	29	29	24	59	51	22	46	35	21
SL1344_0019	SL1344_0019	29	37	21	20	45	43	38	65	58	29	25	21	31	32	52	56	25	79	63	22	29	30	48	34	64	44	20	78	51	27
SL1344_0020	SL1344_0020	8	4	2	2	1	7	3	6	4	5	5	5	2	4	4	7	1	5	9	4	3	2	5	8	8	2	3	0	4	4
bcfA	bcfA	8	13	7	8	19	13	10	20	23	14	14	12	10	12	21	23	12	25	33	6	15	15	14	10	33	25	14	21	20	17
bcfB	bcfB	20	15	21	29	21	25	24	17	25	23	19	16	13	19	20	19	28	13	16	24	17	17	25	21	31	20	21	11	20	18
bcfC	bcfC	35	69	35	38	63	50	34	93	93	45	19	42	32	40	98	77	39	153	164	38	44	53	58	41	125	95	26	85	78	41
bcfD	bcfD	25	41	18	16	72	50	29	70	120	28	13	33	19	17	117	104	20	170	165	13	27	33	61	13	141	88	19	98	66	22
bcfE	bcfE	6	10	3	6	56	31	0	52	57	5	1	11	5	4	62	76	1	100	118	6	5	12	11	4	93	48	2	56	40	10
bcfF	bcfF	5	7	5	10	3	6	5	3	9	5	5	5	6	11	9	6	10	7	7	2	5	7	7	0	11	4	3	10	12	6
bcfG	bcfG	5	5	11	5	11	8	7	15	10	14	11	9	10	10	7	5	14	13	9	5	8	6	14	11	12	6	14	13	16	5
bcfH	bcfH	24	14	16	25	21	33	28	48	32	20	19	18	24	18	24	39	25	51	52	16	33	19	23	27	46	30	8	41	31	17
SL1344_0029	SL1344_0029	19	16	21	23	16	16	26	18	17	18	14	20	15	11	18	15	24	16	17	19	18	21	17	21	27	22	14	10	14	15
SL1344_0030	SL1344_0030	8	1	3	5	6	2	2	1	4	3	2	1	0	2	2	3	1	7	2	0	0	0	5	2	2	1	0	6	1	3
SL1344_0031	SL1344_0031	8	10	9	12	12	10	12	16	13	11	5	6	8	7	10	18	7	20	31	10	16	13	9	10	21	15	9	16	17	10
SL1344_0032	SL1344_0032	0	0	0	2	5	6	3	12	12	2	2	5	2	1	9	12	1	18	12	2	1	9	2	2	11	7	3	9	7	3
SL1344_0033	SL1344_0033	20	31	25	25	25	16	28	17	24	21	22	19	18	24	27	30	36	34	23	26	24	20	20	29	33	17	22	30	22	19
SL1344_0034	SL1344_0034	37	42	41	49	40	41	60	35	49	51	31	40	23	41	38	37	49	64	33	31	36	21	36	59	49	40	33	38	46	31
SL1344_0035	SL1344_0035	4	9	4	3	10	6	12	9	13	12	3	7	5	4	8	9	5	12	10	10	5	8	12	14	12	5	7	10	9	10
SL1344_0036	SL1344_0036	18	20	25	17	22	27	20	35	39	23	20	17	12	20	41	25	16	49	60	22	22	21	20	21	43	25	21	47	35	32
SL1344_0037	SL1344_0037	12	25	26	17	17	23	17	22	21	17	16	14	11	13	15	20	21	20	30	12	20	22	19	14	14	21	15	21	20	12
SL1344_0038	SL1344_0038	12	19	16	6	33	25	15	38	47	17	10	15	16	8	44	48	5	66	79	12	18	22	20	13	67	26	7	52	39	11
SL1344_0039	SL1344_0039	49	52	37	51	41	50	43	52	53	41	40	45	34	47	55	60	60	73	62	41	44	54	42	43	77	49	42	56	53	58
nhaA	nhaA	117	130	133	119	103	169	161	165	156	134	138	145	138	127	140	133	109	125	79	94	113	146	118	134	131	105	128	114	98	98
nhaR	nhaR	79	94	95	100	119	111	140	111	108	80	106	103	69	113	101	101	86	86	88	64	93	102	85	92	80	86	66	76	70	53
SL1344_0042	SL1344_0042	24	34	41	35	32	34	28	52	52	34	37	38	31	34	49	54	45	69	62	30	29	28	48	42	54	45	29	47	39	41
SL1344_0043	SL1344_0043	13	11	5	13	13	20	7	20	23	13	9	11	17	14	13	19	22	35	38	14	10	12	17	8	31	12	6	17	23	11
rpsT	rpsT	1512	1098	1225	1329	889	1104	1672	1169	1188	1184	1554	1356	979	1375	778	1184	1349	1120	929	1194	1426	1197	1341	1630	1106	885	1100	1088	898	1028
yaaY	yaaY	2	4	2	5	5	0	2	2	3	3	4	0	0	1	1	1	2	3	0	0	5	1	1	4	1	2	3	1	3	0
ribF	ribF	141	144	139	162	221	199	206	320	288	156	179	190	145	170	312	270	151	388	374	152	157	208	172	176	351	248	132	318	287	126
ileS	ileS	443	426	404	444	416	458	607	562	512	408	504	547	428	499	510	424	422	524	437	356	457	484	534	438	470	369	433	521	457	311
lspA	lspA	127	97	122	108	84	117	172	137	116	87	133	135	107	132	79	75	121	103	74	75	114	139	124	113	91	70	111	100	94	84
fkpB	fkpB	52	55	55	67	57	66	80	77	60	64	65	63	57	71	66	52	62	50	44	40	68	77	67	75	39	50	72	62	62	51
ispH	ispH	186	192	196	228	150	211	281	232	217	160	230	242	208	253	179	131	156	172	170	151	161	243	216	210	164	154	189	184	180	167
SL1344_0051	SL1344_0051	59	57	44	62	52	63	83	65	52	47	42	65	43	50	62	56	48	47	67	46	33	52	45	50	72	71	37	68	46	54
rihC	rihC	60	59	54	58	63	67	75	79	73	59	58	67	46	64	74	64	62	74	62	58	61	68	64	72	91	67	55	64	74	55
citB2	citB2	22	17	23	19	21	27	27	20	30	22	17	21	16	22	19	39	18	34	35	15	16	13	34	28	30	23	29	23	21	12
citA2	citA2	34	36	33	46	71	54	45	64	96	82	38	41	39	44	82	80	57	108	113	55	41	45	61	49	108	76	52	90	91	51
SL1344_0055	SL1344_0055	7	7	3	3	32	19	2	30	41	4	3	10	5	8	35	41	8	73	70	4	5	7	11	6	43	28	8	42	24	4
SL1344_0056	SL1344_0056	3	2	3	0	9	8	4	10	14	2	4	4	0	1	9	14	3	19	19	4	1	2	9	2	17	6	3	12	11	4
oadG	oadG	0	0	0	0	2	1	0	1	3	0	0	1	1	1	0	4	0	2	3	2	0	0	0	0	6	2	0	1	3	0
SL1344_0058	SL1344_0058	10	23	14	16	57	36	17	67	65	17	9	19	8	9	62	73	19	116	164	20	7	22	30	16	98	50	8	86	60	16
citC2	citC2	9	14	14	6	24	12	13	20	22	7	16	16	9	11	21	24	11	40	28	6	12	12	12	10	34	20	8	30	18	6
citD2	citD2	1	2	1	1	4	4	1	7	5	1	0	4	1	0	12	8	0	12	9	2	0	6	6	0	13	8	2	11	6	3
citE2	citE2	7	13	2	2	25	35	4	42	57	17	2	8	1	6	57	49	4	84	87	9	2	8	11	1	80	42	2	65	34	17
citF2	citF2	15	17	11	10	32	42	15	48	71	17	9	11	11	12	76	79	12	109	143	15	12	19	18	11	106	55	11	73	56	11
citX2	citX2	2	1	4	2	5	4	1	6	6	2	2	1	4	2	3	1	6	9	12	4	4	3	4	1	11	7	3	5	3	1
citG2	citG2	6	16	16	7	14	17	16	12	24	25	9	8	15	20	20	23	13	23	17	12	9	12	15	20	24	16	14	18	14	13
dapB	dapB	74	72	81	90	85	66	107	90	56	90	87	81	75	115	88	75	85	74	67	70	86	91	97	90	77	57	91	83	74	72
SL1344_0066A	SL1344_0066A	1	21	5	5	64	55	8	57	63	19	1	8	4	6	50	69	4	93	86	14	4	19	10	3	96	48	2	71	59	14
carA	carA	21	20	15	18	38	28	26	38	41	22	18	31	14	26	40	28	27	51	54	6	15	15	21	20	36	29	17	45	20	16
carB	carB	42	46	62	46	70	60	60	90	59	40	60	63	49	55	66	62	54	117	115	51	57	59	56	64	85	66	52	76	75	40
caiF	caiF	23	12	16	16	17	23	19	26	13	18	15	16	23	15	23	30	10	22	18	13	12	15	27	16	32	19	14	23	18	29
caiE	caiE	10	8	6	9	20	23	8	28	33	8	13	6	5	8	13	28	9	25	37	5	23	10	18	11	16	20	4	18	28	10
caiD	caiD	2	4	0	4	2	2	4	4	0	0	1	2	2	2	2	4	0	3	4	4	3	1	6	7	2	3	3	4	2	0
caiC	caiC	12	12	15	11	17	33	17	19	24	22	14	19	13	21	18	25	14	20	30	20	11	17	21	12	23	28	20	24	16	17
caiB	caiB	8	10	8	14	8	11	17	10	22	15	8	10	6	10	11	16	10	15	20	7	9	9	15	12	12	17	6	14	10	14
caiA	caiA	8	9	7	8	10	14	6	25	18	9	8	10	2	14	15	27	7	31	28	8	5	11	9	10	22	11	6	18	23	9
caiT	caiT	3	14	8	7	12	10	4	21	26	3	9	2	6	6	20	33	2	34	37	7	5	6	9	5	27	17	4	15	18	4
fixA	fixA	6	2	1	6	5	2	10	8	10	6	7	2	2	1	9	8	5	18	11	1	4	7	8	12	14	9	1	6	4	5
fixB	fixB	5	5	5	2	8	3	2	5	3	3	1	2	4	3	5	4	0	4	3	1	1	5	2	1	10	3	1	4	6	1
fixC	fixC	4	9	8	6	46	28	9	40	62	6	3	6	4	5	53	64	7	85	117	10	10	18	21	2	87	49	5	70	44	13
fixX	fixX	1	0	0	3	1	3	1	4	7	2	1	2	1	1	4	3	3	3	3	2	0	1	1	0	3	5	2	5	7	0
yaaU	yaaU	39	37	33	42	34	42	35	52	52	32	21	29	30	32	43	55	29	64	85	26	29	36	38	39	75	55	21	45	40	19
SL1344_0081	SL1344_0081	26	35	33	40	16	18	23	34	18	38	29	29	20	34	21	21	40	22	15	33	21	21	25	25	17	23	28	24	19	27
SL1344_0082	SL1344_0082	24	41	39	46	99	67	59	117	126	98	22	36	32	53	105	106	51	159	199	92	31	51	57	59	142	95	33	117	95	80
SL1344_0083	SL1344_0083	18	16	12	15	17	18	14	6	13	11	11	25	14	14	18	17	19	11	13	18	11	9	10	15	17	17	9	15	13	17
SL1344_0083A	SL1344_0083A	9	12	12	6	40	31	2	46	61	8	7	15	10	11	59	53	9	92	99	13	9	8	14	11	67	36	6	59	44	12
SL1344_0084	SL1344_0084	46	40	51	39	35	34	44	46	48	33	39	45	35	34	48	45	40	47	59	23	35	45	45	45	58	41	33	50	28	35
SL1344_0085	SL1344_0085	5	4	0	2	3	4	3	2	3	1	3	4	2	1	2	3	1	5	3	2	4	3	1	3	5	1	0	3	2	5
yabF	yabF	6	4	1	9	14	8	9	9	15	10	6	5	7	9	14	11	4	33	29	4	7	4	2	11	12	16	2	21	15	6
kefC	kefC	14	26	25	26	20	33	15	32	44	28	19	22	24	24	35	21	23	41	54	19	18	30	24	13	52	28	31	44	35	23
folA	folA	123	159	136	139	124	134	204	143	120	146	157	191	136	180	125	117	144	120	117	115	138	150	166	175	156	118	144	140	137	152
apaH	apaH	64	61	88	80	70	82	95	102	87	65	75	91	78	75	77	84	86	74	93	60	84	88	87	84	86	80	62	78	96	53
apaG	apaG	38	25	36	44	25	34	49	45	46	38	37	37	41	50	50	43	32	41	36	26	42	29	45	42	32	34	31	52	42	31
ksgA	ksgA	116	87	106	104	83	85	123	101	85	101	87	107	94	97	71	73	94	101	72	80	88	89	135	94	81	68	78	90	88	72
pdxAa	pdxAa	115	116	120	126	88	110	156	126	104	129	142	140	112	163	125	94	131	134	107	91	126	101	124	143	95	84	108	122	108	113
surA	surA	135	154	162	180	124	179	238	207	198	189	203	199	202	241	146	127	145	158	127	140	183	196	186	212	161	125	138	198	184	140
imp	imp	355	319	322	356	342	398	437	495	417	375	379	397	330	453	423	412	337	452	371	278	373	476	445	388	460	337	344	429	441	324
djlA	djlA	70	72	75	68	92	94	92	109	88	93	82	106	78	100	104	108	57	112	89	74	82	99	71	91	107	89	59	69	85	73
rluA	rluA	157	159	166	189	144	165	221	157	138	175	175	176	173	210	146	132	164	145	121	124	163	163	158	195	166	101	157	147	163	109
hepA	hepA	230	271	255	261	282	312	361	306	315	223	334	301	237	321	326	263	248	287	229	204	266	310	261	314	291	271	273	271	241	180
polB	polB	79	93	74	81	92	95	95	90	96	88	64	79	75	96	112	87	77	125	116	77	87	85	90	93	133	94	49	118	92	79
SL1344_0099	SL1344_0099	11	15	12	18	10	10	8	15	8	9	11	9	7	16	11	14	10	14	16	10	18	6	12	18	26	18	5	17	14	11
SL1344_0099A	SL1344_0099A	3	4	1	2	5	2	1	7	1	2	5	2	2	1	2	6	6	2	3	3	7	3	2	4	4	0	1	2	1	4
SL1344_0100	SL1344_0100	9	7	6	7	8	3	4	5	3	4	7	5	5	2	6	5	3	4	1	2	2	5	4	1	9	4	4	5	1	6
araD	araD	7	12	4	9	6	3	2	9	5	10	9	8	4	9	9	8	6	10	14	10	12	0	6	8	9	10	6	8	5	7
araA	araA	3	8	7	7	17	10	12	14	16	5	7	4	8	5	13	22	4	20	28	9	6	8	9	3	19	9	7	17	15	7
araB	araB	33	14	20	18	32	32	23	41	42	30	20	17	19	22	36	43	35	58	52	38	23	22	26	29	49	46	21	42	38	29
araC	araC	15	19	16	24	20	22	32	28	31	15	20	21	21	29	19	32	30	29	19	18	30	26	25	22	27	14	23	18	25	19
yabI	yabI	122	139	124	113	118	125	125	188	185	129	107	132	92	122	172	152	108	195	207	79	109	123	122	115	186	121	98	197	155	96
thiQ	thiQ	22	39	43	40	31	39	61	62	52	38	40	41	40	39	33	30	36	43	37	25	31	30	40	56	34	25	36	45	36	23
thiP	thiP	97	134	122	125	219	156	150	272	275	130	81	118	73	89	216	206	88	368	374	79	77	123	103	75	333	193	69	267	234	80
tbpA	tbpA	63	73	79	61	49	87	97	83	76	65	59	57	49	36	51	56	40	53	60	35	61	61	75	42	66	39	56	47	37	49
yabN	yabN	37	56	71	47	54	52	60	78	85	64	42	56	53	60	62	59	51	110	73	41	57	52	63	63	82	62	48	84	82	43
sgrT	sgrT	0	0	0	0	0	0	0	0	0	0	0	0	0	0	0	0	0	0	0	0	0	0	0	0	0	0	0	0	0	0
leuD	leuD	22	24	16	22	14	25	24	17	28	15	13	25	17	25	15	13	19	23	22	10	22	16	23	19	16	14	12	19	16	22
leuC	leuC	22	23	21	17	32	30	20	39	32	14	14	19	20	20	28	34	18	53	59	9	20	13	19	24	41	21	20	33	29	14
leuB	leuB	22	14	13	20	28	34	24	39	39	33	15	28	15	17	32	33	21	57	53	27	21	23	23	20	55	40	18	50	39	21
leuA	leuA	16	28	17	26	24	26	26	35	26	39	22	21	19	26	24	34	21	33	21	24	16	23	32	39	33	22	25	35	20	24
leuL	leuL	38	32	25	28	19	28	27	40	44	26	16	28	18	23	15	34	40	36	30	27	29	14	17	25	17	17	19	27	13	17
leuO	leuO	13	34	16	7	61	35	16	161	163	26	6	24	13	18	87	97	14	268	302	26	17	32	29	14	159	79	19	222	98	30
ilvI	ilvI	38	64	52	53	47	54	53	54	63	52	36	48	40	58	61	48	45	74	74	41	53	41	52	60	68	46	38	58	62	41
ilvH	ilvH	21	32	45	53	42	35	46	53	40	46	46	44	26	41	46	38	57	82	72	24	37	37	48	39	70	49	39	57	35	39
fruR	fruR	50	65	63	63	110	92	86	88	88	78	61	69	49	50	99	103	72	145	136	56	58	81	59	60	118	89	51	113	102	57
mraZ	mraZ	599	617	582	564	451	469	643	589	462	628	520	505	483	671	422	470	749	531	442	651	595	508	565	674	592	470	481	538	512	547
mraW	mraW	264	283	261	249	338	293	386	408	401	300	266	271	240	311	427	358	249	434	482	254	281	279	278	270	478	323	308	427	343	246
ftsL	ftsL	92	84	84	100	54	68	91	85	63	74	94	91	86	102	58	67	77	67	66	60	92	68	101	72	71	54	82	84	56	74
ftsI	ftsI	1503	1320	1379	1456	848	757	1479	1196	924	1160	1186	1091	1015	1304	683	1034	1977	1246	944	1500	1480	908	1244	1594	1072	698	927	1118	1001	845
murE	murE	172	171	158	190	139	131	208	213	160	146	181	206	178	197	154	145	181	188	136	117	200	183	190	221	174	112	150	152	151	105
murF	murF	116	129	138	132	118	134	187	171	168	110	145	153	155	179	146	95	127	170	173	92	141	159	168	141	147	104	120	185	171	90
mraY	mraY	115	138	138	125	180	175	214	214	234	122	139	188	121	166	203	202	126	284	259	68	119	148	140	128	250	162	125	256	162	98
murD	murD	191	171	179	181	158	153	215	176	174	128	168	163	161	207	148	121	192	171	115	121	166	143	202	199	139	98	132	169	150	97
ftsW	ftsW	144	171	177	176	125	167	208	166	170	146	171	219	165	251	158	110	155	128	100	95	156	188	158	168	141	87	157	160	130	120
murG	murG	170	168	147	173	173	187	223	232	215	148	174	178	120	201	217	200	158	241	279	115	168	144	194	179	212	144	129	234	211	105
murC	murC	147	154	178	178	137	148	241	187	159	137	169	200	161	184	148	119	148	162	130	127	174	205	163	171	158	109	159	169	163	77
ddlB	ddlB	142	150	159	159	201	159	175	225	219	146	148	160	137	168	246	228	145	328	307	105	169	160	144	163	309	191	137	302	210	99
ftsQ	ftsQ	126	122	121	135	83	112	179	124	117	107	127	156	126	155	124	114	119	119	103	112	109	146	107	149	114	73	95	102	123	64
ftsA	ftsA	246	244	245	206	195	213	282	270	232	209	254	228	232	293	259	199	222	216	198	177	260	252	267	285	213	174	220	218	223	174
ftsZ	ftsZ	197	166	212	172	179	195	248	246	217	183	212	243	197	251	200	178	190	187	176	162	194	247	256	237	194	133	204	180	198	117
lpxC	lpxC	976	885	1011	990	739	904	1235	1022	1021	959	977	948	899	1102	815	762	968	906	724	865	933	957	1051	989	821	707	877	914	889	821
SL1344_0135	SL1344_0135	92	97	83	92	75	91	119	91	82	90	90	98	77	94	105	87	90	75	58	51	87	102	100	101	101	66	73	99	102	68
secA	secA	299	358	349	340	311	353	547	395	378	330	421	395	363	442	383	306	319	275	211	264	338	414	382	352	305	254	331	303	269	248
mutT	mutT	42	43	41	52	44	41	62	44	36	44	37	44	58	56	54	44	51	45	31	34	51	52	52	48	53	52	52	54	54	57
yacG	yacG	23	25	30	27	18	39	34	42	22	24	24	23	24	23	35	18	16	22	23	19	32	40	32	29	34	25	29	29	22	17
yacF	yacF	45	57	43	66	49	59	76	56	44	36	53	63	53	59	38	53	51	57	48	31	60	61	60	52	37	47	49	64	62	40
coaE	coaE	57	74	73	56	61	63	83	54	61	75	64	80	59	80	66	50	76	68	48	55	59	59	83	74	63	66	56	63	73	62
guaC	guaC	436	428	407	425	371	440	547	399	350	341	466	531	486	542	393	360	417	307	250	284	463	481	482	474	377	290	412	387	344	263
pilC	pilC	12	13	16	17	14	15	9	15	7	14	9	9	6	12	24	10	14	13	26	9	13	10	17	13	17	15	5	19	4	8
pilB	pilB	2	15	10	2	32	13	8	45	51	14	4	3	7	1	40	43	4	86	80	10	8	9	11	5	47	45	5	34	38	12
pilA	pilA	2	3	2	2	2	2	1	2	2	3	0	0	1	2	3	6	2	8	5	2	0	2	4	1	8	4	2	6	5	0
nadC	nadC	17	32	35	33	34	38	33	38	24	32	27	37	37	36	39	38	32	44	32	22	34	27	36	25	45	29	21	40	29	33
ampD	ampD	29	29	30	39	27	25	23	38	23	24	19	36	29	32	19	36	39	30	28	31	31	29	28	35	32	31	22	31	28	31
ampE	ampE	38	53	42	44	38	60	49	63	36	48	55	49	45	46	32	44	48	51	43	39	42	50	51	34	47	37	37	46	53	35
SL1344_0148	SL1344_0148	24	26	24	21	34	21	34	37	41	38	26	27	24	29	53	37	29	60	52	23	16	14	33	34	38	37	21	43	46	32
SL1344_0149	SL1344_0149	9	14	8	17	14	13	13	17	13	20	6	10	12	10	10	12	11	22	15	10	8	11	15	20	18	14	12	11	10	12
aroP	aroP	45	52	44	62	64	61	52	75	67	66	46	71	52	68	83	74	45	73	75	53	52	45	66	66	86	60	51	74	67	56
pdhR	pdhR	653	637	711	748	506	530	684	535	416	748	665	688	616	823	511	558	765	548	320	628	637	542	602	699	520	467	476	401	430	623
aceE	aceE	724	696	778	659	723	912	1052	881	835	835	860	961	827	1019	965	669	626	782	640	647	645	757	776	664	666	588	558	631	607	538
aceF	aceF	609	537	612	558	453	627	817	673	498	573	686	701	584	663	561	408	392	492	341	400	442	543	556	476	426	387	395	407	374	398
lpdA	lpdA	704	741	782	784	497	782	970	801	716	731	824	835	793	906	525	480	516	589	510	596	611	708	800	646	418	487	529	540	543	476
SL1344_0155	SL1344_0155	6	5	1	5	4	0	9	3	7	2	7	3	5	6	2	7	3	2	3	2	6	5	5	1	2	5	2	3	5	5
SL1344_0156	SL1344_0156	6	8	11	14	10	7	11	10	18	13	9	13	9	11	16	16	8	18	23	6	13	11	7	8	20	16	7	25	15	7
yacH	yacH	21	22	21	30	20	25	26	36	23	37	22	27	27	30	30	23	29	44	44	11	25	27	26	35	26	25	9	35	29	29
acnB	acnB	117	111	135	134	81	106	142	180	127	121	106	132	114	145	91	91	90	116	107	76	74	111	129	109	106	68	92	133	131	76
SL1344_0160	SL1344_0160	24	22	15	22	24	27	20	23	18	15	16	15	16	20	21	25	21	32	26	15	19	28	22	25	30	31	21	26	23	14
yacL	yacL	46	56	45	51	35	31	52	38	25	47	48	57	42	48	38	37	53	42	35	31	57	33	56	54	51	36	36	30	26	40
kdgT	kdgT	7	11	10	4	15	25	10	19	21	18	13	21	22	15	31	24	19	29	43	9	23	12	17	17	31	25	13	30	20	9
SL1344_0163	SL1344_0163	13	17	12	13	20	14	7	44	38	11	19	29	20	24	44	32	19	55	68	12	20	26	26	16	46	32	15	60	30	14
pdxAb	pdxAb	21	20	19	29	23	26	22	37	28	17	19	29	23	32	28	28	27	30	38	22	22	32	42	28	34	10	23	28	29	27
SL1344_0165	SL1344_0165	77	66	62	64	67	77	95	81	67	72	84	74	68	113	81	65	56	71	58	60	69	87	90	82	45	64	64	71	70	71
speD	speD	168	176	155	172	172	173	244	174	171	120	173	243	176	176	193	135	121	125	136	103	183	237	257	158	185	112	214	176	163	110
speE	speE	156	154	176	159	142	160	195	180	150	117	127	149	147	178	182	148	136	167	124	120	151	186	202	144	139	124	157	168	147	102
SL1344_0168	SL1344_0168	57	45	69	50	49	46	70	53	54	59	53	57	44	83	54	63	53	61	51	41	49	56	54	77	49	44	45	52	53	45
cueO	cueO	36	32	37	25	34	33	36	31	43	40	50	57	67	71	70	42	33	50	38	45	50	57	53	51	55	36	37	30	36	33
gcd	gcd	93	98	105	91	107	132	132	190	165	127	121	168	130	122	152	145	75	194	154	82	79	149	138	91	127	119	85	139	141	86
hpt	hpt	254	248	279	247	253	216	349	284	215	252	287	324	252	282	262	255	251	236	175	220	245	264	270	257	236	228	223	246	235	195
yadF	yadF	594	535	619	605	424	563	762	677	663	514	686	646	613	732	467	540	611	584	516	460	710	681	750	794	461	529	606	746	707	555
yadG	yadG	25	31	38	21	43	49	43	57	86	39	27	60	33	43	106	59	28	85	110	34	32	35	43	32	75	57	35	72	61	32
yadH	yadH	34	38	39	33	59	72	50	59	82	44	45	42	40	39	69	59	38	76	70	29	46	46	60	40	80	52	30	77	49	24
stiH	stiH	30	33	27	36	65	41	44	74	84	46	28	38	32	42	65	81	27	117	108	34	32	26	33	28	109	53	25	99	79	31
stiC	stiC	16	18	13	16	17	26	13	32	26	20	22	18	13	22	27	20	20	47	42	31	17	20	21	19	42	27	13	39	34	24
stiB	stiB	2	5	3	7	11	11	4	11	16	7	2	7	2	4	13	23	3	28	32	10	3	7	12	4	25	12	5	25	16	5
stiA	stiA	7	9	9	9	12	9	6	14	10	8	5	9	6	12	16	15	6	20	15	7	11	6	8	17	18	7	7	12	10	8
yadI	yadI	9	6	7	5	10	6	10	10	3	8	6	9	0	6	10	16	9	18	7	8	11	5	6	11	15	6	3	13	15	9
yadE	yadE	69	83	79	81	69	92	111	101	78	99	81	89	78	89	92	89	84	86	76	69	71	76	82	81	86	63	60	80	77	89
panD	panD	115	106	106	106	94	106	143	126	107	100	124	137	104	120	100	107	131	117	101	105	117	151	153	132	111	113	120	109	149	101
panC	panC	62	50	41	44	52	51	79	60	45	45	64	59	45	61	48	38	47	56	44	34	56	50	67	52	49	65	54	38	58	32
panB	panB	41	45	45	44	43	52	74	57	47	31	45	55	39	61	39	32	45	62	37	22	37	51	32	40	49	45	40	49	43	49
folK	folK	37	38	45	39	28	56	57	57	46	44	53	64	53	44	54	55	39	56	31	33	53	45	61	53	45	43	50	56	49	34
pcnB	pcnB	383	342	386	397	258	357	474	430	320	368	395	397	358	441	320	353	386	308	279	303	405	381	400	464	271	281	377	347	360	313
yadB	yadB	63	68	81	70	56	60	81	88	82	68	71	81	60	80	64	50	52	52	45	55	62	71	65	78	70	40	53	69	75	49
dksA	dksA	1860	2076	1820	2143	1435	855	1953	1665	1347	1783	1771	1920	1649	2296	1328	665	1222	1331	904	1089	1521	1777	1475	1894	1276	584	1527	1351	1286	1473
sfsA	sfsA	57	41	44	65	42	49	59	68	62	46	53	62	50	66	46	47	64	71	57	41	51	54	61	59	63	39	49	72	53	42
ligT	ligT	45	43	44	54	31	25	58	51	45	48	34	43	35	47	33	32	41	34	36	45	45	33	48	48	46	41	28	54	48	37
hrpB	hrpB	146	116	115	128	91	111	151	125	109	122	144	121	98	126	119	96	129	133	90	109	118	110	142	143	151	124	74	143	114	107
mrcB	mrcB	196	207	234	209	143	180	307	274	266	231	266	265	236	277	195	213	243	231	169	202	252	217	257	233	206	175	204	228	236	170
fhuA	fhuA	1265	1259	1216	1176	1338	1442	1711	1470	1291	1242	906	957	842	977	1247	1023	948	1008	783	691	1080	1126	1135	1157	1264	952	1051	1114	1035	780
fhuC	fhuC	103	123	112	138	117	131	162	140	126	121	100	102	94	103	132	98	88	99	75	71	99	137	115	111	113	98	115	114	93	113
fhuD	fhuD	108	119	135	103	133	123	180	139	136	120	87	100	93	78	105	94	85	104	83	70	104	122	134	134	134	92	94	113	110	86
fhuB	fhuB	296	310	301	346	346	295	396	405	312	294	197	241	229	259	305	244	249	343	280	173	265	234	289	287	369	237	213	338	274	177
stfA	stfA	5	6	6	0	6	2	4	7	9	8	5	7	5	5	10	10	0	12	14	3	3	4	6	4	13	12	3	9	8	4
stfC	stfC	15	24	22	19	27	24	10	36	29	19	21	15	11	13	41	30	26	55	61	14	15	13	25	29	38	31	13	41	33	11
stfD	stfD	5	4	5	4	2	2	3	5	9	9	5	2	4	2	6	8	5	9	14	4	2	3	4	6	10	5	5	5	5	5
stfE	stfE	1	0	1	1	1	3	0	0	4	2	1	0	0	1	4	0	1	6	7	2	2	2	2	2	1	3	2	2	1	1
stfF	stfF	1	1	1	0	2	5	1	2	1	0	2	1	2	0	3	3	4	6	4	1	2	1	2	2	8	1	4	1	1	0
stfG	stfG	5	4	1	4	5	6	2	6	4	0	2	5	3	2	5	10	0	15	10	0	2	6	2	2	10	6	0	5	9	3
SL1344_0202	SL1344_0202	49	42	54	48	32	44	47	49	46	40	39	34	34	45	53	50	57	60	36	40	44	28	38	51	57	38	31	47	51	41
hemL	hemL	148	111	142	143	137	148	173	135	160	131	142	152	126	141	152	161	141	189	139	122	164	153	149	139	163	132	123	153	157	110
clcA	clcA	51	61	72	63	87	68	67	76	93	51	40	70	45	57	93	87	45	110	117	47	57	51	50	53	117	72	31	109	82	34
yadR	yadR	792	791	799	885	589	646	811	624	461	756	684	721	659	731	536	664	641	428	316	504	740	706	745	817	644	593	641	578	584	630
yadS	yadS	76	72	96	93	99	98	135	129	117	82	92	91	85	101	100	86	84	101	107	65	86	84	112	93	119	108	90	124	104	94
btuF	btuF	28	30	29	33	28	25	45	37	36	33	36	36	39	34	38	28	25	36	27	30	31	40	46	30	32	17	25	31	40	23
mtn	mtn	90	97	113	111	94	69	116	84	72	73	99	98	95	110	87	63	71	85	67	56	98	93	92	93	72	45	74	94	77	59
dgt	dgt	22	38	17	38	38	33	46	35	49	47	27	34	21	57	40	33	29	41	31	38	30	26	34	38	51	36	31	45	28	32
htrA	htrA	110	113	133	125	114	123	196	162	121	185	105	122	110	135	103	83	110	112	101	144	71	134	116	114	95	91	137	115	102	116
cdaR	cdaR	7	14	15	11	13	17	12	19	22	10	6	10	10	12	22	14	10	23	20	8	11	10	15	9	27	20	7	28	12	9
yaeH	yaeH	119	114	123	156	77	83	121	108	83	145	124	152	127	151	108	91	144	120	83	138	121	129	137	130	101	106	123	139	111	162
SL1344_0213	SL1344_0213	78	75	107	103	81	111	136	128	130	172	63	105	90	153	101	107	139	114	120	147	72	69	98	128	117	72	92	117	111	141
dapD	dapD	140	142	151	140	122	127	179	146	126	149	169	150	177	196	107	116	120	151	111	141	153	141	178	165	154	123	175	132	125	155
glnD	glnD	57	64	59	54	79	58	93	103	86	63	76	81	62	80	100	96	65	131	109	48	74	83	78	58	103	82	69	107	87	58
map	map	221	192	197	202	166	172	219	212	204	192	174	178	189	192	205	201	203	211	170	186	186	185	226	189	211	151	183	208	212	173
rpsB	rpsB	1819	1614	1801	1896	1711	1898	2538	1905	1670	1545	1944	1922	1701	2035	1653	1200	1276	1607	1324	1556	1739	2115	2139	1690	1473	1407	1935	1439	1637	1434
tsf	tsf	1562	1307	1563	1479	1323	1512	2252	1579	1436	1455	1696	1592	1412	1700	1303	1176	1162	1272	1037	1214	1561	1552	1553	1628	1181	1064	1472	1172	1186	1113
pyrH	pyrH	237	259	233	241	207	281	347	265	229	233	287	277	246	315	289	243	229	232	173	206	245	257	276	235	255	281	248	244	199	204
frr	frr	889	907	846	873	732	822	1261	790	704	769	963	1083	903	1056	778	638	712	709	560	847	898	1053	1104	844	655	716	971	680	722	620
dxr	dxr	72	85	106	112	78	101	135	108	85	93	113	104	132	138	87	91	87	87	79	81	126	124	121	129	76	80	122	102	82	86
uppS	uppS	162	155	166	162	155	197	246	168	139	171	217	198	170	211	208	148	159	124	123	144	179	197	193	175	152	132	163	165	151	125
cdsA	cdsA	247	290	291	283	225	289	343	277	277	295	271	273	295	347	306	214	218	210	166	204	230	270	296	263	266	191	240	207	232	201
yaeL	yaeL	346	362	356	419	343	357	465	391	381	382	376	429	375	475	377	334	394	346	255	301	363	404	377	405	403	299	342	360	370	295
yaeT	yaeT	488	532	517	486	421	617	740	613	619	526	603	698	530	605	603	491	477	568	476	411	511	613	643	559	534	501	504	575	509	390
hlpA	hlpA	360	369	392	440	308	460	611	433	409	339	504	582	460	567	391	326	357	369	351	306	417	590	605	400	358	369	534	409	387	264
lpxD	lpxD	461	416	444	444	392	504	541	544	497	432	472	553	480	579	437	403	453	464	367	418	443	532	558	499	415	335	414	510	485	372
fabZ	fabZ	152	188	157	148	154	204	241	165	163	167	173	224	168	188	145	130	121	147	108	117	187	184	192	149	129	159	166	151	149	131
lpxA	lpxA	298	268	315	326	251	332	416	336	277	292	383	340	297	348	273	279	305	301	225	264	319	333	382	384	245	238	324	287	311	232
lpxB	lpxB	264	250	282	264	186	233	332	281	265	271	283	316	255	327	224	208	281	206	161	208	261	251	260	309	214	202	253	244	236	194
rnhB	rnhB	73	85	84	72	68	78	95	74	63	51	76	105	75	78	65	56	62	68	48	53	72	78	84	83	72	44	72	62	56	49
dnaE	dnaE	425	366	393	418	462	437	470	593	577	355	408	394	321	445	482	532	369	709	694	346	378	406	447	458	649	431	352	605	554	276
accA	accA	168	133	149	132	128	159	195	161	138	121	137	166	153	166	102	139	137	183	138	113	163	170	149	162	142	96	144	145	180	81
SL1344_0234	SL1344_0234	95	87	98	82	142	121	98	160	166	104	97	100	71	89	135	172	74	271	227	78	71	88	115	100	210	118	80	162	155	70
ldcC	ldcC	129	110	146	118	151	165	154	190	192	116	99	140	88	122	140	121	116	237	180	136	117	151	138	130	178	132	113	157	146	98
yaeR	yaeR	52	52	48	53	60	61	84	69	60	48	52	56	51	50	51	45	50	59	44	52	57	53	60	44	58	61	55	50	57	38
mesJ	mesJ	165	153	140	133	256	213	176	284	294	148	147	162	131	154	257	278	134	400	394	137	118	201	197	142	341	246	140	268	263	119
rof	rof	73	104	95	67	84	98	150	113	114	76	108	115	106	108	78	118	105	108	118	98	104	117	138	105	99	80	119	90	87	52
yaeP	yaeP	153	189	211	195	165	144	183	129	83	203	155	193	185	221	126	157	171	120	67	167	156	179	174	200	155	151	156	106	156	221
yaeQ	yaeQ	68	58	76	69	76	78	104	89	70	54	52	75	57	75	70	64	63	90	58	76	68	58	65	61	81	69	76	67	92	66
yaeJ	yaeJ	37	33	43	32	78	87	55	78	68	44	29	55	51	46	59	53	26	110	79	54	48	76	56	35	100	64	48	75	73	34
cutF	cutF	127	153	105	124	172	165	171	207	160	134	126	207	136	109	206	156	107	202	172	142	124	185	183	118	203	146	152	190	181	117
proS	proS	482	506	503	483	587	653	646	716	645	436	550	600	539	570	583	477	366	650	477	387	488	572	594	462	615	493	484	574	492	364
SL1344_0244	SL1344_0244	192	245	256	139	231	237	219	275	242	146	188	235	209	164	203	192	158	281	199	167	173	235	191	169	260	187	151	215	198	134
rcsF	rcsF	147	165	166	128	263	283	185	290	251	154	137	232	162	141	262	249	130	346	246	136	160	201	218	138	306	253	138	224	249	138
metQ	metQ	353	386	415	363	474	590	555	527	508	369	460	547	438	460	442	469	323	528	330	337	382	475	475	439	427	451	365	435	385	301
yaeE	yaeE	179	206	190	165	235	293	226	320	234	178	184	240	181	189	200	253	191	343	222	181	181	268	211	171	335	196	186	254	208	153
abc	abc	498	578	533	451	834	810	618	847	698	466	493	754	510	514	661	727	439	977	745	560	491	718	641	475	922	789	490	627	580	397
yaeD	yaeD	168	221	210	180	322	287	304	327	278	200	194	270	193	174	262	249	160	417	299	195	176	265	261	199	339	264	190	242	251	168
dkgB	dkgB	264	269	255	232	519	413	307	606	553	290	275	353	187	192	449	553	259	834	748	328	243	315	330	252	673	419	211	516	403	224
yafC	yafC	167	197	202	184	331	367	216	446	398	224	183	238	152	121	252	367	158	596	430	292	228	216	238	189	425	287	154	280	263	122
SL1344_0252	SL1344_0252	199	223	205	157	423	397	244	560	497	230	210	276	166	136	381	425	201	730	548	307	199	256	287	188	629	337	149	450	330	159
yafD	yafD	127	120	113	126	220	193	151	255	253	105	138	167	96	97	186	220	132	330	267	143	132	137	162	134	259	153	90	199	175	93
yafE	yafE	148	158	156	141	250	266	170	307	328	186	135	203	124	100	241	294	158	439	313	164	161	210	208	142	352	217	145	260	217	122
dniR	dniR	886	820	811	906	817	829	964	1020	943	830	828	832	751	870	755	857	972	1234	870	885	939	900	894	1039	1010	826	797	887	870	696
gloB	gloB	116	122	96	96	171	150	100	200	178	108	106	141	86	87	165	204	91	284	226	134	102	133	154	100	209	127	82	147	117	72
yafS	yafS	96	99	87	71	130	139	133	185	158	80	85	107	79	71	98	115	107	204	122	104	96	97	95	103	175	91	64	119	94	81
rnhA	rnhA	73	97	101	94	121	111	115	158	90	101	85	112	83	99	92	92	94	156	127	107	96	102	86	108	131	92	64	85	125	77
dnaQ	dnaQ	169	137	146	150	165	209	187	233	200	149	132	183	110	141	151	189	145	274	204	172	159	185	156	145	224	185	138	155	158	101
sciA	sciA	107	82	83	99	160	144	116	178	166	117	93	104	64	77	115	179	96	227	167	104	119	113	100	91	186	116	81	136	120	59
sciB	sciB	80	81	61	73	86	88	66	126	118	85	67	80	42	47	81	120	83	154	114	68	83	72	68	81	124	84	44	85	89	68
sciC	sciC	80	105	72	58	160	141	127	234	238	95	97	114	72	71	123	180	74	323	259	120	102	103	133	111	221	127	65	164	143	71
sciD	sciD	16	19	21	16	22	22	19	33	31	21	16	12	11	21	13	33	20	59	42	20	24	24	26	24	40	18	13	32	23	14
sciE	sciE	45	34	50	30	49	76	55	70	75	37	42	39	36	19	43	61	33	85	63	47	44	38	51	39	62	40	36	46	48	27
sciF	sciF	55	36	45	57	77	64	52	86	68	54	37	50	26	31	49	76	46	91	94	44	67	40	52	52	76	42	29	78	40	32
sciG	sciG	84	96	69	84	184	203	92	304	312	97	80	103	55	78	199	229	83	513	409	93	88	108	113	90	322	196	55	309	197	72
sciH	sciH	9	9	9	4	5	6	10	10	11	10	14	11	10	6	12	9	6	12	21	6	12	5	11	7	19	7	6	7	7	1
sciI	sciI	44	58	25	24	146	95	35	183	213	60	41	41	25	37	179	196	32	302	341	62	46	54	60	31	265	166	36	198	154	38
sciJ	sciJ	6	3	5	9	19	10	8	13	23	9	9	10	5	9	24	19	9	35	28	11	4	13	10	4	29	20	5	19	18	4
sciK	sciK	11	14	9	8	27	22	9	19	29	8	7	11	6	6	54	42	5	47	30	9	7	11	7	11	37	33	7	36	17	7
SL1344_0272	SL1344_0272	7	13	10	10	14	7	5	11	11	6	8	9	7	7	11	17	10	14	15	7	10	12	10	13	15	13	7	13	10	9
SL1344_0273	SL1344_0273	3	3	1	5	5	4	5	8	2	1	4	2	1	4	7	8	1	8	7	10	3	2	2	2	6	3	3	4	6	4
sciK1	sciK1	4	8	10	5	10	7	5	15	12	3	4	3	3	4	14	16	1	30	16	5	5	4	10	2	28	12	5	24	7	6
sciN	sciN	8	7	5	2	2	4	8	12	12	6	6	4	4	5	8	9	7	10	6	2	4	10	1	3	13	5	2	7	6	7
sciO	sciO	8	9	9	11	23	8	9	19	19	9	4	17	2	7	24	27	7	32	31	11	15	13	14	7	28	13	9	14	18	7
sciP	sciP	6	20	13	6	18	16	15	18	19	13	8	10	9	13	14	16	6	29	18	10	14	12	13	6	17	12	5	11	19	8
sciQ	sciQ	2	10	11	9	14	14	13	15	18	7	6	9	5	8	16	9	11	28	16	10	12	8	7	9	23	13	12	19	11	5
sciR	sciR	8	7	7	7	6	7	3	5	6	1	2	6	1	4	5	4	4	15	14	3	0	5	5	4	11	9	1	8	6	4
sciS	sciS	29	43	33	28	73	57	47	96	106	39	36	37	29	41	88	102	22	177	177	36	45	48	49	41	134	60	24	104	86	27
sciT	sciT	8	2	5	3	4	7	2	7	6	5	5	6	2	3	5	13	6	20	15	5	3	10	4	4	13	6	5	18	8	4
sciU	sciU	5	9	15	10	11	15	12	15	15	11	8	8	10	9	21	13	19	25	27	11	9	12	12	10	22	14	15	11	18	11
sciV	sciV	8	8	10	8	9	14	7	13	13	11	9	9	9	15	12	20	8	28	13	5	11	6	10	3	15	15	12	13	9	9
vgrS	vgrS	8	42	14	9	116	86	23	92	128	25	14	26	17	7	133	197	18	210	261	28	16	62	55	12	226	138	13	152	123	27
sciW	sciW	12	13	14	11	16	11	11	10	17	13	7	5	6	10	15	19	11	18	25	5	10	13	7	6	17	15	4	20	14	6
SL1344_0286	SL1344_0286	112	106	89	77	239	180	105	253	279	143	98	102	82	111	292	325	103	519	539	130	98	90	122	97	495	279	83	354	276	124
SL1344_0286A	SL1344_0286A	25	38	32	29	62	43	32	43	51	33	21	24	29	27	45	63	30	87	76	37	37	47	36	28	87	64	30	61	33	32
SL1344_0286B	SL1344_0286B	81	87	74	75	71	55	83	80	90	76	64	78	65	78	89	96	72	110	90	71	80	63	79	71	126	98	51	93	85	71
sciX	sciX	5	5	11	6	13	10	6	11	9	5	9	9	3	4	15	9	5	16	11	10	6	8	12	12	9	12	7	11	7	6
sciY	sciY	7	5	7	5	13	13	9	11	7	6	4	6	7	5	13	13	4	20	13	9	7	6	7	8	13	8	8	7	14	6
SL1344_0291	SL1344_0291	2	10	0	4	7	7	3	2	11	5	2	3	2	5	3	6	5	12	4	4	2	5	1	1	4	6	1	5	5	3
SL1344_0292	SL1344_0292	0	1	5	0	2	4	3	0	2	3	2	1	3	0	4	3	1	4	7	1	1	3	1	0	2	3	1	3	3	3
SL1344_0293	SL1344_0293	4	1	3	4	0	0	1	1	0	0	1	0	2	4	3	3	1	0	1	2	4	2	2	0	5	2	2	2	4	3
SL1344_0294	SL1344_0294	0	1	0	1	2	1	1	2	3	0	1	1	1	0	1	4	0	6	5	4	1	2	2	0	13	6	1	5	1	1
safA	safA	11	9	8	3	11	9	14	11	8	6	10	9	3	8	11	10	10	2	8	5	4	4	6	15	8	7	7	7	5	10
safB	safB	10	9	5	17	14	12	15	28	21	8	11	14	12	15	18	13	15	25	23	15	19	8	7	13	23	10	9	21	10	13
safC	safC	48	46	42	39	59	60	63	69	83	48	39	47	34	41	63	87	51	97	102	30	62	50	56	46	71	54	38	69	67	48
safD	safD	19	17	12	14	12	16	16	15	7	16	9	17	10	21	15	17	15	9	12	4	16	13	17	15	13	8	14	16	19	12
ybeJ	ybeJ	12	8	11	6	18	16	18	17	14	13	8	9	10	12	23	17	12	22	12	10	7	6	14	15	17	13	12	23	16	13
sinR	sinR	17	29	21	30	22	36	29	31	34	25	11	26	19	14	29	20	29	30	29	17	15	16	20	22	40	21	19	20	24	12
SL1344_0301	SL1344_0301	7	7	5	11	12	13	15	4	5	20	8	12	8	18	9	7	10	9	13	18	8	2	10	17	3	11	18	11	6	9
pagN	pagN	18	37	54	63	29	40	66	43	45	94	17	50	31	56	45	51	36	35	35	84	18	58	66	50	51	28	51	40	43	80
sciZ	sciZ	16	9	14	5	24	16	19	19	12	14	18	8	17	19	12	16	17	14	10	12	13	24	10	22	12	14	15	14	12	15
yafV	yafV	49	55	46	56	40	42	40	53	42	49	40	36	43	41	40	43	55	64	56	39	60	56	53	72	51	37	48	77	43	34
fadE	fadE	73	64	53	65	65	73	68	86	83	70	61	74	61	59	72	74	72	110	105	38	59	58	74	83	92	72	41	98	67	61
gmhA	gmhA	103	122	113	95	182	158	132	179	224	119	105	126	100	134	274	212	106	292	317	106	118	129	155	117	316	187	123	235	178	125
yafJ	yafJ	78	86	78	78	68	66	101	74	61	49	72	77	71	75	93	57	70	65	39	64	79	64	90	78	71	57	76	86	77	75
yafK	yafK	131	123	136	137	112	151	221	123	132	133	156	132	142	174	161	96	132	100	101	113	150	147	160	174	117	122	169	117	133	120
dbh	dbh	84	64	71	70	68	77	85	88	77	65	72	78	76	89	72	93	110	81	91	75	86	78	87	106	83	82	64	75	79	70
SL1344_0310	SL1344_0310	14	20	9	31	15	35	21	28	23	19	15	26	18	19	34	27	17	53	28	20	20	25	17	19	45	19	24	27	15	12
prfH	prfH	15	11	14	8	15	18	9	15	16	10	12	16	25	17	10	14	16	12	6	11	16	12	19	16	17	9	9	10	14	15
pepD	pepD	205	205	236	194	208	259	281	211	206	194	217	228	195	249	223	211	202	174	169	177	221	250	239	235	201	202	229	203	226	140
gpt	gpt	200	230	240	235	218	195	301	212	174	194	212	232	214	267	196	162	177	172	119	142	227	202	225	236	229	166	162	170	188	171
frsA	frsA	89	88	85	78	83	82	86	75	95	77	61	76	61	109	95	82	93	100	91	68	78	78	85	89	103	94	84	125	86	66
crl	crl	161	174	191	177	165	140	189	182	175	183	178	197	159	186	184	134	134	187	167	140	175	172	182	222	218	142	129	197	164	137
phoE	phoE	24	15	24	16	22	24	26	18	20	14	10	22	26	26	17	27	20	35	28	24	29	23	27	24	30	33	19	22	18	26
proB	proB	107	84	101	100	73	90	134	111	110	103	92	97	90	109	94	95	79	126	100	84	85	98	122	104	90	70	85	118	137	81
proA	proA	96	109	115	124	120	106	182	111	120	119	125	144	141	151	110	102	98	109	128	115	135	118	138	138	110	104	126	133	140	103
SL1344_0319	SL1344_0319	3	8	9	7	14	13	15	17	12	6	5	7	9	14	7	10	6	16	11	3	3	4	9	10	16	12	6	10	8	8
dhaF	dhaF	1	6	5	2	3	3	2	7	5	4	1	4	1	2	10	7	1	9	5	3	3	4	7	1	6	4	2	4	5	0
SL1344_0322	SL1344_0322	24	18	25	20	17	14	23	16	15	17	19	21	21	22	19	17	24	12	10	7	12	23	16	22	19	9	20	12	17	17
SL1344_0323	SL1344_0323	3	4	3	7	10	6	5	9	21	6	6	6	6	5	6	16	5	22	26	9	3	7	1	5	15	13	8	16	7	4
leuC2	leuC2	8	31	14	16	69	37	25	74	84	15	16	12	6	14	73	82	18	132	180	30	22	44	44	34	128	74	24	94	79	19
leuD2	leuD2	8	15	11	10	17	18	19	14	18	8	11	12	4	9	20	20	12	30	30	4	7	16	12	15	28	17	4	12	12	8
SL1344_0326	SL1344_0326	3	6	4	9	13	7	9	11	18	6	5	5	2	5	17	15	4	25	29	4	2	4	6	5	14	11	3	24	10	3
SL1344_0327	SL1344_0327	22	22	19	24	21	26	26	27	24	22	12	18	20	33	25	34	15	45	40	19	23	17	24	24	43	24	15	28	35	19
SL1344_0328	SL1344_0328	22	20	23	18	19	26	21	32	28	24	14	23	25	24	23	24	29	42	37	15	21	15	23	29	48	23	13	28	24	20
SL1344_0329	SL1344_0329	3	8	2	4	5	0	7	5	17	3	2	3	6	5	9	10	1	15	22	5	2	3	4	3	10	8	2	12	8	3
SL1344_0330	SL1344_0330	2	3	2	0	3	2	2	4	2	4	1	3	1	4	2	5	4	3	4	1	1	1	8	1	6	4	3	6	3	1
stbE	stbE	10	11	13	9	12	13	9	20	13	17	9	15	8	12	16	14	10	11	19	11	7	16	12	18	21	12	4	15	14	14
stbD	stbD	23	17	16	26	23	15	23	27	21	35	19	18	7	21	15	21	30	26	23	18	16	18	20	21	27	27	20	27	9	15
stbC	stbC	34	33	35	43	49	49	46	65	87	39	18	39	29	31	86	78	32	108	118	38	38	25	49	35	107	65	28	96	55	27
SL1344_0334	SL1344_0334	3	13	2	4	28	14	4	42	47	6	1	7	4	2	29	55	3	73	100	8	1	13	9	0	63	27	2	44	41	7
SL1344_0335	SL1344_0335	2	3	0	0	2	3	0	5	5	0	1	1	1	3	4	5	2	13	8	0	1	1	0	1	3	4	1	13	4	1
SL1344_0336	SL1344_0336	24	30	27	20	20	29	28	31	19	18	12	18	25	19	24	38	20	37	24	16	24	26	31	21	29	28	13	34	19	16
SL1344_0337	SL1344_0337	5	9	11	9	5	3	12	12	8	5	7	13	9	12	7	9	5	7	11	6	10	15	5	11	9	10	2	6	14	11
SL1344_0338	SL1344_0338	23	24	20	20	64	41	21	78	77	23	23	18	26	20	70	54	32	123	94	27	25	27	38	19	80	29	21	87	50	21
SL1344_0339	SL1344_0339	50	47	45	50	55	50	43	53	44	33	51	61	44	56	66	44	44	46	35	45	54	51	66	55	77	47	42	63	39	38
SL1344_0340	SL1344_0340	16	13	10	7	7	6	14	17	15	8	13	17	11	10	17	12	7	8	10	4	17	11	18	8	17	8	7	8	11	6
SL1344_0341	SL1344_0341	4	5	4	6	17	12	5	10	24	1	4	2	1	3	22	23	1	28	44	4	8	4	7	2	28	13	2	20	7	4
SL1344_0342	SL1344_0342	2	6	2	7	5	3	6	5	5	4	2	4	6	4	9	6	5	10	7	0	1	2	4	5	5	5	1	4	1	5
SL1344_0343	SL1344_0343	2	7	5	6	8	8	5	10	9	10	5	9	3	7	4	6	5	5	6	6	7	4	6	6	5	11	6	11	6	5
SL1344_0344	SL1344_0344	3	9	7	6	11	6	6	7	5	13	7	8	8	7	6	8	8	3	15	7	7	6	6	5	6	11	6	13	12	1
SL1344_0345	SL1344_0345	17	14	7	12	50	34	9	81	107	17	9	20	13	13	62	74	9	183	178	14	15	12	21	9	118	51	7	126	77	15
SL1344_0346	SL1344_0346	10	43	20	10	91	64	25	114	150	24	14	15	23	20	142	134	20	247	277	29	22	37	34	16	224	88	12	156	112	20
SL1344_0347	SL1344_0347	1	6	6	7	3	7	3	3	18	2	1	0	0	1	4	8	6	16	14	3	3	5	3	1	6	2	1	12	2	2
SL1344_0348	SL1344_0348	5	12	6	7	24	13	9	22	24	8	10	19	10	12	16	18	15	30	52	9	6	9	22	7	39	28	12	30	19	9
SL1344_0349	SL1344_0349	10	9	6	11	5	10	9	7	9	6	8	3	7	10	11	7	7	8	9	4	6	12	7	11	9	6	2	10	11	1
SL1344_0350	SL1344_0350	11	6	3	6	7	9	11	4	4	6	12	4	4	7	6	8	9	8	4	10	12	5	9	1	3	7	6	8	2	2
SL1344_0351	SL1344_0351	24	27	18	25	29	28	23	32	51	25	16	20	21	23	46	46	28	54	66	19	21	18	33	23	47	42	26	52	47	25
mod	mod	88	75	94	88	92	97	113	117	119	103	102	99	92	116	118	123	71	129	103	74	107	101	113	99	124	95	102	111	110	81
res	res	84	113	91	95	112	152	129	135	146	93	99	117	95	120	153	137	69	154	169	73	87	131	125	91	153	94	105	147	171	69
SL1344_0354	SL1344_0354	11	14	5	9	38	17	11	50	62	4	8	11	13	11	47	31	7	114	101	6	7	16	13	3	70	29	4	76	58	6
SL1344_0355	SL1344_0355	10	10	17	8	30	21	19	42	45	13	5	12	15	15	35	42	9	72	95	5	10	12	13	16	49	39	13	44	31	19
SL1344_0356	SL1344_0356	16	16	15	19	14	13	24	29	29	23	15	24	14	20	25	25	20	36	41	11	23	20	28	21	33	23	16	27	30	15
SL1344_0357	SL1344_0357	1	5	1	2	6	7	11	6	5	3	4	7	5	4	2	2	5	9	7	6	9	2	2	7	11	1	2	8	9	6
SL1344_0358	SL1344_0358	63	85	76	100	87	87	110	118	84	106	55	67	66	71	65	76	95	67	65	74	88	70	70	116	86	84	94	122	109	91
foxA	foxA	45	32	45	48	37	48	59	55	45	44	32	41	33	32	55	43	60	39	32	37	41	38	29	35	49	55	50	45	47	30
yahN	yahN	24	23	25	23	16	30	35	28	13	29	16	16	22	23	26	22	20	14	27	19	29	28	29	22	24	28	20	28	21	29
yahO	yahO	8	24	15	15	13	21	18	16	16	35	15	30	20	26	14	30	14	17	16	30	19	14	21	23	24	22	13	20	17	20
prpR	prpR	6	13	6	8	28	20	6	29	33	13	7	4	10	8	46	37	4	49	84	13	8	12	19	6	56	25	4	32	26	12
prpB	prpB	5	8	4	5	7	5	7	8	9	8	1	1	14	8	10	8	4	13	11	2	7	2	7	12	9	6	4	6	7	3
prpC	prpC	5	5	3	9	11	5	5	14	21	9	6	7	9	5	8	11	10	15	13	3	8	5	12	8	6	12	4	15	8	8
prpD	prpD	4	12	3	7	11	4	9	17	25	9	3	8	7	9	9	21	9	27	17	7	6	7	8	3	23	14	5	28	23	6
prpE	prpE	3	9	8	10	31	19	18	28	37	10	15	17	5	9	26	25	10	52	65	10	12	26	13	13	50	24	13	52	32	9
hemB	hemB	128	109	128	161	133	121	173	175	155	113	151	182	150	182	131	116	132	143	121	110	139	175	146	146	124	92	157	131	118	95
yaiU	yaiU	83	104	96	116	95	81	105	121	139	120	78	93	70	95	110	116	113	147	132	92	93	88	108	100	152	99	78	131	108	108
yaiV	yaiV	13	12	10	11	23	14	12	13	23	17	12	18	10	16	28	21	10	28	28	7	14	8	12	12	25	24	19	21	10	13
ampH	ampH	48	39	47	37	48	50	58	50	61	55	50	52	53	59	50	61	60	58	54	47	55	46	56	60	60	46	41	64	52	47
sbmA	sbmA	24	37	53	61	48	62	59	62	58	66	46	55	54	70	49	53	48	43	40	36	39	56	70	61	62	51	54	52	50	51
yaiW	yaiW	31	23	30	29	24	21	49	31	34	32	24	35	23	25	34	37	32	29	31	28	21	32	28	41	43	25	30	30	24	24
yaiY	yaiY	5	6	7	7	16	11	8	17	10	8	5	6	5	11	12	10	8	13	16	6	1	14	5	10	14	8	6	15	7	6
yaiZ	yaiZ	31	39	43	34	36	27	40	34	21	41	28	37	34	44	41	38	35	55	35	26	37	31	29	45	53	29	33	32	33	27
ddlA	ddlA	105	100	118	115	76	113	143	106	93	110	105	137	100	128	116	108	114	90	70	84	101	124	143	105	124	88	119	116	89	89
SL1344_0376	SL1344_0376	11	15	13	12	15	11	19	18	17	10	13	11	8	10	18	20	10	20	11	9	12	13	9	15	20	15	8	19	14	16
SL1344_0377	SL1344_0377	16	20	17	19	22	15	29	32	34	32	19	27	20	19	15	24	20	37	39	17	19	23	33	16	38	20	19	28	29	18
yaiB	yaiB	101	145	173	180	177	123	230	110	95	375	117	203	172	324	190	159	268	110	80	369	113	192	202	267	213	148	224	140	106	380
psiF	psiF	5	4	8	10	10	5	5	5	4	16	11	2	9	9	11	3	7	6	11	28	5	10	10	13	11	7	9	9	5	21
adrA	adrA	27	14	28	32	36	34	33	42	27	42	23	29	27	47	33	38	35	47	43	33	28	29	33	37	63	50	37	42	37	37
proC	proC	89	90	103	87	180	161	122	173	222	97	86	115	105	91	264	244	85	337	345	105	80	124	127	96	332	223	97	234	193	94
yaiI	yaiI	54	60	69	74	46	52	71	60	52	67	42	58	45	51	43	48	55	48	45	44	47	42	48	59	48	45	47	56	33	48
aroL	aroL	48	55	66	51	48	54	80	61	49	54	41	62	66	60	48	50	41	50	35	39	61	64	61	52	65	56	65	48	63	54
yaiA	yaiA	17	22	18	18	15	27	14	18	18	23	14	15	22	28	26	27	25	20	14	27	17	15	20	25	23	22	19	30	17	24
aroM	aroM	27	25	27	21	21	31	42	22	18	29	24	25	22	50	28	30	18	15	21	18	21	24	18	39	21	26	22	22	22	30
yaiE	yaiE	101	85	106	127	73	80	139	87	69	114	125	122	104	114	89	113	116	80	65	107	133	102	124	138	92	76	93	101	96	103
rdgC	rdgC	152	153	133	162	116	131	211	157	116	138	156	160	146	190	148	152	148	137	100	105	162	153	134	165	158	112	127	153	149	117
yajF	yajF	28	22	26	24	32	24	34	33	33	22	24	38	23	51	20	33	27	33	40	29	24	24	39	30	36	20	22	33	32	16
araJ	araJ	34	34	35	44	36	49	40	47	53	27	32	42	33	42	50	51	30	57	48	44	35	36	34	35	55	48	36	45	48	26
sbcC	sbcC	63	69	58	45	75	68	79	73	72	52	65	77	50	59	62	79	48	76	78	43	52	59	70	53	75	58	49	94	62	54
sbcD	sbcD	55	58	52	61	41	48	76	51	50	68	55	54	54	54	46	52	64	52	54	41	54	54	51	56	56	57	53	54	54	48
phoB	phoB	151	99	133	160	98	127	176	114	99	234	121	105	122	190	112	117	170	123	101	187	138	117	180	174	142	142	144	121	140	188
phoR	phoR	43	54	57	67	43	62	83	62	57	100	55	55	46	81	43	53	68	64	44	85	46	60	73	75	45	60	63	52	51	82
brnQ	brnQ	213	180	199	237	150	177	248	203	159	207	187	181	182	224	153	142	172	150	111	165	211	185	190	192	150	127	160	179	150	168
proY	proY	203	220	200	206	181	226	323	268	232	230	237	226	237	269	229	222	212	204	174	189	243	256	231	237	260	137	209	252	189	172
malZ	malZ	46	82	67	54	85	71	75	104	84	73	47	72	53	64	83	84	69	108	127	40	64	98	85	72	113	70	48	99	86	62
tsaA	tsaA	869	841	838	865	705	890	1057	817	619	734	843	1035	822	960	734	730	726	612	399	456	860	855	792	815	704	614	683	650	559	553
yajB	yajB	67	75	80	80	67	57	69	73	62	113	54	67	72	96	68	72	87	88	69	83	57	58	70	83	75	84	62	67	69	75
queA	queA	261	260	284	271	228	262	316	287	284	272	279	279	229	303	258	258	252	273	219	204	259	284	322	303	293	235	239	317	260	205
tgt	tgt	219	302	262	283	233	336	353	390	306	293	277	299	280	328	303	243	240	245	192	230	241	331	336	271	260	277	256	290	276	228
yajC	yajC	142	127	133	111	135	155	205	161	150	129	156	172	150	159	161	131	94	168	123	94	149	167	196	146	145	127	139	132	152	99
secD	secD	310	303	295	263	300	417	445	466	461	344	389	420	335	388	500	389	295	425	377	226	312	382	406	334	426	350	281	403	389	237
secF	secF	400	406	440	472	336	474	722	505	483	419	499	538	504	606	407	381	488	314	305	369	447	512	535	480	374	312	431	434	358	376
SL1344_0404	SL1344_0404	14	12	12	9	9	13	12	10	8	13	9	12	12	17	12	3	9	9	8	12	13	11	10	15	5	9	15	11	14	10
SL1344_0405	SL1344_0405	8	10	12	14	8	18	13	13	11	15	12	7	11	9	9	16	12	22	17	11	3	21	17	15	12	10	11	10	4	9
yajD	yajD	39	62	47	46	39	47	56	53	44	51	40	45	45	56	41	42	40	45	25	38	48	58	45	55	63	45	51	47	51	48
tsx	tsx	44	36	36	43	84	69	56	90	86	32	41	45	41	46	109	111	42	133	169	32	31	48	50	43	127	98	48	108	70	31
yajI	yajI	8	11	17	13	7	11	13	21	15	8	11	11	7	16	15	9	9	17	21	9	13	10	8	9	22	14	18	19	14	1
nrdR	nrdR	73	78	76	85	67	86	81	101	77	103	63	86	72	94	83	74	71	85	50	91	84	82	90	91	92	57	74	60	79	88
ribD	ribD	83	96	100	123	100	103	131	125	128	124	100	100	100	134	115	135	107	163	178	142	110	121	116	120	134	100	86	120	115	137
ribH	ribH	207	208	221	226	325	329	239	399	417	197	190	213	192	208	391	445	200	725	619	185	235	285	265	245	558	373	208	471	353	170
nusB	nusB	238	230	272	264	176	239	354	253	214	232	294	321	268	287	172	177	191	231	154	251	296	314	312	285	172	206	281	212	214	223
thiL	thiL	123	114	146	125	106	156	141	141	140	151	134	174	136	152	166	105	109	104	115	97	144	154	134	154	117	123	130	153	144	121
pgpA	pgpA	77	74	70	113	71	67	125	90	90	80	76	123	94	99	91	66	65	69	56	93	97	74	74	91	70	62	63	75	79	76
yajO	yajO	38	31	26	36	36	32	40	37	50	31	23	40	28	38	39	39	35	54	46	34	31	29	47	54	33	37	39	39	39	27
dxs	dxs	140	116	97	134	103	126	147	134	146	107	146	144	149	143	118	126	123	121	114	106	140	136	123	132	135	106	97	149	130	92
ispA	ispA	94	123	99	111	249	192	130	299	354	149	91	142	90	136	275	333	91	478	517	137	100	128	151	124	437	253	112	338	251	131
xseB	xseB	39	41	41	56	43	31	50	43	47	40	40	66	36	39	35	28	37	37	29	35	49	43	39	41	46	37	30	44	34	30
thiI	thiI	158	129	125	130	145	177	185	126	130	131	151	158	144	180	137	177	139	104	90	115	144	168	183	155	164	138	131	152	135	133
phnV	phnV	8	16	14	7	16	14	22	19	9	18	16	18	14	12	17	20	13	23	22	16	16	15	11	12	18	12	18	10	19	10
phnU	phnU	3	4	2	2	3	6	1	12	5	2	1	3	5	5	2	8	2	8	13	4	2	4	4	4	7	7	1	4	5	2
phnT	phnT	4	5	7	9	17	12	5	29	22	5	2	6	7	10	26	25	10	31	51	12	9	7	11	4	28	14	4	25	24	11
phnS	phnS	14	12	12	11	13	23	21	30	16	14	8	13	14	15	28	44	17	36	41	18	10	20	16	15	20	18	13	35	25	7
phnR	phnR	26	29	19	28	27	32	23	17	33	23	22	24	19	25	27	18	39	35	22	23	33	18	30	24	33	26	26	28	32	17
phnW	phnW	14	22	10	2	102	62	6	121	160	28	6	20	4	11	85	133	10	264	301	15	9	34	18	9	227	114	15	167	107	15
phnX	phnX	6	5	9	4	5	7	6	19	14	4	10	11	6	10	10	7	10	21	16	7	6	6	11	9	21	13	6	18	13	6
thiJ	thiJ	46	28	34	37	23	32	42	42	40	25	33	28	31	30	19	27	26	27	33	34	36	35	33	33	36	22	29	33	24	24
apbA	apbA	33	50	41	50	50	32	52	28	40	31	31	44	37	43	64	34	46	37	23	23	44	41	39	45	73	34	27	45	36	37
yajQ	yajQ	429	415	402	452	326	404	487	449	265	407	433	499	414	498	384	393	399	343	262	307	462	487	514	518	379	357	387	355	332	356
yajR	yajR	154	148	149	137	142	132	178	148	161	139	128	128	132	180	173	136	164	164	118	131	129	136	149	134	157	126	127	152	141	117
SL1344_0430A	SL1344_0430A	6	4	3	3	5	6	2	7	7	9	4	1	4	3	2	6	3	3	1	3	4	2	4	3	8	9	4	2	5	2
SL1344_0431	SL1344_0431	21	18	23	17	25	25	27	33	26	24	13	21	15	17	26	25	13	31	34	18	19	16	23	21	32	15	18	35	18	14
SL1344_0432	SL1344_0432	30	27	33	33	29	36	50	34	28	31	19	38	27	26	26	35	22	28	28	24	22	30	29	22	34	23	14	28	30	16
cyoE	cyoE	285	347	348	334	229	401	499	437	505	387	323	383	341	408	281	268	244	334	282	221	282	299	306	305	235	220	219	342	280	221
cyoD	cyoD	31	52	55	29	58	63	64	65	85	41	44	55	48	46	59	36	31	47	50	36	28	54	58	31	57	35	36	46	58	21
cyoC	cyoC	73	111	108	87	82	143	183	158	159	120	101	144	132	150	131	69	82	60	87	58	75	135	107	77	85	71	71	99	109	66
cyoB	cyoB	334	416	378	405	320	549	683	619	598	475	453	585	421	533	525	315	264	359	264	235	286	515	467	317	308	285	315	415	317	270
cyoA	cyoA	296	357	314	283	427	448	425	515	571	376	297	444	376	403	517	447	258	573	563	240	268	400	389	323	594	364	242	483	416	251
ampG	ampG	118	137	152	128	272	294	171	313	396	132	131	151	143	152	434	462	120	543	593	106	117	170	176	129	588	360	121	392	297	110
yajG	yajG	47	58	59	52	63	63	69	96	71	56	54	88	56	63	66	73	44	93	86	52	52	73	73	55	66	77	45	68	73	52
bolA	bolA	227	203	208	228	131	144	207	171	79	169	179	173	176	236	131	133	225	123	72	148	196	154	174	251	150	121	174	155	119	156
tig	tig	770	672	669	686	676	722	988	720	698	612	805	821	695	752	798	616	576	750	633	718	670	796	872	710	699	621	727	667	718	584
clpP	clpP	240	215	224	177	171	214	300	234	206	162	239	254	200	270	178	177	178	213	154	159	206	237	244	234	182	174	218	178	163	121
clpX	clpX	492	457	452	474	426	479	707	537	480	336	496	542	440	535	368	366	461	409	359	372	513	541	575	497	355	362	481	376	383	285
lon	lon	1068	1026	1075	1092	799	1006	1529	1127	881	599	1192	1158	984	1094	758	801	1006	1011	703	642	1086	1164	1136	1032	819	779	1111	812	705	489
hupB	hupB	2636	2643	2701	3335	1213	1395	2807	1548	804	2431	2369	2283	2170	3056	1117	1265	2596	1180	611	1770	2511	2210	2087	2840	1269	1391	2112	1449	1284	2397
cypD	cypD	373	438	418	438	394	475	725	480	398	402	567	614	507	561	432	366	401	390	269	344	455	561	496	484	385	311	485	376	352	341
comE1	comE1	8	17	9	12	29	23	12	28	40	10	6	14	18	10	29	49	10	66	80	11	10	20	19	9	56	37	10	37	46	13
ybaW	ybaW	24	29	35	33	20	26	49	50	30	27	20	24	27	32	32	27	30	32	19	23	24	27	41	35	16	25	32	28	26	27
ybaX	ybaX	132	125	111	122	115	113	143	128	102	115	113	137	129	159	113	121	112	136	102	101	130	118	141	129	135	103	103	117	116	113
ybaE	ybaE	13	15	14	18	20	22	12	40	31	25	18	17	13	22	27	32	20	33	38	10	22	27	21	22	38	28	12	42	33	17
cof	cof	5	8	8	6	5	3	9	7	4	7	6	7	7	14	5	13	14	11	4	10	6	5	11	11	8	7	8	13	11	9
SL1344_0452	SL1344_0452	21	25	29	39	29	29	30	34	40	34	34	28	24	24	45	32	40	63	60	25	30	25	37	33	42	27	27	61	52	20
ybaO	ybaO	40	29	36	44	33	19	41	36	33	37	28	34	30	33	31	36	26	29	21	31	35	28	43	49	37	31	28	38	28	36
mdlA	mdlA	71	67	69	80	74	66	85	88	73	74	55	82	75	89	89	71	73	119	83	72	78	91	66	79	117	67	61	83	81	61
mdlB	mdlB	90	90	88	87	83	94	93	116	103	66	107	88	84	107	105	99	120	116	93	84	81	100	111	108	124	108	60	135	107	78
glnK	glnK	4	1	1	4	2	2	4	7	6	1	2	10	1	5	9	6	5	16	12	3	2	6	3	6	12	6	2	13	5	5
amtB	amtB	18	24	27	14	26	29	38	44	34	34	32	44	36	46	47	41	26	47	48	24	35	35	31	41	43	27	33	33	21	32
tesB	tesB	61	38	57	61	42	51	65	71	73	68	53	53	55	69	47	62	49	66	73	38	54	57	67	62	45	55	39	73	69	31
ybaY	ybaY	27	16	23	25	15	28	23	41	31	42	34	31	42	36	22	23	41	29	23	32	22	23	44	23	34	18	29	33	28	39
ybaZ	ybaZ	46	44	42	34	39	30	57	44	45	44	38	22	29	42	40	41	37	63	61	29	38	30	22	30	52	38	26	46	35	28
ylaB	ylaB	77	73	73	78	59	74	105	88	71	94	69	78	86	92	80	72	84	71	49	72	93	86	74	83	59	73	50	73	70	57
rpmE2	rpmE2	18	7	16	13	15	13	15	9	11	16	4	10	12	12	16	24	8	16	19	12	9	17	23	14	19	18	13	26	21	14
rpmJa	rpmJa	20	18	18	13	13	26	23	15	22	22	12	21	22	29	19	22	13	12	11	15	26	22	31	17	19	19	12	19	16	17
ylaC	ylaC	192	187	315	186	175	244	182	181	265	196	135	140	281	151	152	193	129	127	133	108	268	247	353	299	241	225	181	239	265	204
maa	maa	73	95	88	90	100	143	134	107	86	94	83	97	84	86	126	95	79	78	63	82	95	89	104	97	103	102	75	87	80	69
hha	hha	64	60	67	65	93	89	103	74	60	81	63	81	61	67	78	53	60	39	49	40	53	83	82	71	90	106	72	55	54	50
ybaJ	ybaJ	83	90	94	100	82	134	98	97	87	97	65	89	64	78	100	100	100	92	79	93	72	91	104	82	113	98	91	93	82	81
acrB	acrB	408	486	503	402	429	483	650	802	795	488	526	554	500	520	567	378	336	612	556	286	375	563	495	413	453	378	377	536	522	340
acrA	acrA	151	168	174	123	155	200	226	280	217	171	176	209	190	209	205	150	141	190	199	133	172	199	192	149	175	140	152	191	196	130
acrR	acrR	76	79	67	71	64	76	71	67	77	93	88	79	73	100	77	92	79	79	64	57	74	81	105	96	80	76	64	79	98	69
aefA	aefA	201	253	192	217	283	263	288	374	393	250	229	276	224	284	434	325	199	465	446	191	209	257	274	222	409	311	217	383	324	214
SL1344_0472	SL1344_0472	56	50	52	50	39	46	70	62	57	50	45	69	51	58	40	49	54	62	49	48	44	53	64	69	49	62	46	69	54	49
ybaM	ybaM	12	13	9	12	2	9	14	9	8	10	7	13	4	15	7	13	15	9	8	3	13	10	15	12	25	13	11	10	9	11
priC	priC	19	21	14	18	17	16	34	18	13	22	20	27	22	21	23	25	21	20	13	15	30	16	17	26	25	21	18	24	24	21
apt	apt	225	235	217	243	197	222	363	241	236	247	326	246	227	282	215	259	226	214	193	214	237	248	280	298	231	211	241	227	236	198
dnaX	dnaX	257	250	287	263	256	296	342	265	220	285	267	306	270	299	283	223	232	251	201	240	296	249	310	324	308	267	246	270	263	216
ybaB	ybaB	55	58	62	71	60	66	76	64	57	59	49	66	69	64	61	50	49	51	33	62	57	78	75	56	55	55	64	63	40	56
recR	recR	244	213	255	259	178	277	358	254	205	208	281	252	251	279	174	229	226	196	157	221	287	265	305	276	161	188	247	239	242	213
htpG	htpG	1160	1199	1266	1232	846	1147	1710	1218	1104	472	1203	1339	1073	1288	920	956	1021	1079	823	451	1227	1291	1317	1141	882	934	1192	844	817	328
adk	adk	356	395	336	387	375	387	495	353	308	297	371	406	343	403	356	369	327	300	257	247	367	402	403	386	407	328	336	306	299	250
hemH	hemH	73	61	59	82	60	62	85	98	74	72	73	84	80	88	75	87	77	92	84	56	92	82	82	101	101	102	74	100	89	57
aes	aes	26	32	18	19	56	38	27	68	84	30	28	43	25	42	88	72	27	119	123	36	30	56	40	29	90	60	23	107	75	22
gsk	gsk	165	145	126	141	130	144	185	128	99	132	143	143	140	138	134	116	120	114	89	113	146	123	150	144	129	99	117	138	108	132
ybaL	ybaL	202	216	241	256	172	243	281	256	206	264	228	213	207	289	204	218	264	206	154	253	265	201	260	273	222	202	192	194	182	231
fsr	fsr	48	46	42	42	49	59	71	62	59	46	50	65	39	52	65	50	39	89	75	34	51	45	53	52	80	45	48	65	58	41
ushA	ushA	81	89	86	75	102	115	115	171	159	98	76	90	80	78	168	143	78	276	287	84	90	97	103	67	192	120	72	217	158	63
ybaK	ybaK	56	47	51	48	38	42	63	60	53	45	43	63	56	56	55	63	41	49	48	38	60	51	71	67	52	55	39	69	63	34
ybaP	ybaP	61	58	63	66	44	50	58	65	65	65	70	67	40	69	56	52	66	74	51	52	61	60	64	86	61	56	50	70	64	56
SL1344_0490	SL1344_0490	11	19	15	15	15	19	18	24	30	13	14	19	11	13	27	22	18	34	43	13	25	18	19	17	32	24	6	40	12	5
copA	copA	32	53	49	49	61	42	47	51	71	75	78	80	67	104	84	80	76	79	69	93	78	88	98	89	99	53	74	98	70	83
cueR	cueR	18	33	21	31	36	29	38	26	38	29	15	31	34	25	21	37	23	19	15	20	33	42	23	37	31	27	18	20	34	17
ybbJ	ybbJ	28	38	25	26	30	27	32	34	30	32	27	31	31	31	38	23	30	48	37	21	31	27	36	26	37	33	21	28	23	20
ybbK	ybbK	22	18	21	23	30	30	22	25	39	28	22	29	33	22	39	42	22	65	49	17	20	22	44	17	47	40	24	26	35	12
ybbL	ybbL	4	12	10	17	16	27	24	30	27	15	6	22	14	11	33	31	13	44	34	3	13	17	15	9	50	23	18	30	15	11
ybbM	ybbM	46	50	50	42	29	53	72	33	32	28	38	40	45	51	31	42	55	36	21	27	44	48	51	46	29	38	33	27	30	28
ybbN	ybbN	253	204	226	220	104	204	351	215	149	123	243	215	191	221	136	200	201	191	127	105	189	208	214	184	127	165	237	135	133	69
ybbO	ybbO	20	17	20	19	22	23	37	30	20	13	22	28	22	30	20	27	21	23	26	18	29	21	29	24	22	27	23	28	30	13
tesA	tesA	32	43	25	24	22	27	34	27	31	22	24	25	27	32	40	24	18	21	22	25	30	24	28	32	39	23	28	19	21	31
SL1344_0500	SL1344_0500	6	7	6	4	22	12	20	14	26	7	14	5	9	5	27	18	7	32	23	1	9	4	8	7	21	19	9	13	16	15
ybbP	ybbP	64	54	63	76	71	79	80	108	77	78	63	67	39	70	110	90	51	116	120	55	58	61	68	59	120	81	57	113	78	56
SL1344_0502	SL1344_0502	47	49	56	49	45	58	55	40	40	51	40	52	33	50	39	47	41	42	34	46	53	44	58	47	45	37	34	45	51	30
sfbA	sfbA	14	15	11	17	18	15	14	19	24	16	20	12	8	19	23	28	11	16	23	9	9	10	21	16	16	9	13	20	18	6
sfbB	sfbB	10	16	10	9	14	16	28	20	20	9	11	18	13	13	11	22	16	21	24	7	16	13	16	17	16	16	15	17	18	5
sfbC	sfbC	19	14	20	19	18	18	23	20	19	16	22	18	10	19	30	20	12	17	12	18	10	24	17	18	10	10	16	18	12	14
ybbB	ybbB	58	62	86	80	61	63	87	60	56	74	71	83	71	74	76	74	79	67	54	37	54	65	98	90	65	54	64	71	62	65
ybbS	ybbS	11	5	12	13	14	11	9	25	19	11	7	11	7	11	14	25	8	45	36	7	7	11	21	12	28	9	6	26	17	6
allA	allA	6	12	8	9	2	7	11	7	12	7	8	11	9	11	8	10	10	12	10	13	8	8	9	13	11	7	7	8	9	11
allR	allR	35	67	57	52	80	76	64	90	117	63	60	57	51	65	92	107	67	184	194	48	55	62	90	62	135	91	67	147	104	63
gcl	gcl	13	13	11	13	15	13	8	16	19	6	9	8	9	8	21	17	8	26	20	12	11	14	8	12	14	9	6	13	9	17
gip	gip	3	9	4	3	6	5	8	5	12	5	3	1	7	6	6	7	6	15	9	9	5	5	6	3	10	7	6	3	4	5
garRa	garRa	5	16	9	4	22	15	8	31	48	8	6	14	8	5	30	44	6	51	79	12	10	17	18	5	63	27	13	45	29	9
SL1344_0513	SL1344_0513	8	29	7	9	193	102	21	180	264	21	8	20	6	11	260	288	7	413	507	18	8	40	30	7	409	209	9	292	172	18
allP	allP	2	5	2	3	5	7	3	4	11	1	2	3	2	4	6	12	4	7	11	4	1	5	2	1	9	7	2	10	8	3
allB	allB	4	6	5	7	9	12	4	12	10	2	4	6	6	4	12	12	7	13	9	2	2	8	6	7	12	6	4	7	10	1
ybbY	ybbY	6	14	12	11	44	33	15	68	76	10	10	15	7	9	55	56	8	96	118	8	11	19	15	11	80	68	14	89	64	15
glxK	glxK	3	13	11	13	24	16	9	34	34	6	6	9	2	6	44	52	9	43	59	12	5	11	14	7	48	38	5	40	15	5
ylbA	ylbA	20	27	21	28	61	41	28	84	82	27	21	13	19	19	78	101	20	132	131	19	20	22	16	16	129	64	18	85	71	23
allC	allC	3	2	9	7	8	7	3	9	6	3	2	2	2	1	10	5	7	11	11	1	8	4	7	2	14	6	3	11	5	1
allD	allD	15	7	9	3	11	13	13	20	15	13	5	5	7	7	13	17	13	25	17	9	10	8	8	10	22	19	5	17	19	8
fdrA	fdrA	4	13	6	9	34	36	9	48	77	9	12	8	10	10	54	67	14	104	102	11	13	16	12	7	87	42	10	67	39	13
ylbE	ylbE	1	8	5	1	33	21	4	35	48	10	2	6	3	3	49	51	6	79	104	4	4	13	13	5	74	38	9	63	42	4
ylbF	ylbF	1	2	1	0	5	2	1	6	5	0	2	1	2	1	7	5	1	12	10	3	0	3	5	0	10	2	1	5	3	3
arcC	arcC	10	1	5	1	5	5	3	11	11	6	4	7	10	7	13	4	7	8	13	6	4	6	4	6	14	1	5	7	8	7
purK	purK	44	52	42	45	70	58	67	93	84	29	52	50	39	43	89	74	59	150	134	32	53	67	48	72	111	69	30	112	69	44
purE	purE	23	32	30	33	24	29	34	41	36	25	20	25	20	28	20	37	25	61	41	20	28	35	24	27	44	43	26	47	32	29
lpxH	lpxH	43	51	46	52	38	60	69	59	60	38	60	58	62	90	53	40	63	58	37	43	64	60	72	62	46	36	52	58	60	42
ppiB	ppiB	325	292	334	335	245	283	388	339	290	286	285	313	323	316	263	226	238	218	261	252	336	375	383	355	309	261	337	251	324	281
cysS	cysS	184	174	155	183	234	196	218	227	238	146	157	200	162	207	207	268	181	240	267	143	190	185	185	200	282	194	158	235	201	131
SL1344_0531	SL1344_0531	14	20	19	15	27	22	21	18	21	10	20	30	17	21	30	23	17	27	25	14	12	17	27	22	21	20	13	32	18	20
SL1344_0532	SL1344_0532	2	3	3	1	5	4	1	3	4	0	4	2	6	6	4	2	3	4	6	2	2	3	4	2	5	3	2	0	3	1
ybcI	ybcI	10	18	10	8	59	38	11	82	96	17	9	12	8	10	66	55	5	164	161	6	10	10	18	11	90	49	8	106	44	15
ybcJ	ybcJ	22	31	25	24	26	27	29	35	28	19	29	23	27	22	30	35	31	23	28	22	29	31	32	31	19	24	24	20	18	11
folD	folD	145	134	105	138	101	102	156	121	133	101	111	133	106	137	116	121	138	103	85	88	122	107	118	149	133	102	94	118	134	115
fimA	fimA	105	64	92	119	84	83	129	109	91	90	111	121	87	113	87	86	125	70	58	70	68	100	103	93	65	69	92	64	67	45
fimI	fimI	14	13	8	14	7	15	19	16	10	13	8	15	10	6	13	16	5	18	10	9	9	11	15	9	13	13	9	10	7	12
fimC	fimC	2	2	2	2	11	10	3	9	20	4	1	4	1	2	13	17	2	24	34	2	0	4	2	1	20	16	1	16	14	2
fimD	fimD	15	6	20	20	36	23	19	29	43	20	18	20	14	15	29	19	13	59	47	5	14	16	18	12	45	27	7	45	27	14
fimH	fimH	21	27	13	16	54	55	24	66	83	34	11	24	16	14	92	97	15	155	165	17	18	16	19	22	129	72	12	88	70	17
fimF	fimF	19	25	13	11	26	23	12	33	39	13	21	18	13	17	33	32	20	87	53	11	19	19	24	17	54	33	9	44	30	13
fimZ	fimZ	11	7	5	3	4	6	3	10	13	4	3	7	10	7	11	8	6	24	9	4	5	7	7	3	7	6	3	14	11	3
fimY	fimY	10	12	14	9	11	9	11	8	12	12	2	10	4	12	11	17	13	24	17	8	15	9	17	12	18	16	8	14	4	7
SL1344_0544	SL1344_0544	6	6	4	3	9	1	3	4	3	8	4	7	3	8	4	4	4	6	6	7	2	5	9	7	7	11	2	8	4	8
fimW	fimW	7	8	7	5	9	10	3	6	11	5	2	9	6	4	14	16	6	15	15	5	7	8	10	8	13	11	7	9	6	6
SL1344_0546	SL1344_0546	5	11	12	9	2	11	7	6	5	6	7	4	4	9	11	12	10	5	6	6	9	9	5	13	8	8	4	11	5	7
SL1344_0547	SL1344_0547	14	15	8	10	56	58	14	72	62	16	48	66	67	74	94	89	48	154	155	25	13	32	27	14	88	53	4	82	64	15
gtrBa	gtrBa	4	5	11	6	16	11	8	12	25	4	47	53	56	60	63	51	32	53	59	35	6	14	13	9	18	19	9	16	10	5
gtrAa	gtrAa	13	9	11	9	11	13	9	8	11	3	155	144	141	190	162	149	175	131	97	118	20	19	12	25	19	16	9	20	18	19
SL1344_0550	SL1344_0550	22	32	30	26	25	26	38	25	20	30	29	25	19	31	19	25	27	19	16	16	31	19	32	34	33	25	20	20	29	21
cusA	cusA	7	9	5	14	10	12	20	7	23	15	14	18	9	17	8	12	9	11	12	5	3	16	13	14	11	13	14	10	16	6
ykgD	ykgD	15	14	20	14	24	17	15	25	21	8	15	14	13	17	16	24	25	16	17	17	19	18	11	17	14	13	9	18	17	7
ykgC	ykgC	34	32	28	29	41	40	33	40	40	32	27	33	22	48	41	57	36	58	58	29	33	33	43	34	63	31	21	46	49	37
SL1344_0553	SL1344_0553	0	7	7	3	15	8	9	15	13	8	5	4	3	6	9	18	5	29	24	5	3	7	6	8	17	18	7	11	8	5
ykgB	ykgB	6	6	12	5	5	8	11	21	15	10	11	12	4	4	16	11	11	19	15	2	5	3	11	2	14	10	5	18	10	5
SL1344_0555	SL1344_0555	49	54	71	58	54	63	82	64	62	51	59	54	58	57	52	51	53	34	39	42	55	60	76	58	54	66	41	63	51	39
pheP	pheP	252	251	295	276	289	282	325	464	449	258	252	327	285	318	334	371	311	481	482	225	281	297	298	323	416	292	245	422	352	214
ybdG	ybdG	35	35	36	32	43	49	51	52	46	47	38	36	31	38	40	39	51	46	48	32	36	43	44	36	47	22	31	49	42	31
apeE	apeE	30	39	32	33	53	48	37	68	59	32	30	29	32	39	65	83	28	75	79	31	37	45	41	33	76	57	26	75	61	38
SL1344_0559	SL1344_0559	37	40	32	38	48	41	33	53	67	37	30	34	37	38	71	56	26	92	81	28	36	41	55	29	76	42	26	63	65	25
SL1344_0560	SL1344_0560	16	3	10	12	11	15	12	17	16	11	7	12	13	7	20	17	9	23	18	7	8	8	5	13	19	13	13	20	12	9
SL1344_0561	SL1344_0561	14	13	11	13	50	33	14	60	73	9	6	14	10	8	63	82	18	128	128	17	12	13	25	8	102	57	8	68	52	6
manZ	manZ	2	3	5	8	9	10	9	10	7	7	3	4	2	3	6	5	9	14	7	4	6	9	3	8	2	9	6	7	2	9
manY	manY	1	6	4	2	8	7	2	17	17	5	1	3	2	2	23	17	3	25	33	5	2	4	7	0	17	15	1	24	17	1
manX	manX	2	0	1	1	4	2	1	2	3	0	0	0	1	0	4	5	2	6	7	2	0	3	3	1	3	6	1	8	1	1
SL1344_0565	SL1344_0565	4	1	3	4	4	3	3	7	3	1	2	3	1	5	6	5	1	8	6	5	7	4	3	2	5	8	3	7	3	4
nfnB	nfnB	49	43	54	48	51	41	51	53	54	38	30	48	36	50	40	39	30	48	32	22	33	40	62	29	47	37	37	33	43	41
ybdF	ybdF	10	11	9	4	5	9	17	13	12	8	13	14	14	11	5	12	8	9	9	12	10	16	11	8	9	8	12	10	7	7
ramR	ramR	33	33	35	32	34	42	50	40	48	42	42	51	45	49	35	40	46	60	41	41	32	42	46	54	34	30	37	49	48	34
ramA	ramA	14	17	21	22	19	28	31	41	39	33	26	25	25	17	17	32	22	20	28	14	29	14	26	23	17	21	16	39	25	16
ybdJ	ybdJ	27	50	53	36	38	41	33	59	38	47	34	42	36	37	26	17	27	21	21	20	40	33	45	31	29	33	31	37	27	43
ybdK	ybdK	38	45	37	44	51	47	74	79	73	54	16	19	17	18	33	28	28	42	40	18	28	33	43	37	39	36	27	76	51	34
entD	entD	30	45	44	38	40	55	91	61	73	36	20	18	16	23	36	41	29	50	39	20	34	37	39	33	45	38	35	60	62	34
fepA	fepA	437	433	465	406	507	839	901	871	775	479	196	290	226	217	378	378	282	464	352	233	335	419	495	348	480	443	541	545	558	293
fes	fes	451	393	449	410	474	577	707	696	540	530	155	166	145	147	299	334	343	400	269	211	343	333	346	352	469	394	463	523	440	315
ybdZ	ybdZ	40	32	47	53	47	59	87	75	74	44	10	19	18	20	33	43	50	51	37	28	35	26	49	35	40	49	49	62	54	28
entF	entF	781	630	811	767	551	852	1259	1249	994	723	372	354	369	344	385	541	582	683	535	321	654	540	699	654	453	570	757	833	831	448
fepE	fepE	163	127	179	180	158	200	208	178	163	157	145	140	145	150	149	153	169	129	107	139	145	166	178	196	175	149	162	177	164	138
fepC	fepC	77	70	77	74	70	82	109	108	89	71	65	78	52	62	88	92	62	103	89	44	64	81	79	72	117	83	76	84	86	83
fepG	fepG	83	102	78	73	58	85	90	101	99	70	53	83	69	62	77	55	83	63	67	52	77	60	97	67	81	75	68	80	77	58
fepD	fepD	93	91	87	92	84	62	115	115	95	89	69	60	72	66	84	85	86	86	67	50	68	80	88	62	96	77	74	107	91	70
ybdA	ybdA	163	127	156	179	148	179	241	204	167	158	117	144	111	105	132	162	153	153	91	95	166	151	170	168	196	139	135	172	176	122
fepB	fepB	130	158	151	155	140	177	219	219	190	163	87	93	97	101	153	122	133	134	95	81	127	138	162	135	136	127	137	151	127	106
entC	entC	197	214	208	195	235	373	400	436	383	258	123	116	121	110	191	195	155	272	192	123	187	219	221	195	213	267	225	253	271	168
entE	entE	184	221	235	241	215	381	386	428	369	259	111	136	138	109	176	217	178	254	171	119	242	209	221	169	197	210	235	332	295	147
entB	entB	105	115	126	124	118	175	202	178	152	132	60	83	76	59	91	87	73	104	77	62	96	123	134	91	73	94	103	123	134	77
entA	entA	129	138	147	115	121	193	215	212	201	140	64	82	69	93	97	72	105	107	102	57	110	147	132	113	91	126	144	146	143	93
ybdB	ybdB	66	67	78	65	86	119	116	138	147	77	33	46	44	49	85	80	51	127	156	41	73	73	65	62	90	91	68	131	109	54
cstAa	cstAa	224	250	263	256	201	332	434	363	346	233	162	206	184	191	169	183	213	180	196	163	215	218	253	254	202	206	226	270	277	180
ybdD	ybdD	19	12	19	13	7	17	22	11	15	17	13	23	10	17	13	14	24	13	14	15	16	20	16	23	12	16	24	9	11	12
ybdH	ybdH	42	29	22	34	39	34	34	41	39	39	31	31	26	37	33	35	34	35	49	25	27	31	20	33	38	32	37	57	30	27
ybdL	ybdL	36	22	37	35	11	18	27	26	26	29	29	28	34	28	21	22	23	34	27	29	30	24	27	39	15	24	28	31	27	22
ybdM	ybdM	14	7	7	5	20	8	3	12	8	12	5	9	7	6	13	21	5	20	14	9	4	10	13	11	16	7	11	13	16	7
ybdN	ybdN	12	21	25	13	35	40	22	63	73	25	19	20	22	18	58	55	21	81	98	17	19	22	31	25	76	42	15	76	51	25
ybdO	ybdO	8	10	9	4	13	13	18	16	28	4	8	4	20	15	25	20	8	27	19	8	7	9	20	13	20	17	8	25	15	10
dsbG	dsbG	27	34	29	32	33	54	40	47	50	32	19	28	35	44	46	48	32	52	45	20	29	41	32	37	57	53	27	51	38	25
ahpC	ahpC	2591	2005	2415	2420	2183	2528	3673	2466	2369	2307	3314	3258	2891	3209	2376	2754	2288	2171	1913	2197	3431	3465	3641	3138	2531	2769	3483	2595	2705	2517
ahpF	ahpF	521	445	489	452	475	589	660	591	526	454	683	699	641	718	624	745	607	686	665	554	840	778	854	758	800	735	765	736	702	582
SL1344_0598	SL1344_0598	4	4	3	3	2	5	3	3	6	5	8	8	2	5	5	7	2	6	2	3	7	3	9	6	6	9	6	12	7	5
SL1344_0599	SL1344_0599	11	21	14	10	83	54	21	93	122	12	11	25	11	12	115	130	12	213	224	21	10	35	28	13	194	110	16	136	100	26
SL1344_0600	SL1344_0600	5	3	5	3	8	13	7	9	15	2	4	5	3	10	9	7	6	14	18	3	4	8	9	4	22	11	2	13	11	6
SL1344_0601	SL1344_0601	63	57	84	82	46	57	75	61	47	62	60	52	42	83	63	51	65	50	31	62	60	52	43	69	62	45	47	56	64	55
ybdQ	ybdQ	98	105	122	132	117	82	131	93	75	141	88	112	92	124	116	96	118	84	54	139	93	129	113	140	143	96	99	90	95	113
ybdR	ybdR	10	10	6	18	18	19	18	50	43	7	9	9	19	8	21	49	10	63	70	12	16	14	10	11	41	20	15	42	41	16
rnk	rnk	66	61	65	71	40	52	94	70	52	73	78	85	52	74	40	71	81	53	41	57	62	78	75	85	51	54	63	44	60	65
rna	rna	65	95	102	126	90	95	164	112	103	168	76	125	129	152	112	87	121	90	89	129	54	125	150	133	116	100	164	94	124	147
citT	citT	45	72	60	87	62	82	91	72	109	135	39	76	53	104	84	95	114	91	84	96	55	57	108	100	87	85	65	87	75	128
citG	citG	2	1	1	5	6	0	5	5	3	3	1	2	2	0	8	4	4	6	8	3	1	3	4	3	15	8	0	3	2	1
citX	citX	1	1	2	0	3	5	0	1	6	0	0	2	1	1	8	2	0	8	6	1	1	1	2	1	10	6	0	9	4	1
citF	citF	2	7	2	1	12	14	4	19	34	4	2	9	2	2	35	27	6	42	50	5	0	11	9	2	51	22	3	41	27	6
citE	citE	5	5	4	12	14	7	7	13	9	4	7	4	6	6	10	17	11	17	20	7	7	10	9	4	25	10	9	17	9	9
citD	citD	5	6	4	2	30	21	2	36	34	9	2	8	2	1	65	39	2	94	89	3	1	7	6	1	61	54	0	47	28	3
citC	citC	3	5	2	3	8	8	5	12	6	6	3	3	5	7	20	17	8	17	17	5	7	10	4	5	14	10	7	13	13	3
citA	citA	12	17	18	17	29	22	25	41	44	17	10	17	15	18	38	44	19	49	52	10	16	21	21	15	52	26	14	50	25	16
citB	citB	23	18	13	19	25	21	40	15	14	20	15	24	19	27	26	21	14	15	13	24	23	20	22	25	23	22	24	23	10	15
dcuC	dcuC	25	41	48	36	43	56	71	45	53	50	29	52	39	55	59	49	41	41	37	35	40	47	45	48	62	43	39	36	34	35
pagP	pagP	205	310	349	421	238	342	501	296	255	705	182	353	282	533	324	302	396	245	183	490	214	337	426	502	388	311	417	260	269	561
cspE	cspE	601	660	784	841	615	514	785	578	517	716	466	564	497	745	534	653	825	547	466	721	646	718	811	1112	946	634	811	631	655	803
ccrB	ccrB	73	71	74	55	35	50	75	52	55	56	64	60	48	63	45	45	65	65	37	56	54	42	54	67	60	55	43	49	48	47
SL1344_0619	SL1344_0619	23	13	18	12	22	10	21	13	10	20	9	9	22	10	19	19	12	22	26	14	11	18	8	11	20	15	8	23	15	18
tatE	tatE	32	24	24	25	26	20	46	19	19	22	36	22	18	15	27	19	19	15	10	22	22	35	15	22	40	23	26	12	21	10
lipA	lipA	210	153	166	157	172	150	219	165	176	178	209	186	169	216	168	178	160	169	125	171	170	203	189	178	169	134	186	139	144	133
ybeF	ybeF	30	25	29	34	30	32	39	34	50	28	30	36	31	33	35	35	38	54	50	16	34	40	34	34	40	42	33	48	40	21
lipB	lipB	99	80	81	81	70	99	106	58	73	68	102	105	85	77	88	79	101	68	55	70	85	90	92	108	101	69	72	90	78	84
ybeD	ybeD	247	214	211	205	143	264	343	238	196	144	271	257	222	234	204	241	312	185	133	152	227	209	183	265	162	217	207	163	133	117
dacA	dacA	237	238	229	203	237	207	298	256	236	226	225	273	220	247	241	169	183	172	171	167	210	242	252	209	192	150	220	213	199	161
rlpA	rlpA	38	41	65	59	52	56	71	68	47	53	72	73	61	60	55	51	54	51	53	28	52	54	56	53	47	51	47	61	59	37
mrdB	mrdB	91	108	121	119	101	114	142	144	137	102	90	111	93	137	115	94	75	138	121	62	90	129	141	126	105	87	97	143	111	60
mrdA	mrdA	137	132	130	143	117	142	179	187	144	132	116	128	129	161	134	139	153	138	128	109	142	159	151	161	145	119	121	149	146	85
ybeA	ybeA	79	75	79	104	87	81	105	90	55	77	96	116	75	93	90	69	79	80	56	64	91	84	102	102	71	66	102	65	75	62
ybeB	ybeB	50	43	49	43	53	59	78	67	70	53	50	85	56	81	77	46	48	49	47	41	55	82	82	66	72	53	67	47	60	64
cobC	cobC	15	17	12	23	6	21	16	12	15	7	17	13	13	8	17	13	11	20	11	8	10	8	13	10	10	20	9	21	19	8
cobD	cobD	13	23	15	25	25	28	24	44	22	24	17	24	20	22	28	30	22	42	30	22	27	22	24	34	34	23	25	25	28	16
nadD	nadD	21	31	20	24	44	33	37	75	56	27	23	33	25	33	51	57	34	104	86	26	25	34	37	34	68	46	16	73	51	18
holA	holA	65	98	76	69	113	110	117	165	192	83	102	98	91	96	171	158	91	253	254	73	100	121	116	76	206	137	100	207	174	85
rlpB	rlpB	95	90	90	106	71	123	140	103	101	97	120	120	104	99	92	89	105	92	82	74	97	107	117	110	80	80	116	103	87	66
leuS	leuS	289	285	274	279	279	390	380	335	271	248	296	355	346	416	338	323	277	291	234	209	296	333	359	325	339	267	283	279	242	263
SL1344_0637	SL1344_0637	0	1	1	0	1	2	2	1	1	0	1	1	3	3	2	5	2	1	1	1	0	3	1	3	0	0	1	3	2	0
SL1344_0638	SL1344_0638	7	15	12	14	11	15	12	15	14	13	7	13	5	14	12	21	20	20	13	9	11	11	18	8	20	14	9	11	12	7
SL1344_0639	SL1344_0639	29	12	16	18	16	13	11	30	32	13	21	18	13	12	26	30	16	38	33	15	10	15	18	18	32	20	13	32	18	13
SL1344_0640	SL1344_0640	73	61	61	66	72	64	72	61	70	63	53	78	57	64	74	67	77	81	72	52	60	49	72	96	92	74	57	63	51	51
ybeL	ybeL	23	12	22	29	19	22	29	30	31	19	18	20	18	27	18	14	34	28	20	26	26	15	27	29	26	17	19	28	21	24
ybeQ	ybeQ	21	32	27	26	21	22	31	32	35	17	26	31	28	24	33	28	43	31	28	17	20	23	30	36	42	31	29	29	26	19
ybeR	ybeR	2	3	4	2	5	3	0	1	6	2	1	5	4	1	5	11	2	8	12	3	3	2	3	2	11	2	4	8	2	1
ybeS	ybeS	3	9	4	4	13	8	6	14	14	8	6	9	5	8	12	12	5	20	21	2	9	4	2	3	18	14	6	26	12	1
ybeU	ybeU	4	6	5	4	6	10	7	9	10	5	2	5	7	4	15	8	6	14	17	4	2	10	6	3	15	10	3	12	6	7
ybeV	ybeV	18	10	20	19	17	17	21	22	18	16	8	12	13	13	17	26	16	28	26	11	15	23	24	17	26	30	10	19	18	12
hscC	hscC	11	16	10	14	20	17	25	16	23	31	18	12	15	18	17	25	11	28	15	20	13	20	24	17	26	17	12	21	14	10
SL1344_0649	SL1344_0649	9	8	15	8	14	10	5	9	25	13	11	16	12	10	13	19	14	21	23	9	14	11	12	10	28	16	7	21	15	7
rihA	rihA	4	9	4	6	10	12	3	14	25	6	5	7	4	3	14	19	6	30	27	4	4	2	5	7	17	12	5	24	11	4
gltL	gltL	15	8	9	20	17	20	15	18	17	15	11	22	14	20	24	25	13	19	15	6	16	27	12	14	21	12	9	22	20	5
gltK	gltK	16	27	21	23	18	29	22	28	32	27	11	16	13	26	29	26	13	26	26	20	31	16	23	15	29	23	18	31	14	10
gltJ	gltJ	13	18	15	15	69	44	22	64	75	12	18	22	22	21	84	88	15	137	148	9	11	27	23	21	145	79	16	77	73	12
gltI	gltI	19	27	22	31	32	32	38	31	36	30	23	41	36	36	29	39	22	49	47	22	35	53	28	38	54	36	29	43	28	19
lnt	lnt	124	134	158	168	100	109	179	177	135	115	160	152	139	189	101	100	131	119	79	79	135	166	159	168	93	87	120	126	103	76
ybeX	ybeX	118	133	111	118	222	194	161	272	323	107	133	140	121	124	240	295	101	463	515	67	136	185	161	117	335	221	132	290	239	79
ybeY	ybeY	108	103	95	99	77	116	139	101	54	61	98	97	112	109	92	83	78	69	45	73	129	113	89	83	76	88	85	65	60	58
phoL	phoL	125	128	121	122	99	140	167	140	128	70	124	121	96	120	131	131	121	128	110	64	121	139	135	110	127	114	128	123	89	54
miaB	miaB	273	291	256	311	259	313	420	285	272	255	367	348	301	357	307	321	292	284	234	264	323	362	374	371	291	255	298	311	266	254
ubiF	ubiF	60	57	58	76	60	49	78	73	72	76	43	66	47	69	58	70	81	86	66	59	68	62	67	77	98	54	67	67	63	65
SL1344_0661	SL1344_0661	17	21	16	26	21	26	21	22	12	19	13	19	15	28	19	18	19	10	21	23	28	21	14	28	14	14	11	21	15	15
asnB	asnB	79	71	73	70	97	88	74	140	112	72	66	65	66	69	114	142	73	164	142	58	73	72	76	82	136	113	88	139	108	63
nagD	nagD	90	88	84	73	131	127	119	143	157	73	85	110	93	87	154	171	80	240	274	75	89	98	99	98	189	119	73	177	154	73
nagC	nagC	56	61	50	63	90	77	93	99	141	58	67	63	49	66	108	111	66	166	195	49	68	73	97	69	135	101	58	126	117	52
nagA	nagA	126	122	111	108	98	95	127	110	89	91	118	125	81	132	112	103	131	98	70	91	123	111	123	141	122	102	111	118	90	105
nagB	nagB	65	72	80	77	63	58	77	68	67	86	83	78	69	82	73	71	91	87	52	66	63	74	76	75	90	77	55	79	71	70
nagE	nagE	27	36	35	33	34	59	49	56	51	32	24	43	26	44	54	36	39	51	68	27	25	39	38	37	68	49	35	42	40	38
glnS	glnS	304	293	268	301	253	247	378	309	250	243	310	294	240	317	255	237	287	298	208	229	300	329	292	358	277	198	277	264	271	190
ybfM	ybfM	13	11	8	6	35	22	14	35	47	16	5	12	2	8	49	52	9	65	89	14	14	13	19	9	39	40	5	48	36	10
ybfN	ybfN	1	5	0	3	5	4	4	2	4	2	1	2	1	1	4	1	4	7	1	1	2	3	4	2	3	5	5	7	0	4
SL1344_0671	SL1344_0671	17	15	16	16	21	17	16	31	16	14	8	10	6	21	13	29	19	39	22	21	19	15	18	16	35	21	10	24	32	18
SL1344_0672	SL1344_0672	3	7	14	6	18	20	8	19	25	6	7	8	5	8	19	19	2	25	26	7	7	11	6	7	22	19	7	20	14	11
SL1344_0673	SL1344_0673	14	13	16	18	14	14	15	19	24	17	20	19	8	11	14	25	16	22	15	13	16	16	16	19	19	15	14	15	21	16
SL1344_0674	SL1344_0674	31	23	25	25	29	30	34	37	39	17	23	37	22	33	31	40	21	53	55	23	26	30	35	35	42	33	17	44	43	20
fur	fur	442	349	424	391	314	386	454	410	352	380	422	480	386	461	359	381	402	361	310	374	434	433	462	493	402	355	398	371	350	360
fldA	fldA	282	266	304	303	271	328	350	295	286	281	312	336	297	338	297	264	288	272	199	290	321	320	351	341	325	323	324	290	266	275
ybfE	ybfE	113	115	123	112	99	127	114	92	93	105	102	116	106	133	101	110	123	88	67	88	130	108	130	97	114	104	95	105	97	87
ybfF	ybfF	60	70	66	79	59	58	66	79	82	64	72	72	47	84	58	60	85	78	63	55	77	78	70	63	71	50	68	73	75	48
seqA	seqA	75	77	72	76	107	72	99	107	113	66	83	97	75	78	123	111	69	146	151	70	79	81	93	73	138	98	67	116	125	53
pgm	pgm	255	260	245	241	221	215	330	287	265	223	281	292	226	317	209	208	237	230	177	205	268	271	263	255	241	189	221	239	235	185
SL1344_0681	SL1344_0681	4	4	3	3	5	2	6	7	7	3	2	5	5	2	5	6	11	5	8	3	7	3	6	4	6	5	5	3	11	3
potE	potE	3	6	9	2	7	8	8	6	11	11	5	4	3	4	6	8	8	15	10	7	9	3	6	4	10	18	4	8	6	9
speF	speF	10	17	12	10	23	17	13	25	26	10	8	12	10	10	20	28	17	31	30	9	9	13	12	13	30	20	7	23	27	8
kdpE	kdpE	29	28	21	35	19	25	24	19	19	35	34	27	24	39	27	17	25	20	24	20	26	28	33	31	20	19	24	27	36	32
kdpD	kdpD	53	76	82	83	66	62	101	117	124	138	67	95	77	97	83	76	91	120	111	113	76	68	107	68	93	70	64	100	117	153
kdpC	kdpC	8	10	6	10	6	12	13	10	18	21	11	9	19	24	7	8	8	8	7	13	10	9	17	15	14	5	4	16	20	20
kdpB	kdpB	26	43	32	30	33	58	49	77	74	116	50	57	56	67	56	47	35	71	68	80	41	53	50	37	56	49	48	88	88	98
kdpA	kdpA	43	52	44	45	59	58	69	122	132	191	58	59	70	85	80	75	59	124	124	139	54	85	94	81	120	77	76	144	151	202
kdpF	kdpF	13	21	19	17	9	12	11	33	30	53	15	12	12	21	14	10	18	20	17	56	21	20	30	18	22	16	14	36	40	73
SL1344_0689	SL1344_0689	26	11	29	29	19	23	36	29	22	22	23	30	28	52	21	36	31	36	17	31	30	22	28	34	25	32	31	21	25	18
phrB	phrB	45	48	49	23	176	106	41	183	231	58	40	43	41	39	184	197	42	299	355	47	43	56	63	46	281	180	35	227	180	48
ybgH	ybgH	12	22	8	14	20	23	19	30	31	27	17	15	12	16	29	31	22	38	37	13	18	18	22	21	27	17	16	39	31	15
ybgI	ybgI	30	42	35	49	28	42	41	48	40	38	33	44	35	50	42	33	55	46	42	30	48	40	39	42	35	32	36	36	54	41
ybgJ	ybgJ	16	18	16	17	22	13	26	26	24	22	13	16	16	23	25	29	13	37	37	18	16	21	23	10	28	29	19	32	20	13
ybgK	ybgK	20	18	27	25	26	25	20	24	22	19	32	16	20	31	28	28	27	17	26	16	26	22	20	29	27	17	20	25	28	13
ybgL	ybgL	32	29	25	40	22	27	48	35	27	36	28	33	38	38	24	30	39	37	23	35	31	34	28	42	32	28	21	37	33	19
SL1344_0696	SL1344_0696	5	3	4	1	1	1	5	1	0	3	2	4	4	2	1	8	5	2	2	8	4	3	1	4	4	7	2	6	3	5
fimB	fimB	89	75	90	63	69	59	89	80	72	75	67	76	65	90	79	80	63	88	51	50	69	82	76	81	93	55	54	80	66	77
SL1344_0698	SL1344_0698	2	5	3	2	28	11	5	20	32	3	2	4	4	6	29	28	2	39	59	6	3	8	4	1	50	20	4	27	27	7
SL1344_0699	SL1344_0699	3	5	2	1	13	10	2	11	9	2	5	3	4	2	6	14	5	12	25	3	2	0	3	2	17	7	2	15	7	5
SL1344_0700	SL1344_0700	0	3	2	1	8	1	4	5	10	3	1	3	4	3	3	4	1	6	9	3	2	2	3	5	6	3	2	2	4	7
SL1344_0702	SL1344_0702	0	2	2	0	14	4	4	19	19	4	2	4	1	2	14	21	0	28	35	3	5	4	4	3	27	18	1	28	20	6
SL1344_0703	SL1344_0703	1	6	3	4	22	26	3	35	35	8	2	9	3	4	39	43	3	69	58	7	3	17	11	4	49	25	3	28	24	7
SL1344_0704	SL1344_0704	1	4	2	4	20	10	4	16	22	2	1	2	1	1	18	24	2	50	60	2	1	7	9	2	32	19	3	32	15	2
SL1344_0705	SL1344_0705	3	10	2	3	48	31	4	33	54	7	3	7	5	4	81	69	7	98	138	5	5	17	9	3	109	38	1	55	51	5
SL1344_0706	SL1344_0706	7	8	6	5	7	13	11	16	9	7	6	11	5	5	13	16	9	18	31	7	5	6	9	10	17	13	5	16	14	11
SL1344_0707	SL1344_0707	3	3	2	2	8	13	4	9	9	4	1	3	1	1	7	7	1	17	17	2	0	1	4	0	14	12	3	15	3	5
SL1344_0708	SL1344_0708	5	6	4	2	28	15	6	43	61	6	5	9	8	5	34	33	4	72	93	3	3	13	10	5	69	35	1	66	38	10
SL1344_0709	SL1344_0709	3	6	14	8	8	10	5	5	9	10	7	10	2	5	8	9	7	10	11	4	6	6	7	5	16	1	2	12	8	5
nei	nei	16	26	22	13	25	15	27	24	18	31	19	19	22	26	32	19	15	48	38	18	26	26	30	31	37	20	14	25	39	28
abrB	abrB	15	16	11	9	15	21	36	23	35	13	13	16	16	16	20	16	10	43	27	20	19	11	20	18	23	20	14	33	16	11
gltA	gltA	50	50	49	71	54	56	76	68	62	51	55	65	44	62	61	38	37	67	61	49	46	61	58	51	61	47	53	74	62	41
SL1344_0713	SL1344_0713	9	28	28	29	30	25	19	31	33	33	16	16	20	26	36	36	22	37	30	18	19	20	24	26	37	23	30	34	27	22
sdhC	sdhC	7	4	13	9	11	6	6	5	12	14	8	10	12	8	21	12	8	17	15	6	9	11	8	6	13	8	7	10	13	12
sdhD	sdhD	2	7	5	10	3	7	4	10	3	1	5	6	6	6	5	5	5	5	10	5	2	4	3	5	7	11	7	8	2	5
sdhA	sdhA	32	33	27	38	67	48	35	75	91	34	29	29	25	30	78	62	24	118	127	27	30	36	34	22	96	62	15	95	77	21
sdhB	sdhB	34	34	33	33	32	32	44	54	32	39	29	46	33	26	44	35	38	46	30	34	29	35	31	28	49	32	32	29	38	20
sucA	sucA	45	57	69	46	92	95	68	135	125	73	53	72	43	53	127	123	37	175	196	56	61	75	88	49	157	98	47	149	121	54
sucB	sucB	36	27	28	35	41	40	43	69	55	36	54	34	28	38	48	44	35	74	63	32	33	36	46	39	47	37	40	59	44	30
sucC	sucC	29	28	33	32	26	26	59	56	34	29	38	43	31	41	36	35	22	40	35	26	32	30	44	36	39	36	26	36	39	32
sucD	sucD	74	73	80	87	60	51	86	72	47	71	68	74	61	73	53	60	72	58	71	62	73	66	89	69	86	39	71	74	66	48
cydA	cydA	193	228	239	213	198	304	364	292	268	288	304	346	323	370	325	312	285	253	208	226	246	381	294	288	281	245	301	247	231	258
cydB	cydB	170	165	182	153	140	240	310	194	218	208	258	304	277	269	181	183	200	151	127	161	202	256	206	205	178	172	200	139	152	191
ybgT	ybgT	114	110	118	85	93	125	161	105	110	90	159	142	136	173	106	73	73	56	50	66	96	133	134	113	81	83	105	50	72	91
ybgE	ybgE	153	141	132	151	86	182	234	141	141	238	216	225	194	247	178	128	169	86	85	128	145	173	184	207	107	116	159	104	81	145
ybgC	ybgC	33	43	39	36	43	48	44	69	53	31	43	46	50	50	51	78	37	57	59	41	50	43	52	45	75	48	26	74	50	28
tolQ	tolQ	48	58	39	69	64	76	87	101	111	61	60	80	67	86	95	85	62	89	116	33	65	87	82	65	81	64	64	93	82	43
tolR	tolR	25	25	30	37	34	44	54	29	30	33	44	24	38	39	36	39	27	23	29	30	39	30	46	33	41	23	38	31	28	26
tolA	tolA	108	97	121	83	116	135	145	142	151	119	127	139	125	140	164	123	117	133	137	96	107	103	137	109	157	97	96	141	128	92
tolB	tolB	300	347	307	270	287	394	430	432	398	361	368	394	357	378	362	307	340	398	303	269	294	363	430	350	369	317	310	350	324	302
pal	pal	229	260	224	233	240	292	366	213	268	189	277	267	226	312	229	176	141	184	208	162	212	294	329	198	193	190	277	187	252	159
ybgF	ybgF	160	122	158	151	111	167	189	190	214	154	166	149	170	158	125	175	142	236	259	111	154	152	213	154	168	152	174	237	226	113
nadA	nadA	7	6	7	17	9	21	10	16	13	13	4	9	9	8	17	14	12	14	25	9	4	9	9	12	16	13	5	20	16	11
pnuC	pnuC	13	13	10	5	16	13	16	11	17	18	14	9	15	19	17	14	18	16	16	16	8	14	17	16	10	7	18	6	25	7
ybgR	ybgR	23	15	9	13	10	20	16	23	17	15	13	19	12	13	14	13	17	21	16	12	23	14	20	21	19	14	11	13	16	8
ybgS	ybgS	13	16	12	12	11	13	13	7	9	15	13	9	9	13	8	11	12	8	13	14	11	10	17	15	10	7	11	12	6	21
aroG	aroG	86	84	77	82	93	110	112	116	116	94	72	82	96	95	107	102	71	110	137	67	86	83	130	87	144	115	86	104	109	74
SL1344_0738	SL1344_0738	14	15	12	11	12	11	12	14	12	9	10	13	5	7	13	17	10	26	19	12	11	10	13	13	17	12	8	13	18	9
SL1344_0739	SL1344_0739	10	18	9	6	13	16	9	26	28	9	8	14	4	8	19	28	5	49	36	11	8	14	11	10	41	25	8	32	19	9
SL1344_0740	SL1344_0740	6	12	5	16	15	16	12	17	27	7	11	8	7	16	18	27	8	25	33	9	9	9	19	8	26	24	8	12	17	10
SL1344_0741	SL1344_0741	4	25	8	5	44	28	7	67	88	18	5	18	6	5	77	66	9	119	105	7	4	18	27	8	72	53	5	89	53	15
SL1344_0742	SL1344_0742	7	12	2	4	23	12	7	20	19	7	6	10	6	3	26	19	6	53	37	5	6	14	14	3	43	21	9	34	23	4
dcoC	dcoC	3	1	2	2	0	1	3	2	2	4	1	2	0	0	0	2	0	3	2	3	0	2	1	2	2	3	3	2	2	2
dcoA	dcoA	2	6	1	5	12	8	2	14	15	2	2	3	3	2	11	8	2	23	15	3	3	8	4	5	15	5	2	11	6	5
dcoB	dcoB	3	7	2	1	34	25	8	36	52	4	2	5	1	2	36	43	5	63	94	6	4	7	6	3	70	33	5	56	45	5
SL1344_0746	SL1344_0746	14	15	17	16	13	15	11	16	18	14	15	8	11	17	14	15	17	15	21	14	14	15	15	11	14	13	8	15	14	14
SL1344_0747	SL1344_0747	11	10	11	13	24	12	12	21	27	17	9	10	10	10	24	15	15	28	18	12	12	13	7	12	14	15	5	17	13	11
SL1344_0748	SL1344_0748	21	17	19	14	18	24	17	15	18	22	7	9	12	10	19	25	13	9	11	15	16	16	28	13	17	24	13	18	13	16
gpmA	gpmA	600	383	515	536	370	690	801	604	610	502	459	381	423	501	302	531	453	422	363	410	517	352	537	544	432	466	546	442	508	437
galM	galM	50	57	61	49	115	101	70	139	164	35	57	72	39	60	149	153	49	233	229	50	52	86	87	48	178	115	51	158	131	36
galK	galK	33	29	29	27	25	22	23	34	33	23	29	42	30	34	43	41	26	42	40	32	18	35	39	40	42	26	29	43	32	18
galT	galT	9	16	5	18	20	22	20	24	36	12	9	17	17	13	22	33	14	41	40	13	10	14	10	10	31	18	13	36	36	17
galE	galE	19	25	25	21	14	28	30	25	31	27	24	31	28	30	36	30	25	17	27	26	19	25	19	29	27	20	38	33	31	14
SL1344_0754	SL1344_0754	4	4	3	9	6	6	9	9	9	4	6	6	4	8	9	9	7	8	8	8	7	6	4	9	9	8	6	7	11	3
modF	modF	101	77	77	102	88	70	114	92	100	105	89	108	78	105	87	95	84	97	85	72	108	93	91	107	102	81	87	100	89	57
modE	modE	65	57	55	70	55	44	75	67	48	67	45	62	52	80	56	36	64	43	50	36	55	60	64	67	68	45	35	56	60	45
ybhT	ybhT	266	272	290	285	210	174	297	242	178	219	236	254	195	282	179	209	307	167	152	216	271	208	250	286	247	143	170	213	184	181
modA	modA	68	57	74	53	86	85	72	102	73	70	55	61	54	45	66	68	52	65	48	56	75	47	67	51	80	76	59	69	61	55
modB	modB	71	68	66	69	62	91	99	68	78	72	63	62	47	76	36	56	45	54	49	40	61	57	55	80	81	69	57	55	59	73
modC	modC	51	42	65	45	60	82	62	77	55	54	39	55	43	38	48	44	44	67	61	41	56	53	38	48	55	55	48	58	40	47
ybhA	ybhA	30	44	40	32	44	43	48	45	43	45	38	43	45	54	37	29	42	40	27	21	55	45	48	53	40	44	27	51	39	30
ybhE	ybhE	27	41	42	26	29	33	34	37	40	33	36	21	39	35	34	37	44	42	49	30	43	46	40	43	37	29	28	37	32	27
ybhC	ybhC	282	238	274	258	199	259	338	261	263	225	301	264	257	303	236	237	227	259	186	163	296	271	282	241	238	221	241	245	245	163
hutI	hutI	30	31	26	36	17	30	36	36	33	18	20	27	23	26	27	33	30	47	43	22	31	23	29	45	35	21	19	48	37	15
hutG	hutG	12	12	16	21	20	16	13	15	17	10	14	13	11	19	8	14	14	22	15	10	14	12	17	14	19	12	13	14	28	11
hutC	hutC	13	23	20	21	19	19	24	15	12	20	15	15	15	12	16	33	26	30	23	14	17	13	28	22	22	23	22	22	23	18
hutU	hutU	8	28	14	9	117	98	16	115	162	18	6	16	12	13	181	214	17	289	265	26	12	37	30	7	271	158	14	203	134	23
hutH	hutH	23	37	23	24	47	51	31	60	69	28	18	27	21	20	85	90	33	141	153	18	27	40	44	32	141	60	20	99	70	16
ybhB	ybhB	51	74	74	85	64	73	91	121	90	106	78	96	87	122	72	54	71	102	97	76	107	101	101	128	83	62	104	135	88	73
bioA	bioA	120	133	140	125	122	116	133	165	158	126	165	164	148	208	174	132	180	172	140	169	191	187	225	228	191	134	186	183	166	168
bioB	bioB	102	132	166	124	129	129	150	160	161	156	172	197	177	235	175	146	152	186	147	153	142	194	220	233	175	150	166	202	228	175
bioF	bioF	79	87	96	98	79	103	123	147	111	79	149	130	132	166	114	109	106	134	108	86	132	139	197	178	143	115	122	183	145	117
bioC	bioC	47	34	59	51	51	46	65	67	44	55	61	71	62	80	54	44	37	64	57	46	75	96	77	91	55	42	52	81	85	63
bioDa	bioDa	46	39	49	58	51	39	65	66	61	32	74	89	92	90	46	52	46	73	67	36	74	94	113	102	48	56	66	80	97	49
uvrB	uvrB	107	116	125	133	88	118	115	131	112	109	129	133	115	134	141	127	122	114	116	84	123	126	139	140	141	134	120	114	146	102
slrP	slrP	190	187	181	182	157	154	186	150	164	202	150	196	153	196	145	168	227	139	128	139	164	158	198	212	193	142	139	187	167	176
ybhK	ybhK	49	46	38	43	44	47	59	47	47	61	49	57	49	58	41	50	56	42	30	50	53	46	50	57	45	46	49	54	46	29
moaA	moaA	32	40	49	48	29	39	49	48	51	46	51	42	44	63	50	37	43	63	46	30	56	61	60	61	45	43	39	56	47	33
moaB	moaB	14	16	13	21	15	20	19	25	17	19	18	13	17	16	16	21	15	23	8	14	19	23	21	18	19	22	20	20	20	22
moaC	moaC	7	15	8	8	15	8	18	3	13	9	16	13	12	20	15	16	16	23	22	10	8	13	16	12	16	11	12	25	10	10
moaD	moaD	7	2	10	9	4	8	12	14	6	2	14	14	7	8	8	7	4	5	7	8	7	12	13	9	8	5	6	10	12	9
moaE	moaE	19	15	20	18	14	18	22	24	10	17	19	18	12	32	20	14	19	16	16	12	17	14	17	20	16	13	16	18	17	12
ybhL	ybhL	159	140	150	149	115	151	213	184	171	114	180	189	173	210	167	146	150	156	165	89	152	164	153	186	154	127	132	187	172	96
ybhM	ybhM	5	5	5	3	32	33	6	49	78	3	3	6	3	1	43	59	4	129	151	7	2	7	7	4	88	43	3	78	62	4
SL1344_0785	SL1344_0785	1	8	6	4	26	8	2	20	35	17	4	6	9	4	38	41	8	47	51	15	9	16	13	2	65	32	6	44	37	12
SL1344_0786	SL1344_0786	3	1	2	4	2	9	7	10	13	4	2	5	3	10	15	13	1	19	20	2	1	12	2	1	25	10	1	22	7	3
ybhN	ybhN	4	14	8	11	8	15	9	17	19	12	10	11	8	5	6	17	9	18	18	8	14	9	11	10	20	13	10	19	13	6
ybhO	ybhO	7	13	6	8	37	17	4	28	36	7	4	10	5	6	51	39	8	80	81	17	8	11	15	6	78	36	6	46	37	7
ybhP	ybhP	0	3	3	1	8	5	9	6	12	8	2	4	2	8	7	10	2	14	24	4	1	3	2	11	25	14	7	11	11	6
ybhQ	ybhQ	58	79	70	83	46	66	77	58	36	75	71	83	79	82	76	70	64	52	27	54	65	69	59	100	81	64	61	60	54	78
ybhR	ybhR	26	20	26	21	25	30	27	40	30	26	26	20	24	25	27	22	27	34	37	20	22	27	25	31	36	18	16	30	45	22
ybhS	ybhS	25	21	21	21	10	24	22	41	22	26	27	20	20	26	18	20	24	20	22	14	20	19	21	28	20	16	16	37	27	14
ybhF	ybhF	16	24	32	29	36	23	37	27	43	22	19	33	22	35	41	31	19	32	43	14	37	28	26	27	33	29	28	42	45	17
SL1344_0794	SL1344_0794	26	29	15	18	26	22	18	44	40	28	13	21	12	19	43	33	19	68	79	13	22	28	24	17	46	33	14	61	48	23
ybiH	ybiH	51	31	38	42	41	43	41	58	62	57	36	35	34	49	50	61	38	68	75	34	37	33	34	29	43	37	31	50	64	39
rhlE	rhlE	71	66	72	74	89	76	88	82	87	71	67	94	61	92	68	79	65	60	65	62	84	75	69	85	87	58	70	92	68	59
dinG	dinG	61	57	48	56	61	71	65	82	84	55	54	74	71	64	66	71	51	89	89	47	72	69	64	61	91	66	49	75	106	33
ybiB	ybiB	28	30	30	24	55	44	37	55	68	28	23	33	20	27	48	42	25	86	96	23	42	49	41	27	74	51	33	86	52	28
ybiJ	ybiJ	56	100	102	75	90	102	107	214	168	206	90	117	123	152	176	158	109	267	202	194	68	124	149	121	139	96	102	233	226	158
ybiI	ybiI	15	23	12	18	18	24	22	27	28	25	12	25	13	30	15	23	30	36	24	18	25	21	23	17	17	16	13	23	23	17
ybiN	ybiN	64	64	60	79	61	52	68	56	50	67	80	67	51	70	65	61	53	43	41	46	68	66	59	68	69	55	50	41	34	50
ybiO	ybiO	56	59	43	61	71	68	60	89	102	71	51	64	47	55	80	83	62	114	130	57	51	62	79	52	108	85	48	91	82	50
glnQ	glnQ	79	86	85	63	86	102	152	94	88	55	125	140	108	115	123	86	79	63	46	48	110	116	109	96	105	71	109	86	64	47
glnP	glnP	42	44	49	44	51	70	88	56	45	43	55	63	53	60	65	49	53	35	45	34	50	82	72	68	56	58	57	48	40	30
glnH	glnH	150	136	138	136	146	150	205	169	141	122	156	217	174	192	210	166	158	162	103	94	193	210	186	166	188	160	196	161	127	106
dps	dps	112	55	99	93	34	102	121	82	81	95	168	72	117	168	32	113	131	78	87	100	187	81	209	132	43	154	191	96	146	121
ybiF	ybiF	33	23	30	27	35	19	37	37	38	22	26	34	30	29	36	23	21	30	25	21	33	39	25	30	18	30	34	15	31	19
ompX	ompX	3257	3822	3884	4033	2345	2718	3749	3191	2797	4143	2941	3488	3172	4402	2241	1953	2133	2480	1796	2635	2820	3021	3166	3720	2213	2217	3177	2382	2547	3483
ybiP	ybiP	86	116	88	93	75	89	118	114	88	90	92	88	82	102	122	121	86	130	101	70	83	89	95	85	141	103	77	123	76	75
SL1344_0810	SL1344_0810	40	40	45	42	45	48	39	40	25	30	34	46	49	49	46	45	37	37	24	23	29	42	44	40	55	42	33	30	36	37
ybiR	ybiR	85	89	84	87	52	76	109	95	73	86	91	92	80	82	65	74	76	87	72	56	75	101	88	87	73	61	72	97	68	71
ybiS	ybiS	243	236	205	237	204	295	342	254	274	257	225	307	253	293	264	271	254	225	190	167	289	248	269	237	275	213	213	245	214	184
ybiT	ybiT	293	299	316	276	306	310	405	276	251	243	304	338	284	288	287	276	257	261	224	203	277	317	331	268	291	284	312	262	268	240
SL1344_0814	SL1344_0814	10	10	2	7	33	24	19	23	42	11	1	6	2	9	53	56	9	74	80	13	10	19	10	5	79	49	6	60	19	12
ybiV(2)	ybiV(2)	5	2	3	1	0	2	5	5	2	4	1	2	1	4	2	3	1	4	2	1	2	2	4	4	3	3	1	3	2	2
ybiU	ybiU	19	19	16	21	28	29	20	45	52	24	19	28	20	26	45	25	10	47	43	23	25	22	30	30	44	18	15	49	42	14
ybiV(1)	ybiV(1)	112	97	107	121	87	84	110	97	99	83	102	114	101	122	70	91	124	86	80	101	103	90	134	94	87	80	96	89	111	63
pflF	pflF	13	25	21	17	32	27	25	47	43	17	15	25	23	21	31	37	24	60	57	17	19	33	25	29	49	30	20	50	33	15
pflE	pflE	9	11	5	7	18	17	6	26	37	9	8	12	13	8	23	27	8	52	61	12	10	23	13	10	46	41	13	34	31	14
moeB	moeB	19	19	28	40	18	25	25	32	36	22	35	27	22	37	17	28	26	25	21	19	36	25	40	30	23	24	19	32	24	17
moeA	moeA	48	41	53	57	53	74	82	70	60	45	63	63	44	59	46	61	54	70	69	51	60	55	76	79	63	55	51	66	60	47
ybiK	ybiK	58	56	70	78	49	48	74	52	51	49	67	47	62	68	43	43	67	63	49	53	66	66	66	68	50	54	60	80	61	56
yliA	yliA	48	51	53	65	56	69	58	62	69	54	75	57	67	63	75	57	59	86	90	51	67	57	63	75	71	55	58	89	66	45
yliB	yliB	38	44	50	23	38	33	43	58	57	37	33	37	31	51	41	34	26	50	33	36	50	48	47	54	30	30	47	40	47	28
yliC	yliC	22	22	27	27	20	29	38	38	39	27	23	22	21	43	31	31	24	32	30	21	21	27	33	25	27	25	27	43	36	21
yliD	yliD	46	53	41	42	61	51	66	67	54	54	62	70	46	53	47	40	43	49	36	37	60	47	53	59	43	59	44	59	44	26
rimO	rimO	219	202	199	195	225	255	288	231	265	190	214	234	217	250	296	285	211	340	330	163	233	222	225	230	291	246	177	249	226	181
bssR	bssR	20	38	17	26	24	21	23	20	22	23	17	32	24	31	35	27	17	39	18	23	11	20	33	26	34	26	27	25	22	26
SL1344_0830	SL1344_0830	1	2	5	7	6	6	4	10	6	1	1	6	1	5	5	6	0	7	9	1	1	2	0	4	10	3	2	10	5	2
SL1344_0831	SL1344_0831	0	1	0	0	3	3	1	2	12	0	0	5	2	0	3	6	1	5	13	1	3	4	0	0	5	4	0	2	3	1
SL1344_0832	SL1344_0832	6	14	8	5	25	13	7	25	43	19	4	8	5	6	43	47	12	52	73	6	10	11	16	3	46	24	12	32	32	13
SL1344_0833	SL1344_0833	36	33	39	30	217	163	36	235	335	43	25	35	29	33	292	343	39	605	644	31	34	46	51	22	469	262	19	330	261	38
SL1344_0834	SL1344_0834	25	28	18	24	31	27	17	36	44	31	19	24	22	16	33	31	24	47	42	16	18	12	27	21	48	22	17	30	34	19
SL1344_0835	SL1344_0835	21	23	16	31	28	24	39	21	20	38	14	28	18	26	30	43	18	26	31	28	19	29	23	31	29	23	28	27	22	39
SL1344_0836	SL1344_0836	29	36	36	43	34	41	59	44	41	69	24	48	39	62	26	40	62	51	39	67	28	37	45	62	41	36	35	53	58	60
yliI	yliI	1	4	6	7	3	7	15	4	5	3	6	6	8	11	7	7	3	8	9	6	5	4	4	7	9	8	8	6	5	4
yliJ	yliJ	44	43	42	36	45	34	57	53	69	29	26	33	40	51	45	50	34	83	56	40	41	49	43	45	49	45	36	68	52	24
dacC	dacC	28	42	45	52	58	60	71	65	60	66	44	49	34	67	58	57	41	60	71	66	40	54	70	61	79	45	44	62	56	52
deoR	deoR	116	130	103	125	94	88	147	120	101	152	96	125	93	147	117	101	121	110	90	92	93	119	104	131	132	91	121	124	99	128
ybjG	ybjG	32	48	52	76	59	38	93	54	54	100	31	53	65	96	63	39	67	44	51	73	37	57	68	86	69	55	72	45	50	83
mdfA	mdfA	88	119	93	98	117	97	103	107	115	101	76	103	85	100	85	88	76	121	81	79	67	110	88	91	166	84	72	106	87	78
SL1344_0843	SL1344_0843	48	42	49	43	45	49	47	42	50	50	59	43	31	50	52	54	44	55	39	41	38	40	62	51	55	38	37	47	42	36
SL1344_0844	SL1344_0844	33	45	42	46	81	57	39	111	126	47	36	37	38	42	108	102	51	145	173	32	45	46	45	46	130	93	33	128	101	25
SL1344_0845	SL1344_0845	11	20	8	15	13	15	20	28	11	9	8	11	14	10	11	26	14	22	22	13	14	13	10	13	25	21	13	15	22	10
SL1344_0846	SL1344_0846	145	152	134	114	249	202	148	300	288	124	121	159	105	138	328	310	128	416	486	96	137	174	161	124	412	288	108	319	264	139
ybjM	ybjM	32	27	23	27	32	27	25	22	24	23	38	31	38	39	28	23	35	17	29	19	42	33	30	43	19	35	35	30	30	17
grxA	grxA	246	236	282	265	176	205	280	212	141	201	247	221	203	237	145	222	268	173	101	173	303	219	248	323	243	240	238	186	191	180
ybjC	ybjC	14	17	23	13	21	17	8	38	48	18	15	21	14	34	35	52	18	55	72	14	12	23	30	21	55	48	13	35	34	11
mdaA	mdaA	32	42	50	53	44	43	64	57	56	50	42	50	41	56	45	48	47	52	50	55	39	55	51	53	56	28	48	76	57	56
rimK	rimK	85	89	89	81	92	71	85	106	108	79	82	68	75	102	90	107	95	122	110	58	96	68	75	86	126	72	79	124	75	85
ybjN	ybjN	70	78	73	76	49	62	114	71	57	67	83	92	77	80	66	56	48	42	34	56	84	78	76	83	54	62	85	51	78	57
potF	potF	12	16	14	11	14	25	28	29	22	14	13	11	8	12	30	27	16	41	50	11	21	18	16	25	46	20	13	33	36	22
potG	potG	9	11	5	9	27	26	17	36	37	15	10	17	11	18	30	36	12	58	59	15	16	17	14	15	57	27	15	47	34	8
potH	potH	18	18	13	14	11	9	19	26	28	13	14	16	10	19	22	30	16	44	34	15	19	18	19	6	37	23	23	28	25	7
potI	potI	20	19	25	25	24	16	16	16	21	20	31	22	27	26	19	17	30	26	17	18	18	24	31	26	29	22	17	30	24	20
ybjO	ybjO	54	43	33	47	31	31	43	43	35	52	44	45	36	39	33	33	45	44	22	31	52	42	48	54	33	43	37	35	35	33
rumB	rumB	105	120	102	106	94	99	124	104	93	107	98	96	91	105	121	112	117	97	89	91	95	110	115	132	133	90	76	91	94	82
SL1344_0860	SL1344_0860	6	8	5	4	9	18	5	16	13	5	7	6	6	8	19	19	7	40	45	9	2	11	8	6	21	15	1	25	18	6
SL1344_0861	SL1344_0861	4	4	3	0	12	5	2	8	9	12	0	2	2	6	8	7	3	8	19	6	2	3	3	1	13	7	2	7	4	4
SL1344_0862	SL1344_0862	24	30	23	31	20	25	20	42	42	32	20	25	16	21	38	41	21	44	56	16	19	32	29	22	48	33	16	36	38	20
artJ	artJ	16	14	14	14	17	13	14	16	8	12	14	17	25	19	16	10	17	20	8	8	9	17	10	9	17	23	6	19	19	10
artM	artM	89	79	112	98	44	71	112	98	77	84	120	102	97	134	82	66	139	91	62	77	100	107	102	115	64	53	78	93	86	63
artQ	artQ	54	41	49	40	44	49	76	79	73	52	66	67	68	69	59	40	63	73	67	42	47	48	57	67	40	36	38	63	49	41
artI	artI	58	43	57	48	41	65	77	78	67	57	86	75	65	80	65	41	64	64	66	46	70	82	82	95	34	40	81	50	74	45
artP	artP	105	103	105	123	74	79	126	84	92	113	120	128	127	153	83	74	131	88	82	88	114	110	130	131	94	73	93	111	105	81
ybjP	ybjP	49	40	45	31	41	43	50	48	41	47	48	53	45	49	46	37	51	47	45	37	51	48	44	30	42	36	35	51	55	53
SL1344_0869	SL1344_0869	35	21	34	33	15	37	31	20	12	38	48	38	34	55	20	29	30	27	13	45	23	44	32	36	31	23	34	33	18	41
ybjR	ybjR	36	54	46	56	40	39	43	48	46	49	50	49	42	74	44	38	49	49	39	56	38	39	60	49	39	36	38	53	45	47
SL1344_0871	SL1344_0871	92	104	117	110	84	102	147	106	88	89	105	92	105	152	106	83	120	86	77	81	121	108	112	123	94	98	128	104	84	95
ybjT	ybjT	11	13	24	19	35	29	25	41	53	19	16	27	15	19	41	46	17	65	97	25	21	30	18	17	76	32	22	44	46	14
ltaA	ltaA	13	23	20	27	26	28	24	22	19	19	21	12	20	29	29	24	16	27	17	24	24	16	28	34	21	16	11	19	27	12
poxB	poxB	10	10	9	13	9	8	10	10	13	6	12	14	9	14	21	22	10	21	23	11	14	10	21	10	26	19	7	24	15	10
hcr	hcr	27	29	18	29	19	29	21	30	29	19	29	17	24	31	26	29	33	34	21	23	20	24	36	25	30	14	17	34	24	30
hcp	hcp	42	60	43	48	95	69	43	112	122	40	52	59	49	42	90	124	39	195	194	39	49	53	66	45	178	103	47	132	112	48
ybjE	ybjE	31	28	40	23	26	38	34	40	47	40	24	41	36	39	27	24	24	40	55	25	45	47	37	17	39	46	21	34	33	23
ybjD	ybjD	63	75	61	67	88	82	97	87	90	74	58	88	66	88	82	92	67	95	95	72	64	76	78	79	91	76	81	95	76	71
ybjX	ybjX	432	540	554	586	459	515	789	548	434	683	416	548	533	663	483	497	571	453	320	572	448	613	707	644	538	489	579	463	484	532
ybjY	ybjY	61	66	66	76	109	93	103	138	126	105	73	76	61	80	118	99	81	160	173	87	61	61	73	60	133	93	69	127	100	96
ybjZ	ybjZ	82	92	106	111	78	93	148	148	113	161	85	106	114	130	111	100	93	124	81	102	99	107	113	108	91	75	100	83	100	120
cspD	cspD	31	30	33	40	30	33	32	40	36	35	27	41	36	57	35	28	39	33	39	30	46	34	43	38	26	47	33	30	32	36
clpS	clpS	39	49	46	55	41	35	66	57	41	40	43	41	44	57	49	41	66	54	43	40	47	49	51	67	61	58	63	53	50	47
clpA	clpA	475	483	426	389	520	518	519	637	740	504	393	413	332	377	614	704	462	817	926	539	583	449	514	559	870	470	387	806	552	392
tnp	tnp	8	11	7	11	10	13	10	6	11	10	5	3	11	7	7	9	8	12	9	6	6	8	15	6	13	14	5	5	11	7
SL1344_0886	SL1344_0886	7	9	11	6	18	10	7	16	18	4	3	7	2	8	20	5	5	14	26	4	8	8	14	7	16	11	6	27	12	7
SL1344_0887	SL1344_0887	37	27	32	29	36	32	34	29	21	41	40	38	30	38	48	31	28	19	24	18	33	25	31	28	47	36	21	42	24	29
SL1344_0888	SL1344_0888	11	8	10	13	18	36	19	26	15	12	21	10	6	13	29	37	13	19	40	25	9	18	16	20	21	19	10	33	29	14
SL1344_0889	SL1344_0889	6	6	5	6	15	10	10	12	27	5	3	7	7	7	21	33	6	33	45	3	6	7	5	5	37	19	1	20	15	6
SL1344_0890	SL1344_0890	58	50	60	44	63	60	74	66	54	57	50	75	38	64	85	69	60	82	75	35	68	71	66	69	104	54	48	89	52	44
infA	infA	135	105	131	137	117	112	186	137	130	90	167	148	147	148	96	89	121	127	83	99	179	127	161	159	104	78	99	155	83	80
SL1344_0892	SL1344_0892	221	213	197	237	187	140	217	206	169	226	178	213	183	247	159	171	278	204	152	198	206	166	197	255	218	139	136	189	159	190
aat	aat	29	28	18	26	22	24	40	34	32	21	30	37	27	23	21	18	24	38	23	16	36	29	24	36	37	36	16	30	29	22
cydC	cydC	95	71	101	98	84	101	127	127	115	93	101	113	103	118	101	93	93	84	81	78	104	98	100	109	116	83	81	109	99	59
cydD	cydD	122	151	123	119	114	148	178	168	158	114	143	185	129	169	159	141	139	153	133	78	139	140	156	136	143	132	114	126	121	123
trxB	trxB	371	334	326	324	385	319	463	369	300	309	349	444	355	427	306	279	285	268	243	241	296	429	395	381	278	270	372	310	300	275
lrp	lrp	176	179	191	207	138	191	250	202	186	193	189	181	200	225	139	173	215	168	160	166	167	207	242	204	157	131	191	186	178	147
ftsK	ftsK	352	327	341	320	328	333	456	516	464	326	343	385	344	419	381	353	298	466	420	295	334	344	383	399	460	299	301	440	434	261
lolA	lolA	44	53	46	43	32	50	79	67	41	47	59	63	54	61	40	35	45	41	40	35	47	60	66	75	44	46	46	50	50	39
ycaJ	ycaJ	71	60	71	71	46	54	108	88	69	55	80	78	61	96	44	52	57	64	64	64	76	75	86	98	54	55	70	65	67	39
serS	serS	250	232	254	280	288	204	389	309	273	207	265	310	257	315	219	152	137	203	196	155	243	286	253	244	182	114	256	208	234	165
dmsA	dmsA	11	16	18	13	13	21	15	19	10	14	12	10	16	10	28	29	18	29	32	21	23	19	19	11	37	27	10	21	23	12
dmsB	dmsB	0	1	0	3	1	1	4	3	5	1	0	2	1	0	3	6	1	3	1	2	1	1	1	2	2	1	0	6	2	2
dmsC	dmsC	3	5	9	10	4	8	15	8	6	8	9	4	4	8	8	12	7	11	7	2	6	8	6	9	7	4	8	14	5	5
ycaD	ycaD	77	79	75	63	72	73	89	60	65	85	76	85	66	105	88	81	89	89	65	49	62	76	83	70	87	71	54	86	71	62
ycaM	ycaM	15	34	30	26	54	48	53	62	59	110	20	31	43	66	73	56	38	75	82	72	21	56	53	45	82	53	44	54	57	85
pflA	pflA	271	229	244	261	229	251	323	232	176	234	284	221	233	255	206	269	263	207	175	226	302	226	286	285	274	271	201	218	208	211
SL1344_0908	SL1344_0908	25	42	36	31	32	38	41	20	23	32	30	44	32	41	19	33	56	31	31	31	33	35	35	32	47	37	22	28	20	30
sopD2	sopD2	10	16	21	21	26	27	24	27	24	26	21	22	20	24	31	32	20	21	26	21	13	23	25	14	32	23	15	16	20	13
pflB	pflB	231	222	292	241	244	265	365	293	278	230	314	297	258	289	329	233	228	238	167	195	257	313	322	276	232	202	257	266	236	170
focA	focA	92	95	109	94	110	113	149	113	109	115	108	136	86	131	146	74	100	82	72	79	99	143	110	107	98	75	106	79	91	79
ycaO	ycaO	140	165	149	139	163	138	195	171	135	126	171	197	134	163	140	142	122	158	104	115	158	157	186	158	173	114	160	165	127	119
ycaP	ycaP	4	5	8	3	7	5	8	4	9	7	10	10	12	9	9	9	4	17	15	12	7	7	8	9	14	6	9	12	9	7
serC	serC	128	107	139	113	126	129	156	139	121	116	131	128	102	143	129	135	135	143	136	120	134	146	153	136	145	125	113	141	152	111
aroA	aroA	79	80	94	95	80	110	118	111	105	77	86	98	103	107	85	74	84	111	78	69	99	87	131	103	91	96	95	104	119	60
ycaL	ycaL	25	27	28	29	66	57	40	98	103	32	18	29	21	26	111	104	26	170	173	24	27	38	61	35	110	66	23	113	88	35
cmk	cmk	324	363	342	364	307	348	365	367	274	312	267	387	307	361	370	304	361	376	219	299	348	349	384	390	371	343	322	311	304	299
rpsA	rpsA	3627	3078	3480	3304	3294	3768	4715	3903	3635	2733	3796	3990	3304	3709	3387	2484	2304	3242	2801	2552	3332	3823	3903	3393	2869	2695	3418	3065	2972	2288
himD	himD	268	233	232	234	203	255	376	248	224	241	297	302	263	287	237	220	224	185	154	222	238	280	326	241	174	182	246	208	219	210
rec2	rec2	22	40	32	26	62	57	24	67	96	23	17	37	27	33	78	95	32	126	129	17	19	38	54	16	125	71	20	95	82	21
msbA	msbA	198	196	225	179	189	206	259	239	206	206	191	239	195	257	230	137	218	184	146	147	200	259	220	225	212	141	174	220	177	135
lpxK	lpxK	108	112	135	117	96	100	146	164	105	98	131	118	108	118	149	88	121	102	96	75	142	120	139	129	120	77	110	105	86	61
ycaQ	ycaQ	19	20	17	20	22	14	21	18	27	20	29	21	16	20	24	20	21	27	30	11	18	17	21	21	35	28	23	24	20	15
ycaR	ycaR	13	16	16	14	11	9	14	14	12	9	12	21	9	11	15	9	13	17	14	14	19	12	19	20	16	9	13	14	12	15
kdsB	kdsB	65	64	65	67	52	61	73	75	57	39	67	79	60	94	45	64	56	61	42	42	85	65	89	79	52	54	62	60	61	33
SL1344_0926	SL1344_0926	17	15	20	13	21	18	14	22	8	12	16	12	12	15	15	25	17	23	22	23	9	13	18	21	22	18	13	22	20	5
ycbC	ycbC	4	13	13	5	8	12	17	15	8	19	16	5	13	12	15	12	11	13	16	12	13	11	11	7	15	13	9	17	7	10
smtA	smtA	187	205	191	209	142	148	188	172	125	164	164	167	142	196	172	142	172	123	92	134	173	161	182	220	181	140	150	142	145	167
mukF	mukF	82	94	103	90	84	107	126	101	102	88	93	123	111	110	117	81	92	85	74	81	89	121	101	102	117	112	93	87	97	84
mukE	mukE	68	94	66	64	230	176	86	250	336	102	62	116	73	66	317	358	67	588	585	83	63	111	92	57	494	273	68	381	241	81
mukB	mukB	409	363	404	450	447	389	534	523	502	417	388	448	367	468	459	383	365	566	518	366	400	445	476	458	509	347	352	472	457	358
ycbB	ycbB	88	78	101	114	66	103	138	109	123	96	102	97	109	136	89	89	108	106	70	101	110	82	124	130	111	80	94	105	114	102
ycbK	ycbK	51	48	60	43	44	47	56	67	51	45	34	57	48	57	54	60	41	53	56	49	48	51	56	51	53	46	47	45	53	44
ycbL	ycbL	83	80	75	75	101	86	84	112	131	59	91	97	60	85	100	103	77	154	183	50	83	99	95	82	140	108	83	124	116	64
aspC	aspC	278	232	270	279	231	249	317	246	258	262	283	296	270	315	233	213	213	258	203	221	281	292	322	293	233	207	267	258	246	189
ompF	ompF	147	103	137	139	120	232	206	114	94	88	191	171	160	185	160	254	175	128	117	136	205	181	182	234	187	258	201	150	143	137
asnCa	asnCa	380	351	377	396	242	331	559	407	417	318	409	335	348	442	261	288	339	297	276	257	399	373	437	382	249	260	356	333	322	240
SL1344_0938	SL1344_0938	10	7	12	12	12	10	15	15	20	14	7	11	10	14	16	10	13	14	15	11	20	9	13	13	15	19	13	17	9	5
dpaL	dpaL	1	3	6	7	8	11	10	11	19	8	2	4	3	3	20	17	3	21	33	4	5	7	7	3	24	15	3	17	14	9
SL1344_0940	SL1344_0940	5	5	7	5	6	5	11	11	7	8	5	8	4	0	7	5	5	10	11	2	7	7	7	5	24	7	5	16	5	7
pncB	pncB	250	243	256	245	235	232	288	270	196	217	246	243	228	295	207	246	240	238	191	168	226	229	279	206	193	213	213	235	203	153
SL1344_0942	SL1344_0942	214	203	199	209	148	162	234	190	202	226	179	212	166	227	163	196	208	184	144	169	213	148	215	235	184	162	151	208	163	126
SL1344_0943	SL1344_0943	8	5	5	5	6	2	4	5	4	2	7	5	4	9	3	4	5	8	9	1	2	1	7	5	4	6	0	6	6	4
SL1344_0944	SL1344_0944	1	2	1	1	0	0	0	3	0	1	0	1	1	1	2	0	1	0	2	1	0	1	1	2	0	0	2	2	1	1
SL1344_0945	SL1344_0945	3	4	1	0	8	5	4	5	7	4	2	5	1	1	12	12	3	15	24	3	4	5	5	6	17	8	1	18	8	3
recEa	recEa	11	22	13	9	35	34	18	34	51	20	9	18	13	12	52	57	13	73	85	15	11	14	24	16	49	37	13	50	34	12
SL1344_0947	SL1344_0947	3	4	2	1	4	2	2	2	3	1	0	2	2	1	4	4	3	8	4	1	3	5	3	2	4	3	1	2	4	2
SL1344_0948	SL1344_0948	2	1	0	0	1	0	0	0	0	0	1	0	0	0	1	0	0	1	2	1	0	3	1	2	1	2	2	2	1	0
SL1344_0949	SL1344_0949	1	3	0	0	5	3	1	1	4	1	0	1	1	1	4	6	0	10	11	1	0	2	3	0	4	4	0	6	5	0
SL1344_0950	SL1344_0950	69	75	65	74	77	64	79	74	54	73	68	102	67	94	84	82	80	77	70	69	49	66	78	77	95	51	63	102	57	68
C1	C1	5	6	5	4	8	6	9	15	15	7	7	7	5	7	15	19	8	18	23	4	4	14	9	5	29	13	4	22	11	7
SL1344_0952	SL1344_0952	22	24	25	25	29	26	25	38	35	22	17	28	15	28	35	36	26	60	61	34	23	15	25	24	36	27	18	31	32	15
SL1344_0953	SL1344_0953	5	6	3	2	24	16	8	34	40	12	0	8	1	3	30	45	10	44	44	12	6	13	11	3	54	24	4	35	23	6
SL1344_0954	SL1344_0954	0	0	0	1	1	2	0	3	3	1	3	0	0	1	4	2	0	3	7	0	0	0	0	1	0	5	0	4	2	2
SL1344_0955	SL1344_0955	9	9	10	8	8	16	14	16	12	8	10	9	6	6	9	10	8	15	7	9	8	8	15	16	16	12	10	11	9	12
SL1344_0956	SL1344_0956	59	65	71	65	84	56	82	45	29	62	51	54	51	58	56	59	59	47	40	57	67	62	62	75	93	47	57	48	37	47
SL1344_0957	SL1344_0957	17	19	18	35	23	18	20	10	11	21	28	29	22	25	26	22	21	17	12	12	20	24	36	20	29	21	19	21	21	17
SL1344_0958	SL1344_0958	19	21	19	12	14	15	21	23	14	17	17	18	11	23	23	19	10	17	20	16	18	16	21	16	26	15	17	21	15	17
ninG	ninG	4	7	2	3	23	14	2	12	20	4	3	12	7	4	20	25	5	27	34	5	7	10	17	2	34	13	1	20	9	5
SL1344_0960	SL1344_0960	0	0	0	0	0	0	0	0	0	0	1	0	1	0	0	0	0	0	0	0	0	0	0	0	0	1	0	0	0	0
SL1344_0961	SL1344_0961	3	8	5	7	14	16	11	15	16	6	5	9	11	10	20	11	5	27	28	6	8	8	6	8	31	11	7	22	18	8
SL1344_0962	SL1344_0962	272	267	238	283	260	193	268	165	142	250	215	226	192	238	250	161	178	131	97	160	196	194	186	198	281	181	188	128	151	199
SL1344_0963	SL1344_0963	62	46	48	49	65	96	85	96	108	52	64	57	48	54	80	114	53	124	138	29	62	47	58	63	117	60	35	97	79	42
SL1344_0964	SL1344_0964	143	129	136	147	160	210	189	143	128	148	176	180	159	146	195	169	107	116	99	94	127	166	189	144	147	173	141	127	136	111
gtgA	gtgA	8	16	10	17	15	14	17	17	10	15	11	20	9	18	17	20	13	16	12	5	11	13	17	15	13	21	14	10	12	7
SL1344_0965A	SL1344_0965A	1	4	2	1	4	2	1	6	0	2	0	2	2	0	2	3	1	4	7	1	0	0	3	0	3	3	1	3	2	2
nucD	nucD	5	7	3	7	9	6	5	20	17	10	3	7	1	3	13	18	9	22	38	6	4	12	7	8	34	11	4	21	8	2
SL1344_0967	SL1344_0967	0	2	0	7	6	4	2	1	12	6	1	3	2	2	5	9	2	11	12	3	2	1	5	3	5	4	2	4	2	3
SL1344_0968	SL1344_0968	4	6	7	2	9	6	7	12	11	7	5	5	2	5	5	6	3	10	15	8	3	4	5	7	6	6	7	7	7	2
SL1344_0969	SL1344_0969	16	15	14	11	21	22	13	20	32	17	12	15	18	14	24	27	13	46	57	16	7	17	18	14	32	22	7	31	30	11
SL1344_0971	SL1344_0971	12	14	19	15	95	53	22	101	136	17	8	23	12	13	105	124	13	145	190	11	18	31	28	18	120	94	18	142	94	20
SL1344_0972	SL1344_0972	11	32	12	15	45	42	25	62	90	20	21	24	16	23	78	59	18	115	141	16	14	31	31	10	100	63	18	89	67	19
SL1344_0973	SL1344_0973	8	3	8	5	10	4	10	13	8	6	1	4	3	5	8	19	8	13	19	7	13	1	10	2	16	12	3	9	7	8
SL1344_0974	SL1344_0974	0	0	0	1	2	1	0	1	3	2	0	0	0	0	3	4	2	3	5	1	1	4	3	0	7	5	1	2	1	3
SL1344_0975	SL1344_0975	4	2	2	2	5	4	3	11	12	2	2	2	1	1	13	16	2	11	30	3	4	5	10	0	19	14	2	16	8	1
SL1344_0976	SL1344_0976	3	3	6	2	7	6	2	5	2	6	5	8	1	7	2	2	4	9	12	5	6	12	4	3	7	6	2	9	6	3
SL1344_0977	SL1344_0977	8	14	7	5	12	4	10	14	15	10	4	8	4	8	19	16	7	19	18	1	7	13	12	7	17	17	13	12	6	6
SL1344_0978	SL1344_0978	2	3	1	3	2	3	4	5	5	4	3	4	2	2	3	0	2	1	4	5	1	7	2	5	7	0	3	2	3	2
SL1344_0979	SL1344_0979	0	0	2	4	3	3	1	1	7	1	0	1	1	2	6	3	1	4	9	0	3	3	2	1	7	2	1	7	5	1
SL1344_0980	SL1344_0980	20	46	26	27	126	80	27	120	150	29	19	44	21	22	145	163	29	271	274	41	32	62	53	40	213	111	16	176	136	48
SL1344_0981	SL1344_0981	4	1	2	3	5	4	3	2	6	2	4	6	3	8	6	3	4	5	3	4	0	5	4	2	6	3	5	5	3	1
SL1344_0982	SL1344_0982	17	19	19	18	21	20	27	30	27	23	18	21	22	28	27	24	24	40	26	26	14	27	30	26	30	28	19	29	19	15
sodCa	sodCa	18	33	30	39	32	34	53	50	33	65	23	35	34	68	33	46	39	39	39	81	24	49	48	52	39	30	63	57	36	61
SL1344_0984	SL1344_0984	1	4	8	6	5	3	2	9	9	4	3	2	5	5	10	10	4	17	14	5	5	6	8	9	4	6	3	14	5	5
SL1344_0985	SL1344_0985	4	2	8	4	9	6	3	8	7	3	1	5	4	4	5	10	3	15	16	2	5	2	6	4	11	8	3	6	9	9
SL1344_0986	SL1344_0986	6	6	14	8	11	16	12	19	17	7	4	7	5	5	23	30	5	30	29	10	8	5	6	14	15	18	7	15	21	4
SL1344_0987	SL1344_0987	31	32	23	32	68	68	38	89	113	39	24	33	25	22	93	129	38	155	164	40	24	50	56	28	140	75	34	138	90	30
SL1344_0988	SL1344_0988	15	15	19	21	27	19	23	40	36	21	6	16	13	14	29	24	27	56	53	13	16	16	27	21	39	26	16	36	26	17
SL1344_0989	SL1344_0989	0	2	2	6	4	4	6	5	5	3	7	2	3	1	3	4	0	8	6	1	2	4	2	1	3	4	0	4	4	4
SL1344_0990	SL1344_0990	0	4	3	0	7	2	5	12	10	3	0	0	1	6	10	8	3	15	18	5	4	5	1	7	8	4	1	12	7	1
sseI	sseI	7	5	9	6	17	15	5	12	22	3	7	11	11	6	21	19	4	33	32	9	5	8	10	8	28	20	6	19	13	10
SL1344_0992	SL1344_0992	5	5	3	4	6	7	2	2	9	5	6	7	2	6	7	6	1	9	10	2	2	3	3	4	12	9	9	7	5	7
SL1344_0993	SL1344_0993	8	6	14	2	7	7	16	16	6	11	10	9	4	7	16	14	6	10	19	6	8	5	8	6	26	5	8	14	13	10
SL1344_0994	SL1344_0994	14	33	11	21	7	11	19	19	22	28	10	11	11	10	16	10	13	20	25	22	24	24	21	24	29	7	20	24	8	29
gtgE	gtgE	5	11	16	7	14	10	8	18	9	3	9	5	6	4	6	12	6	15	12	3	8	11	11	10	16	9	7	14	7	3
gtgF	gtgF	0	9	2	0	6	6	3	7	1	6	1	5	5	2	7	10	2	8	9	2	2	6	3	1	10	7	0	9	7	5
pepN	pepN	116	131	133	129	133	170	174	175	160	131	121	153	124	139	144	158	142	172	177	148	124	145	148	139	202	170	114	161	165	111
pyrD	pyrD	36	48	44	51	47	50	51	47	50	32	34	67	32	49	63	53	31	58	43	23	24	47	43	43	65	49	25	45	52	21
ycbW	ycbW	49	51	48	61	62	67	65	64	70	43	51	68	62	61	60	69	41	70	70	45	49	66	62	55	78	58	61	52	62	44
SL1344_1000	SL1344_1000	45	47	57	39	52	50	63	103	70	54	69	58	53	75	81	83	58	74	82	39	51	40	64	60	90	47	35	83	63	46
rlmL	rlmL	223	233	240	212	259	223	310	258	264	223	197	271	224	256	303	279	203	280	291	211	255	264	272	278	326	269	202	289	285	199
uup	uup	157	172	150	156	158	189	205	205	200	157	177	185	180	166	179	158	178	192	183	136	187	186	172	210	228	134	143	200	164	149
pqiA	pqiA	77	72	76	75	58	71	98	100	78	60	57	87	86	95	64	65	65	81	71	66	64	74	90	83	87	72	62	79	69	52
pqiB	pqiB	45	63	64	64	62	51	85	92	76	68	65	72	61	86	55	44	59	63	73	47	54	85	80	64	66	62	60	75	66	34
ymbA	ymbA	26	33	30	34	31	40	40	38	30	19	39	23	30	29	37	40	35	50	36	29	41	34	48	36	38	31	27	41	47	17
rmf	rmf	21	18	18	21	20	21	23	26	26	19	21	28	28	23	24	27	22	33	35	24	29	24	14	26	25	35	20	27	26	21
fabA	fabA	395	371	342	476	366	346	515	300	257	286	399	469	384	422	374	293	300	288	224	211	397	400	406	460	285	242	344	299	237	235
lonH	lonH	133	124	114	142	162	155	161	194	171	111	128	134	110	152	192	167	109	206	190	105	132	133	144	130	192	157	128	189	169	89
ycbG	ycbG	30	24	21	27	24	35	35	29	32	26	35	37	26	28	20	32	15	22	21	24	27	22	27	30	30	24	22	40	25	25
ompA	ompA	3660	3358	3957	3914	2684	3459	4977	3851	3535	3758	4259	4589	3924	4632	2851	2309	2303	3041	2305	2761	3658	3993	4096	3862	2172	2361	3762	2959	3462	3168
sulA	sulA	26	21	22	24	22	27	23	16	24	25	26	33	28	34	30	26	31	33	21	20	27	31	28	37	20	20	28	38	19	29
sxy	sxy	9	12	7	8	13	6	10	24	7	12	7	7	6	9	7	3	6	14	12	8	4	4	8	9	10	10	3	21	8	5
yccS	yccS	50	59	50	45	55	40	78	75	62	53	39	57	47	60	50	79	46	76	65	36	44	67	60	44	83	57	49	59	41	43
yccF	yccF	25	33	22	20	16	21	28	16	14	22	20	23	15	29	20	15	18	16	8	9	21	24	14	12	18	12	19	11	15	12
helD	helD	97	115	94	96	618	406	111	536	735	217	90	143	87	105	772	886	109	1307	1509	190	102	139	147	89	1265	653	102	751	649	188
mgsA	mgsA	33	33	40	36	29	34	38	31	34	36	37	27	37	39	22	27	34	31	21	25	41	30	35	46	30	25	25	34	28	30
yccT	yccT	11	11	6	11	10	12	17	13	17	10	8	8	6	10	8	17	7	22	18	7	8	10	19	14	26	8	3	18	20	6
SL1344_1018	SL1344_1018	93	73	75	83	55	81	102	74	55	69	93	94	86	91	61	76	71	69	40	72	89	73	79	101	69	66	76	75	65	84
yccV	yccV	312	317	282	279	166	237	332	218	191	144	266	247	204	246	172	229	291	178	126	110	230	240	215	231	165	212	262	168	119	97
yccW	yccW	96	83	110	87	95	105	100	136	105	85	87	111	100	107	103	135	111	119	108	72	94	114	105	106	128	113	87	109	106	59
SL1344_1021	SL1344_1021	13	11	15	11	23	25	19	42	29	15	12	21	16	21	28	39	12	43	50	17	13	10	19	19	44	21	18	43	27	14
SL1344_1022	SL1344_1022	20	15	9	13	13	22	11	19	33	15	20	17	10	16	27	36	16	33	32	20	15	13	21	14	30	30	14	31	29	12
yccX	yccX	5	10	3	10	9	5	11	6	16	5	7	6	4	8	9	4	8	8	6	11	7	7	5	6	8	8	5	9	8	4
yccK	yccK	188	216	220	243	155	157	204	201	149	189	195	191	186	239	153	173	179	167	90	133	240	204	197	237	237	194	184	166	214	199
SL1344_1025	SL1344_1025	98	136	159	139	134	169	217	147	137	193	91	132	111	146	113	104	121	93	83	98	81	154	122	126	118	95	139	106	95	130
pipA	pipA	79	73	55	68	106	96	86	104	134	103	62	66	75	63	139	158	77	159	150	83	83	85	97	89	186	128	77	146	122	93
pipB	pipB	3	10	2	5	19	18	11	20	27	11	5	9	4	5	30	33	6	50	53	2	2	9	10	4	40	23	5	31	26	10
SL1344_1028	SL1344_1028	7	5	5	7	3	5	11	8	4	3	5	3	2	3	5	5	1	7	6	6	4	7	10	8	8	4	6	3	1	5
pipC	pipC	24	25	21	23	18	39	38	36	30	19	12	11	13	14	14	5	6	3	5	2	13	20	20	16	6	18	17	11	8	11
sopB	sopB	37	61	59	68	73	105	83	103	123	44	24	37	34	30	71	38	14	91	116	20	27	42	32	23	84	51	28	76	71	31
orfX	orfX	0	3	2	1	4	0	4	2	5	2	2	1	0	2	6	8	4	8	11	2	2	3	2	2	9	3	1	4	2	3
SL1344_1032	SL1344_1032	1	1	1	1	0	1	1	1	0	1	0	0	1	0	3	0	1	0	1	0	1	2	1	1	1	2	1	2	0	1
pipD	pipD	30	20	32	25	32	28	39	38	54	41	20	29	22	30	44	36	36	70	58	26	32	28	33	32	58	52	31	47	45	33
copS	copS	23	28	19	25	65	40	26	95	101	39	20	30	19	23	91	91	19	141	175	29	25	38	32	26	131	63	18	115	94	27
copR	copR	24	21	24	29	39	23	24	32	45	28	33	22	18	28	53	53	14	84	72	24	25	16	36	25	59	36	21	53	31	21
SL1344_1036	SL1344_1036	30	31	21	33	19	30	28	33	24	22	27	23	27	28	25	20	31	25	23	26	26	26	37	28	51	24	21	33	26	22
hpaC	hpaC	8	9	12	6	10	9	16	14	13	10	14	9	10	8	9	16	11	14	12	7	9	7	10	19	10	6	3	10	13	3
hpaB	hpaB	2	11	7	9	22	16	4	15	23	8	5	9	10	11	29	18	8	44	44	5	8	7	10	10	30	24	7	23	21	9
hpaR	hpaR	15	19	14	12	58	44	9	67	78	20	12	27	12	8	79	85	10	130	145	14	18	34	22	15	137	48	15	82	57	16
hpaG	hpaG	2	1	2	2	1	3	5	5	8	0	1	4	1	2	6	5	5	6	8	3	0	5	4	3	7	6	3	4	5	2
hpaE	hpaE	2	8	4	4	18	15	7	24	30	5	5	12	6	11	36	33	8	65	53	12	10	12	11	5	51	22	3	28	21	7
hpaD	hpaD	3	10	4	5	7	5	2	6	8	7	5	6	2	9	6	7	6	9	9	5	5	3	4	4	14	7	0	6	4	6
hpaF	hpaF	3	1	1	3	0	0	3	1	2	2	0	3	3	4	2	2	2	1	2	3	0	1	1	1	2	2	1	1	1	3
hpaH	hpaH	17	35	23	46	69	49	45	71	75	48	25	32	19	27	49	108	32	138	113	53	81	49	74	58	110	95	35	98	105	51
hpaI	hpaI	2	4	2	2	5	5	0	3	2	0	2	6	1	3	3	6	1	5	5	0	1	4	1	1	4	4	1	5	1	0
hpaX	hpaX	12	14	9	9	18	16	9	21	29	18	4	8	9	15	20	27	8	31	26	13	4	17	16	14	27	35	14	29	17	12
hpaA	hpaA	23	35	27	26	56	35	46	59	78	41	26	35	20	28	61	91	37	117	123	51	69	48	67	40	110	77	40	89	73	58
SL1344_1048	SL1344_1048	12	28	15	21	31	27	14	31	29	22	15	18	10	20	24	28	14	27	32	11	17	21	25	23	39	13	16	28	30	19
SL1344_1049	SL1344_1049	3	3	5	1	8	4	6	3	4	2	0	6	4	5	3	10	8	10	3	3	4	3	4	6	10	2	3	3	6	4
yccD	yccD	6	12	15	11	10	9	26	25	13	18	16	17	10	12	8	25	17	21	12	8	10	12	13	10	11	10	5	13	12	11
cbpA	cbpA	27	42	45	37	46	29	53	58	44	37	37	32	29	50	41	50	29	44	71	29	34	46	33	40	56	39	24	41	35	27
scsA	scsA	109	108	124	106	83	97	103	126	92	107	102	101	86	124	83	96	121	90	86	116	91	67	104	102	109	80	77	110	100	82
scsB	scsB	9	13	17	21	30	32	25	41	50	11	10	20	14	13	33	31	18	48	44	16	13	8	13	15	40	33	14	33	25	9
scsC	scsC	7	5	5	5	6	3	5	10	5	2	1	5	3	8	7	5	3	7	9	2	5	5	6	5	5	2	4	3	6	1
scsD	scsD	5	7	8	9	7	4	11	10	10	4	11	5	6	9	8	10	3	9	9	4	3	5	8	6	10	4	4	6	5	0
agp	agp	16	28	26	18	19	21	28	31	24	19	26	21	24	25	22	25	25	34	33	18	20	25	19	14	27	31	18	29	31	21
yccJ	yccJ	6	6	4	5	8	7	17	7	10	9	12	11	6	13	10	5	9	8	6	7	1	7	7	5	5	7	1	6	8	10
wrbA	wrbA	17	5	9	11	15	13	25	22	24	17	11	9	14	10	24	18	14	29	33	13	14	20	14	19	21	21	15	29	11	10
ymdF	ymdF	5	6	4	6	8	6	6	10	2	2	2	4	5	7	9	6	5	8	9	8	7	4	6	5	8	5	7	11	5	3
ycdC	ycdC	70	54	70	69	42	62	72	53	51	69	47	59	48	73	75	53	61	57	58	63	64	56	67	83	68	54	48	71	55	52
SL1344_1061	SL1344_1061	48	53	53	55	36	36	42	37	41	50	34	61	54	56	39	40	38	46	35	41	67	55	49	52	49	39	33	62	47	41
putA	putA	43	46	62	61	61	74	76	117	85	47	52	41	51	62	52	101	83	123	107	63	67	48	66	54	80	86	61	107	111	55
putP	putP	87	95	103	87	98	116	155	148	117	98	111	126	121	132	122	105	69	129	120	66	77	123	139	95	120	125	81	112	102	82
phoH	phoH	15	10	13	12	12	20	22	20	32	8	15	15	12	26	13	14	15	19	16	15	10	13	24	21	21	19	11	27	19	18
SL1344_1065	SL1344_1065	72	94	82	86	68	73	89	98	70	79	66	80	85	106	69	80	103	75	41	77	73	63	102	79	91	74	72	94	84	60
SL1344_1066	SL1344_1066	19	39	29	36	57	52	29	61	81	34	23	36	17	24	77	74	32	117	121	34	18	33	36	29	120	75	18	75	65	28
SL1344_1067	SL1344_1067	0	4	5	0	4	3	6	8	1	1	5	5	3	2	4	8	4	5	2	3	2	4	1	4	7	3	2	4	3	3
SL1344_1068	SL1344_1068	3	4	2	3	8	7	1	8	10	2	3	7	5	4	6	13	3	16	14	3	2	3	7	2	11	15	1	13	9	0
SL1344_1069	SL1344_1069	0	5	0	0	5	6	3	8	9	3	0	4	0	3	7	10	3	9	12	4	2	5	2	1	9	4	0	6	5	1
SL1344_1070	SL1344_1070	20	22	13	12	28	29	21	37	48	18	12	22	14	11	32	50	14	85	71	18	15	22	31	18	72	39	20	61	32	18
SL1344_1071	SL1344_1071	20	24	25	17	36	25	38	35	49	36	16	25	28	23	48	37	30	53	46	26	27	35	32	32	55	38	17	35	44	19
ycdW	ycdW	102	96	89	97	105	79	123	82	76	91	114	123	110	112	76	87	87	79	71	64	100	111	97	96	82	64	102	76	94	66
ycdX	ycdX	99	79	88	106	84	98	109	113	75	95	99	92	102	92	83	96	120	80	91	76	123	87	88	109	104	110	83	101	107	93
ycdY	ycdY	29	24	41	37	30	36	34	22	34	26	45	37	20	34	33	30	27	33	25	25	39	36	36	34	32	22	30	33	34	26
ycdZ	ycdZ	121	126	142	134	109	118	166	124	90	109	131	148	118	135	139	130	124	83	71	111	128	124	123	150	120	78	97	112	88	110
csgG	csgG	11	10	8	10	9	15	8	15	16	6	8	14	7	16	20	23	13	13	19	6	12	5	15	10	18	14	9	14	7	11
csgF	csgF	2	1	1	0	3	3	3	0	2	1	0	2	1	1	1	1	2	2	2	0	2	3	2	1	4	1	0	0	2	0
csgE	csgE	0	1	0	1	2	2	2	2	4	1	1	0	1	0	2	4	1	1	1	4	2	1	2	2	4	1	0	3	2	1
csgD	csgD	2	6	2	4	37	23	4	28	50	2	4	9	0	5	28	40	0	69	82	7	2	6	8	3	44	29	3	48	31	3
csgB	csgB	4	1	2	4	3	6	1	2	6	0	1	4	2	5	2	9	1	4	5	2	0	0	3	4	5	2	2	2	3	2
csgA	csgA	25	28	20	30	39	18	15	32	32	26	19	27	21	21	21	18	23	34	18	16	24	21	28	20	33	19	15	17	16	25
csgC	csgC	52	45	51	60	47	52	54	37	39	55	28	31	33	46	31	31	41	26	24	26	41	28	42	44	57	43	29	37	30	26
ymdA	ymdA	23	12	14	10	9	18	21	15	8	10	11	7	14	12	11	12	10	7	5	6	12	15	11	22	11	11	7	22	7	10
SL1344_1084	SL1344_1084	36	32	26	30	26	25	33	26	16	33	15	29	26	31	22	29	31	31	13	20	20	28	37	24	20	23	15	32	36	18
ymdC	ymdC	53	57	47	63	48	63	66	67	46	46	49	58	47	60	63	59	46	44	45	33	53	46	66	51	65	54	45	56	60	29
mdoC	mdoC	35	44	49	40	46	30	41	65	51	39	50	46	35	46	55	43	48	50	46	40	37	52	39	42	68	41	51	58	49	33
mdoG	mdoG	186	199	206	215	192	215	242	234	194	171	183	204	182	224	239	203	198	242	147	160	230	203	195	229	240	183	172	223	202	114
mdoH	mdoH	188	225	207	207	190	209	324	251	246	176	243	238	226	255	197	151	198	195	174	96	197	270	245	231	227	158	185	235	201	121
yceK	yceK	10	15	17	7	8	15	17	20	8	13	15	9	10	16	19	16	11	6	15	10	11	13	9	12	12	17	11	14	18	9
msyB	msyB	10	7	10	10	19	9	6	20	9	11	10	13	8	18	25	25	12	29	23	12	8	13	19	13	29	18	9	19	16	18
yceE	yceE	15	22	20	18	22	24	38	26	23	25	19	27	23	31	24	29	28	35	28	18	27	28	15	22	25	27	23	32	27	19
htrB	htrB	118	135	121	136	125	127	138	167	160	148	122	120	137	146	134	146	132	153	180	87	114	125	140	135	164	136	95	161	124	98
SL1344_1093	SL1344_1093	312	269	293	316	200	328	419	288	268	295	371	338	292	342	238	312	283	227	219	263	371	356	356	375	270	268	359	342	304	266
yceI	yceI	23	21	23	19	16	27	38	22	21	31	13	20	24	24	20	17	19	19	27	17	17	26	31	13	20	26	15	24	24	18
yceJ	yceJ	13	8	8	16	15	10	13	10	10	14	7	12	10	6	11	6	9	11	15	16	12	9	7	9	17	10	9	9	12	5
yceO	yceO	2	5	2	1	2	3	3	2	3	3	2	7	3	2	1	3	2	1	0	1	1	0	4	2	4	4	2	9	2	1
solA	solA	64	59	59	56	87	69	93	106	137	56	60	80	46	65	121	111	55	178	179	47	69	76	103	60	133	109	60	129	101	43
bssS	bssS	50	58	51	43	74	108	66	42	68	58	50	59	53	51	90	69	43	41	33	50	49	45	42	48	91	78	51	37	29	43
dinI	dinI	78	67	80	68	62	72	95	59	59	62	50	77	79	89	103	109	107	80	58	77	93	80	86	111	102	72	62	81	67	54
pyrC	pyrC	64	63	54	51	55	46	81	77	77	51	50	65	63	66	90	57	57	66	63	39	57	47	66	62	75	51	59	60	73	39
SL1344_1101	SL1344_1101	65	53	50	49	46	49	59	54	51	42	56	57	36	63	44	52	50	56	50	38	40	51	49	66	60	40	45	54	44	49
grxB	grxB	37	28	36	43	43	34	36	40	39	21	35	32	36	40	35	38	43	44	38	38	51	45	55	48	50	30	41	43	47	21
yceL	yceL	31	22	18	26	29	26	30	17	36	19	22	24	22	23	31	28	18	35	37	12	25	23	13	20	33	31	19	33	29	20
rimJ	rimJ	19	29	22	32	26	23	31	37	28	22	18	33	30	46	30	35	25	40	35	28	28	31	28	26	34	32	32	31	43	15
yceH	yceH	6	8	10	23	6	14	17	15	25	18	14	9	14	14	10	12	19	20	14	8	11	17	11	15	10	11	15	17	22	10
mviM	mviM	29	26	30	39	21	35	54	45	38	38	40	47	28	53	23	20	31	29	32	25	46	32	36	34	26	38	33	42	46	34
mviN	mviN	101	97	102	85	133	116	136	179	163	113	106	116	92	121	179	139	92	213	222	72	104	124	117	100	184	144	94	169	143	91
flgN	flgN	94	79	98	91	99	121	162	103	106	103	72	103	70	83	90	81	79	68	47	66	96	101	107	82	91	83	95	96	75	65
flgM	flgM	115	117	115	125	107	142	134	89	98	98	76	83	91	71	86	65	68	47	44	59	82	90	90	65	101	120	78	86	81	74
flgA	flgA	196	187	176	218	154	133	225	191	151	149	142	159	124	205	144	154	205	165	109	138	193	165	177	168	165	129	132	152	155	125
flgB	flgB	193	180	200	215	173	162	203	192	132	156	152	155	135	187	153	128	170	109	87	129	171	150	138	208	197	139	127	158	150	136
flgC	flgC	46	34	44	62	40	48	54	62	47	35	40	39	33	36	50	37	42	32	24	27	49	41	46	56	39	36	34	25	49	34
flgD	flgD	79	86	85	94	103	84	106	106	95	84	69	75	60	73	90	66	75	69	37	47	86	80	92	85	81	64	71	84	85	49
flgE	flgE	130	111	129	117	134	135	151	167	137	93	98	111	118	121	149	111	78	136	114	53	116	139	146	103	115	96	90	126	115	65
flgF	flgF	60	73	65	66	75	81	92	92	79	52	65	62	63	62	54	42	60	53	47	41	52	78	74	62	48	45	49	46	71	30
flgG	flgG	115	99	130	118	115	101	135	110	122	74	121	105	98	114	80	73	93	75	58	55	96	77	93	102	74	63	72	77	78	47
flgH	flgH	36	45	44	49	46	36	55	71	59	26	52	53	45	36	41	29	33	40	28	30	33	41	51	44	28	27	33	37	30	23
flgI	flgI	61	69	77	81	53	74	94	87	67	57	69	57	68	73	54	37	44	37	39	30	57	67	67	76	63	57	49	59	48	31
flgJ	flgJ	45	60	38	60	53	51	53	64	47	28	51	59	56	47	51	46	26	40	44	25	49	48	56	44	35	23	39	43	42	22
flgK	flgK	270	265	292	295	300	349	387	371	269	273	197	221	185	211	229	182	180	196	146	175	230	245	247	236	287	269	178	213	205	201
flgL	flgL	144	132	147	142	129	165	189	169	178	136	73	88	92	79	94	93	70	107	88	72	111	135	122	130	128	130	93	148	129	91
rne	rne	330	324	347	334	284	380	487	399	376	313	389	365	385	469	350	314	311	311	226	227	335	359	402	430	302	276	382	332	310	252
rluC	rluC	211	227	193	219	207	226	251	216	221	203	224	246	223	272	235	225	250	218	207	219	240	240	256	272	275	214	209	241	211	201
SL1344_1124	SL1344_1124	31	30	29	48	50	47	38	50	53	32	34	36	26	37	45	35	27	44	46	24	21	46	34	38	55	46	35	38	42	52
SL1344_1125	SL1344_1125	9	12	14	12	8	10	20	12	14	14	5	13	12	14	11	10	11	25	19	15	16	7	13	11	20	11	12	20	17	13
maf-a	maf-a	24	28	33	30	32	30	30	36	41	31	32	26	22	27	32	34	35	34	42	18	38	34	41	40	35	38	37	35	46	30
yceD	yceD	2406	2299	2356	2404	1900	2073	2409	2194	1959	2261	2273	2215	2008	2452	1899	1939	2277	2003	1629	1894	2312	2148	2338	2462	2224	1936	1975	1989	1966	2065
rpl32	rpl32	1951	1626	1831	1802	1436	1761	2383	1545	1315	1571	2100	1903	1743	2067	1367	1319	1356	1418	1055	1557	2185	2011	2136	1916	1222	1615	1928	1435	1550	1559
plsX	plsX	676	484	557	561	463	586	763	631	556	584	610	640	575	586	498	548	600	472	416	478	631	579	623	691	539	485	480	525	451	452
fabH	fabH	289	258	270	245	242	268	320	261	251	222	261	276	256	286	261	225	236	216	188	224	303	268	315	276	278	224	242	241	258	219
fabD	fabD	291	270	322	292	255	333	411	284	268	310	299	297	279	325	301	299	252	267	234	287	303	332	372	317	309	307	275	335	316	275
fabG	fabG	558	388	560	484	520	585	775	529	543	479	530	406	513	571	430	353	316	508	386	449	508	450	680	430	553	459	550	453	535	404
acpP	acpP	4287	923	4335	4343	894	3186	4766	1973	3166	3836	4100	1012	3697	4444	984	2654	3135	1648	2261	2633	3882	868	4267	4350	1029	2261	3517	1606	3203	3117
fabF	fabF	1070	445	1062	1066	538	1095	1382	727	1127	966	1034	531	1035	1091	593	696	716	635	733	753	964	514	1214	1093	611	875	1088	559	941	793
pabC	pabC	113	107	104	96	81	96	111	102	88	88	90	96	97	101	97	91	107	83	80	85	97	81	122	130	121	73	75	76	85	84
yceG	yceG	98	80	69	84	71	83	109	96	99	85	79	80	68	85	101	110	89	110	109	66	100	88	86	82	123	93	85	112	84	78
tmk	tmk	50	43	34	36	33	46	62	40	39	19	46	40	48	50	47	52	44	43	29	33	42	50	54	38	42	35	28	34	42	29
holB	holB	47	41	50	61	68	71	55	70	70	61	61	55	50	61	73	69	55	84	66	35	51	51	79	70	76	53	51	68	71	29
ycfH	ycfH	55	52	61	66	61	65	98	60	69	57	49	61	59	80	59	48	51	63	58	43	67	65	70	72	54	61	58	57	71	46
ptsG	ptsG	172	191	204	177	196	253	317	216	212	225	240	271	250	240	257	188	159	184	150	158	195	240	225	191	224	195	194	205	198	167
fhuE	fhuE	136	140	178	144	231	377	368	386	356	178	79	107	73	50	195	205	111	284	260	77	117	151	137	104	259	236	220	269	224	105
ycfF	ycfF	48	56	45	40	38	67	56	59	37	45	43	63	59	37	34	34	46	33	33	34	57	40	48	46	44	41	51	40	55	44
ycfL	ycfL	28	16	20	18	24	25	31	34	18	26	28	31	20	30	16	21	26	26	19	21	31	27	26	26	28	24	11	25	24	15
ycfM	ycfM	35	30	31	38	16	24	36	37	37	37	54	52	32	43	24	39	41	49	28	33	43	45	43	36	35	35	34	33	38	28
thiK	thiK	15	36	34	25	23	31	37	37	27	25	11	29	29	34	43	27	26	42	29	17	27	21	35	32	50	27	24	35	34	29
nagZ	nagZ	43	33	36	44	42	45	38	54	43	39	29	39	31	47	35	35	45	47	35	32	39	44	47	48	42	49	42	34	43	32
ycfP	ycfP	39	30	54	47	24	38	51	27	27	34	47	53	51	61	42	27	35	33	22	39	55	45	55	47	28	27	45	53	29	31
ndh	ndh	235	212	190	236	169	233	258	197	166	251	265	261	239	290	211	207	235	176	140	232	227	216	252	253	151	184	198	164	154	209
ycfJ	ycfJ	11	14	20	15	9	14	19	16	14	16	16	12	11	20	12	15	19	18	7	8	21	15	16	21	14	16	18	14	12	13
ycfQ	ycfQ	60	73	53	63	62	58	74	89	77	61	70	78	48	71	78	78	51	69	58	32	74	81	77	63	72	52	42	80	73	42
ycfR	ycfR	199	171	209	164	108	134	190	148	123	187	165	179	158	190	129	127	161	146	94	135	158	122	156	152	98	114	109	139	118	156
ycfS	ycfS	44	70	57	61	51	65	81	66	54	63	39	52	44	68	54	67	64	49	41	47	60	46	47	51	65	48	51	56	63	52
mfd	mfd	121	120	133	121	144	136	167	185	210	113	126	145	115	167	136	187	131	240	262	111	151	161	161	151	184	144	124	201	196	97
ycfU	ycfU	162	164	144	174	121	145	169	179	119	169	171	192	125	178	166	130	144	149	117	122	139	165	183	178	157	123	134	158	155	152
lolD	lolD	34	45	31	37	42	47	50	39	40	33	43	45	39	38	31	46	26	37	22	32	49	59	53	38	50	31	45	27	33	37
ycfW	ycfW	101	94	76	82	72	95	137	118	91	93	99	102	100	121	101	100	96	126	87	63	112	107	123	132	92	83	79	105	108	81
ycfX	ycfX	89	70	76	74	63	68	105	99	75	63	81	85	82	84	75	56	89	71	50	66	79	90	93	91	104	46	69	89	76	58
cobB	cobB	107	121	116	98	88	116	164	110	96	102	125	125	122	134	102	101	103	103	94	90	133	120	119	144	91	78	109	107	107	80
potD	potD	193	187	181	176	120	175	286	228	191	139	222	241	205	204	168	145	134	153	128	136	187	254	218	170	166	117	200	181	148	124
potC	potC	74	93	87	88	63	85	88	80	89	86	85	100	73	87	83	63	53	61	52	31	77	80	99	73	68	74	75	69	55	68
sifA	sifA	30	30	26	18	23	31	36	19	18	11	24	17	23	25	20	27	29	24	22	17	28	21	30	21	28	14	23	20	25	7
potB	potB	104	80	81	92	84	86	130	108	91	73	95	102	88	113	70	84	76	93	91	61	97	116	116	111	65	80	83	84	98	60
potA	potA	138	122	113	119	100	122	132	137	113	111	123	140	128	118	143	143	90	144	135	101	122	135	137	143	156	137	109	121	129	89
pepT	pepT	14	19	15	11	19	17	24	19	25	19	22	15	17	24	23	14	20	16	24	11	9	20	15	15	24	19	14	28	18	11
SL1344_1165	SL1344_1165	47	46	42	61	46	39	57	40	51	58	40	63	41	51	59	45	62	70	67	38	67	38	56	50	79	51	40	59	59	42
SL1344_1166	SL1344_1166	12	10	11	5	9	6	10	14	10	9	6	10	11	9	12	8	9	9	6	4	9	7	7	10	14	11	12	14	10	3
ycfD	ycfD	90	97	78	103	78	79	104	92	100	87	86	93	67	85	83	74	80	100	81	78	74	101	113	120	95	56	86	86	91	77
phoQ	phoQ	163	276	304	314	228	250	426	334	306	385	199	271	271	395	280	235	317	303	279	325	191	339	392	407	268	255	359	300	281	305
phoP	phoP	327	489	524	681	340	452	748	476	372	907	320	489	506	769	369	444	631	416	338	679	314	489	732	711	433	478	651	426	456	754
purB	purB	85	92	80	99	63	85	105	120	82	58	84	111	79	90	83	75	69	88	42	55	108	86	99	87	81	58	83	86	72	48
ycfC	ycfC	83	92	99	91	85	81	117	98	72	94	85	100	96	95	67	66	77	76	53	63	89	105	104	113	83	73	86	90	90	62
mnmA	mnmA	315	261	251	298	818	560	279	726	946	364	297	289	273	299	973	1154	280	1560	1771	333	290	320	341	304	1657	929	250	1060	805	402
ymfB	ymfB	16	8	16	9	13	10	11	15	10	8	9	16	15	7	10	11	14	8	15	9	16	13	16	11	10	8	8	18	10	6
SL1344_1174	SL1344_1174	8	8	7	3	9	10	12	16	12	5	4	12	5	5	10	11	4	4	8	6	6	8	11	9	15	8	11	6	14	3
rluB	rluB	40	42	31	27	57	37	26	80	98	31	23	32	25	23	88	81	22	135	133	29	28	51	50	37	150	81	16	90	75	40
icdA	icdA	109	88	101	102	99	90	124	129	123	94	99	96	96	110	94	70	87	111	81	87	98	112	137	101	62	78	80	104	110	81
SL1344_1177	SL1344_1177	42	43	41	28	75	71	41	136	155	22	20	28	18	25	100	105	26	206	221	27	26	41	44	37	142	94	29	133	83	20
envF	envF	13	14	11	8	17	13	8	14	14	15	7	11	5	6	8	12	4	12	16	10	16	12	13	8	9	12	6	16	13	9
msgA	msgA	112	107	124	115	107	101	110	109	87	90	104	126	87	127	130	117	112	88	64	98	109	136	123	129	115	125	125	123	109	98
envE	envE	59	48	41	46	42	67	63	54	42	50	49	44	37	46	43	33	50	31	29	31	41	48	39	51	56	51	42	40	31	41
cspH	cspH	55	63	51	35	58	46	54	47	36	64	41	41	35	50	62	49	48	30	37	43	53	39	45	61	78	49	41	49	46	50
pagD	pagD	0	3	0	4	2	3	4	0	4	4	0	0	1	3	3	1	7	4	4	6	1	3	5	2	3	7	1	5	3	4
pagC	pagC	24	38	81	87	52	70	115	54	63	131	19	46	43	80	29	34	38	27	35	104	19	55	75	99	35	31	85	24	42	105
pliC	pliC	31	29	32	34	31	36	32	33	24	39	23	29	30	31	27	27	27	21	24	31	32	27	27	23	41	26	33	18	29	27
SL1344_1186	SL1344_1186	35	45	39	36	59	79	44	73	51	53	17	22	14	19	25	36	26	34	25	15	38	24	29	28	50	44	40	35	29	40
SL1344_1187	SL1344_1187	87	89	79	69	74	85	129	80	57	45	84	71	62	68	48	89	88	78	50	36	68	58	64	90	79	85	65	47	43	38
SL1344_1188	SL1344_1188	28	26	33	33	28	34	36	25	28	46	19	28	31	31	30	34	53	32	40	34	22	40	38	40	38	23	21	35	34	41
SL1344_1189	SL1344_1189	36	40	35	36	33	25	51	35	37	43	18	37	40	40	26	36	39	29	28	23	23	31	47	64	27	15	53	36	25	44
SL1344_1190	SL1344_1190	56	44	49	47	36	39	79	44	49	42	29	40	27	38	35	23	26	44	39	31	41	39	32	39	32	29	37	27	23	24
SL1344_1191	SL1344_1191	19	27	24	22	15	27	29	35	30	10	21	24	20	24	40	24	31	55	49	12	18	22	20	16	39	24	15	25	36	18
SL1344_1192	SL1344_1192	11	7	9	11	14	11	11	22	20	11	14	15	3	12	18	21	11	42	33	6	6	14	18	12	21	17	8	26	17	5
SL1344_1193	SL1344_1193	10	19	11	13	21	27	22	18	30	18	15	14	14	12	32	22	13	33	45	12	12	8	11	11	29	16	8	26	29	8
SL1344_1194	SL1344_1194	1	1	4	5	14	11	4	14	13	5	1	3	7	4	12	9	11	20	25	4	4	8	8	4	18	11	3	17	7	3
SL1344_1195	SL1344_1195	17	17	15	17	34	23	25	43	38	27	16	15	10	17	39	42	25	80	80	29	25	29	25	36	57	28	24	45	43	21
SL1344_1196	SL1344_1196	35	21	26	33	23	34	25	23	31	28	28	23	23	25	20	37	31	30	16	29	27	31	23	46	34	22	23	37	31	29
SL1344_1197	SL1344_1197	7	7	3	4	4	6	14	9	5	2	8	10	7	7	4	6	11	7	4	13	5	4	8	10	8	8	9	6	11	7
SL1344_1198	SL1344_1198	11	25	14	15	13	24	35	25	25	15	21	18	13	15	16	21	14	36	40	16	18	15	18	21	20	22	16	28	25	12
aadA	aadA	36	25	20	34	22	32	41	37	50	27	23	18	21	22	34	39	44	39	47	30	29	37	36	44	45	39	22	44	41	23
SL1344_1200	SL1344_1200	0	2	3	2	2	5	2	3	9	0	2	4	1	0	3	6	4	9	10	0	1	1	3	4	8	8	1	9	8	1
SL1344_1201	SL1344_1201	50	53	43	36	24	33	41	49	53	47	33	47	33	46	56	52	42	55	59	44	29	37	31	53	53	46	41	54	53	36
SL1344_1202	SL1344_1202	4	3	4	11	5	4	9	5	8	4	5	8	5	9	5	4	6	4	6	4	3	5	6	10	8	7	6	8	16	6
SL1344_1203	SL1344_1203	1	0	1	3	4	0	0	3	2	1	0	0	0	0	2	4	0	2	0	0	0	0	1	0	4	3	2	3	1	1
aroQ	aroQ	11	16	32	45	20	20	48	31	28	65	11	28	28	56	25	25	43	21	26	47	10	26	45	37	35	9	41	17	21	46
yeaS	yeaS	118	101	122	124	61	104	130	131	107	125	127	110	112	154	73	106	123	99	60	88	96	99	151	135	75	85	101	101	110	120
yeaR	yeaR	13	14	13	17	6	11	16	21	13	8	15	13	11	15	15	19	13	12	8	18	18	14	13	19	8	15	15	22	14	7
yoaG	yoaG	7	6	8	8	9	5	13	5	6	5	5	6	5	8	4	15	10	9	6	7	9	4	10	4	11	7	9	11	5	10
SL1344_1208	SL1344_1208	7	9	7	8	12	11	13	11	12	6	7	13	4	9	15	11	9	15	23	7	9	10	5	13	28	9	9	19	14	8
SL1344_1209	SL1344_1209	4	5	5	3	5	9	1	6	3	4	0	3	4	3	7	11	5	2	1	3	5	2	6	6	9	9	1	4	0	5
yeaQ	yeaQ	51	43	47	30	17	37	63	37	34	50	46	76	54	68	43	49	68	41	32	48	41	42	62	51	44	31	36	45	39	51
yaoF	yaoF	8	13	12	18	13	12	18	17	14	19	5	8	12	19	14	12	12	13	11	16	13	11	16	11	23	12	19	10	15	18
SL1344_1212	SL1344_1212	40	49	48	44	46	48	55	52	37	55	45	54	45	51	46	46	52	44	34	41	53	56	51	65	59	37	51	36	38	45
yeaO	yeaO	42	46	38	36	32	36	52	36	34	36	33	33	30	40	33	52	36	36	21	42	46	51	39	41	37	25	33	48	37	32
yeaN	yeaN	17	26	26	27	28	12	35	32	40	31	31	30	30	42	29	27	26	39	31	29	29	29	42	30	31	23	19	41	38	30
yeaM	yeaM	58	44	57	53	42	55	55	50	42	41	49	50	29	57	42	47	44	53	42	34	62	52	41	55	61	49	47	51	64	36
yeaL	yeaL	6	8	10	6	18	10	13	11	15	7	8	6	11	7	23	17	11	18	24	4	16	13	16	11	23	10	10	15	18	9
yeaK	yeaK	7	15	12	13	16	20	22	16	12	9	10	7	9	7	21	14	6	15	17	12	10	19	11	10	23	21	13	11	15	3
yeaJ	yeaJ	33	12	27	34	29	20	28	42	27	24	20	25	18	30	46	36	21	64	52	12	30	30	24	20	53	41	14	44	39	29
yeaH	yeaH	39	40	39	39	35	35	50	41	38	50	33	43	40	42	40	35	57	51	38	47	45	56	46	51	39	30	40	57	51	43
yeaG	yeaG	21	26	14	20	25	20	28	36	35	22	22	25	15	25	43	34	28	48	50	17	20	24	29	19	44	33	16	41	31	20
mipA	mipA	332	311	293	277	313	262	461	398	304	273	325	366	310	323	279	215	281	303	274	261	299	389	359	374	302	231	295	291	248	237
SL1344_1222	SL1344_1222	6	10	16	6	16	12	7	14	17	12	12	13	14	11	19	15	18	22	21	9	15	12	18	12	31	10	6	22	22	15
SL1344_1223	SL1344_1223	16	27	21	25	28	18	36	36	27	23	37	34	26	31	35	20	32	22	20	30	32	28	27	26	25	13	20	24	28	8
yeaD	yeaD	38	42	39	39	61	78	51	81	107	32	40	49	43	47	72	98	39	139	106	33	53	56	57	53	116	84	50	83	72	32
SL1344_1224A	SL1344_1224A	18	8	17	11	13	19	17	23	17	26	16	11	15	23	21	17	15	17	15	18	22	20	25	24	20	18	9	14	21	12
gapA	gapA	950	913	966	1078	829	780	1213	1123	967	693	1036	1142	967	1116	816	849	904	1056	870	709	1043	1012	1172	1121	870	651	928	966	938	542
yeaA	yeaA	41	49	38	57	28	37	51	33	26	34	38	50	35	44	35	25	37	39	22	38	38	45	42	42	36	26	31	42	38	36
yeaC	yeaC	33	30	20	23	29	29	33	33	29	36	38	41	26	48	23	28	23	32	22	25	38	38	46	41	26	33	26	45	30	32
nam	nam	30	37	36	35	27	45	45	38	36	26	42	37	38	49	29	39	25	39	42	19	23	38	35	48	38	36	39	35	35	32
ansA	ansA	21	30	31	33	36	45	46	32	32	32	31	34	33	34	51	34	25	36	26	21	31	38	45	28	46	33	47	37	36	17
sppA	sppA	100	66	89	88	69	81	121	105	97	79	87	86	63	99	109	78	85	111	84	62	82	98	101	90	102	64	85	95	102	78
ydjA	ydjA	42	49	45	46	57	43	50	54	59	49	41	59	44	42	49	38	31	37	29	46	45	58	48	32	64	43	28	59	39	27
selD	selD	71	69	76	94	82	80	109	102	67	89	88	89	85	82	84	72	61	76	78	59	87	95	78	87	88	77	87	79	72	72
topB	topB	129	112	118	124	106	108	133	121	120	108	122	120	96	108	86	90	89	126	93	82	114	112	142	138	95	98	100	107	123	69
gdhA	gdhA	64	57	58	47	71	68	80	74	80	66	51	70	68	71	63	53	55	69	57	50	73	72	60	60	61	70	58	84	84	59
SL1344_1235	SL1344_1235	32	56	39	31	28	39	46	35	34	52	22	33	22	26	23	27	21	22	12	16	43	20	36	24	43	20	17	23	21	33
SL1344_1236	SL1344_1236	35	27	26	29	40	31	39	43	28	23	26	30	27	22	28	13	14	22	28	27	28	32	38	24	27	26	26	22	34	16
xthA	xthA	61	65	86	74	105	91	101	129	142	70	63	59	62	86	131	153	77	219	219	78	78	86	94	78	157	130	84	149	126	69
argDa	argDa	4	8	6	8	9	9	6	12	21	10	4	7	4	8	16	24	16	40	33	7	8	7	12	4	26	16	5	25	13	3
astA	astA	6	5	6	9	6	3	5	8	8	4	6	8	2	10	7	13	7	15	11	4	9	9	5	10	9	10	7	12	15	10
astD	astD	7	8	6	6	39	26	3	38	51	12	5	6	2	13	67	59	12	89	97	13	6	16	12	8	89	46	9	60	39	14
astB	astB	14	27	6	7	47	39	12	58	67	10	11	19	8	4	79	75	11	106	125	12	12	39	38	14	95	55	8	86	72	12
astE	astE	6	7	3	6	34	19	11	39	42	15	6	8	8	3	47	33	7	83	81	6	7	16	21	11	58	30	8	62	50	9
SL1344_1243	SL1344_1243	8	18	10	16	11	10	12	15	15	16	10	12	12	21	10	16	16	17	16	9	10	10	10	13	21	5	14	9	14	15
SL1344_1244	SL1344_1244	21	28	17	24	13	18	30	24	32	24	19	20	23	37	24	28	12	23	33	24	28	26	33	21	31	32	22	18	30	15
nadE	nadE	55	42	56	50	50	51	50	60	52	49	39	56	47	67	41	53	47	72	44	50	53	59	57	68	56	39	38	63	51	41
osmE	osmE	83	63	93	91	37	64	87	64	55	63	85	92	76	106	56	74	99	63	61	96	97	93	118	111	76	64	80	71	86	108
celA	celA	17	11	17	20	14	13	29	14	8	32	23	13	12	20	18	18	14	24	17	19	24	13	19	26	18	17	22	6	20	28
celB	celB	17	20	18	24	16	22	19	27	35	41	16	18	13	36	22	25	31	42	40	31	18	14	39	22	31	20	22	42	32	32
celC	celC	10	10	9	10	8	10	17	6	9	17	8	15	18	8	6	9	17	12	7	15	9	23	16	8	14	13	17	9	12	8
celD	celD	8	11	4	8	16	14	17	11	30	12	12	16	9	6	13	12	14	19	29	14	11	7	8	14	16	10	9	21	19	8
celF	celF	11	13	8	11	12	11	8	25	21	20	7	16	5	13	11	16	13	20	17	14	6	13	15	24	30	21	11	20	17	7
celG	celG	51	30	30	49	22	37	34	40	23	23	28	29	28	34	26	33	42	27	29	39	33	35	26	46	36	20	29	30	32	22
katE	katE	13	14	25	13	15	21	23	33	34	15	16	18	22	30	18	34	20	50	70	16	24	21	24	31	35	32	13	46	31	22
cedA	cedA	26	30	23	23	24	27	27	40	36	27	15	35	22	20	37	42	16	36	47	20	20	16	34	22	40	31	22	35	41	27
ydjN	ydjN	74	89	78	94	85	92	125	102	84	134	132	129	94	115	87	110	111	110	50	92	122	130	126	117	95	93	105	105	90	146
ydjM	ydjM	33	25	23	20	14	21	28	24	24	27	14	21	20	32	16	17	35	27	17	15	24	24	24	32	26	21	16	33	13	25
yniC	yniC	50	62	34	49	79	57	69	124	151	71	39	41	50	54	107	98	39	149	197	62	48	57	59	46	128	63	70	139	100	57
yniB	yniB	28	27	29	26	23	39	35	28	25	33	34	35	26	43	27	27	25	41	32	22	38	33	36	33	39	23	30	37	30	26
SL1344_1259	SL1344_1259	26	19	23	29	21	23	20	24	25	19	26	21	19	28	26	31	28	31	26	23	27	14	25	30	23	21	13	27	21	19
ydiZ	ydiZ	8	4	4	5	5	3	8	7	5	5	4	4	2	8	12	6	6	6	3	3	2	3	5	7	5	5	7	5	6	13
pfkB	pfkB	39	33	42	48	52	47	57	73	67	50	41	39	55	49	48	50	42	71	67	47	45	44	40	52	61	49	47	43	50	38
ydiY	ydiY	298	255	247	273	284	289	391	249	285	329	286	251	225	298	312	304	269	266	234	229	328	255	314	378	339	247	262	275	239	217
SL1344_1263	SL1344_1263	54	35	38	41	45	88	76	53	60	46	27	41	25	29	43	50	27	59	50	24	27	31	51	28	44	32	39	46	43	24
SL1344_1264	SL1344_1264	17	27	31	39	24	27	28	23	28	38	8	13	6	17	8	13	30	15	20	13	13	16	23	22	27	16	23	17	27	22
SL1344_1265	SL1344_1265	35	41	31	31	33	42	75	54	41	57	20	39	24	39	34	36	39	37	23	42	26	36	40	54	53	38	35	36	26	34
SL1344_1330A	SL1344_1330A	8	3	4	7	8	6	11	3	4	11	3	6	1	6	4	5	10	13	7	5	6	6	4	7	13	6	5	7	7	1
rfc	rfc	23	27	26	14	25	9	30	36	33	11	17	30	16	20	24	24	11	36	30	11	21	31	25	29	30	14	24	19	16	11
thrS	thrS	344	353	336	314	504	442	388	414	383	321	323	391	301	333	521	401	328	484	433	253	328	401	401	318	585	389	295	405	401	209
infC	infC	1245	1276	1263	1154	1345	1503	1619	1578	1359	1033	1178	1311	1131	1135	1284	1140	1025	1502	1130	1019	1263	1484	1586	1161	1496	1252	1211	1315	1342	866
rpl35	rpl35	893	888	859	900	886	991	1222	1081	976	858	920	1094	907	984	841	635	525	719	578	565	873	1117	1041	874	755	752	1022	710	830	719
rpl20	rpl20	6117	4793	5199	5574	4425	5324	7833	5931	5840	4726	5978	5964	5379	6309	4582	3838	4022	4049	3989	4039	5523	6056	6554	5620	3433	4066	6234	4471	4913	3878
pheS	pheS	206	205	170	224	189	198	209	193	155	209	163	196	207	215	176	130	134	149	124	152	176	210	207	187	190	141	181	174	166	160
pheT	pheT	457	453	431	473	406	466	607	509	423	479	431	457	437	503	412	377	416	405	350	402	453	499	524	514	419	353	438	411	367	391
himA	himA	244	211	250	279	200	212	319	229	193	230	246	251	215	280	140	155	182	159	149	171	280	250	284	270	188	169	218	160	202	213
btuC	btuC	65	57	65	53	54	49	71	61	52	44	62	59	62	65	75	53	65	65	51	41	50	52	66	65	54	53	41	66	63	40
btuE	btuE	16	12	23	17	18	12	13	18	13	17	17	16	10	27	16	26	21	21	18	15	16	19	27	17	30	18	8	29	12	20
btuD	btuD	9	16	19	8	15	21	15	25	19	17	21	24	19	19	16	16	17	9	17	14	17	17	18	17	17	23	14	22	12	11
nlpC	nlpC	36	32	30	27	26	46	37	26	23	19	22	38	29	44	33	36	30	30	23	24	24	34	44	30	36	24	24	28	36	27
ydiV	ydiV	16	18	17	14	19	16	27	28	31	19	14	30	20	18	18	17	12	25	20	14	18	14	20	19	38	16	7	28	23	18
ydiU	ydiU	94	108	122	104	107	129	141	116	122	91	108	94	89	117	91	85	109	123	84	88	107	130	115	146	119	112	107	157	127	92
ydiE	ydiE	229	261	243	206	263	206	242	228	178	272	111	169	140	160	203	231	218	136	129	128	201	197	212	225	309	249	189	204	239	213
aroH	aroH	63	65	73	81	71	70	73	80	82	48	63	76	50	56	86	65	62	86	95	47	76	68	58	82	79	61	56	77	65	48
SL1344_1282	SL1344_1282	18	22	21	15	16	17	18	28	19	22	21	18	26	21	18	18	22	22	20	25	17	15	34	19	23	26	21	18	27	25
pps	pps	112	103	87	98	106	93	103	141	110	100	94	91	75	119	110	87	98	161	153	71	107	91	106	91	165	98	87	138	106	80
ydiD	ydiD	25	13	24	20	30	26	31	28	34	21	19	16	31	25	23	24	14	34	37	13	24	16	16	24	26	20	22	27	34	13
ydiT	ydiT	2	2	4	2	6	1	2	4	5	1	1	2	3	1	5	2	4	4	3	4	1	1	2	3	4	5	4	5	6	3
ydiS	ydiS	11	21	14	16	41	24	17	36	44	15	14	18	9	13	37	45	12	49	78	14	16	15	10	13	52	29	7	46	31	10
ydiR	ydiR	32	56	65	93	60	37	74	56	24	139	28	54	43	84	46	38	80	45	34	109	30	56	66	91	68	55	71	45	41	116
ydiQ	ydiQ	19	23	20	21	50	25	23	35	34	25	10	19	13	15	25	43	19	87	57	16	17	18	23	19	51	38	8	46	42	19
ydiP	ydiP	3	6	5	6	22	13	9	13	26	14	6	9	7	10	41	21	5	45	49	3	9	18	14	3	38	26	11	31	12	9
ydiO	ydiO	29	23	27	21	23	24	21	31	25	22	22	24	20	30	24	30	29	35	13	27	32	20	33	36	23	25	14	32	21	26
ydiF	ydiF	8	7	4	9	10	13	7	15	12	8	4	8	7	9	11	17	7	27	25	7	6	8	9	4	14	19	8	11	11	5
aroD	aroD	26	17	12	20	20	19	29	29	20	10	22	21	24	24	15	18	23	23	20	20	19	19	33	21	20	23	20	20	21	12
aroE	aroE	10	16	13	14	34	23	17	33	27	11	10	16	13	5	52	32	15	44	71	13	10	15	25	11	45	34	13	52	25	10
ydiN	ydiN	3	2	3	2	5	5	5	3	5	4	2	2	2	1	7	11	3	7	7	6	3	4	8	2	19	11	4	7	6	5
ydiM	ydiM	3	8	5	6	9	10	4	13	17	6	4	4	3	4	17	15	7	19	15	5	7	5	9	7	12	9	6	11	11	2
ydiL	ydiL	2	4	1	0	1	1	0	1	0	5	2	0	1	3	5	0	3	2	3	0	1	3	1	1	2	0	0	4	0	2
ydiK	ydiK	66	67	76	69	72	74	90	95	94	64	60	65	55	51	104	75	79	95	92	57	78	66	59	61	95	63	57	75	83	50
ydiJ	ydiJ	55	50	58	53	85	89	63	98	136	61	59	66	67	50	114	129	52	167	184	43	75	64	75	63	150	98	56	141	114	56
SL1344_1300	SL1344_1300	13	23	9	16	17	22	26	23	18	15	14	20	18	17	17	12	13	17	9	13	18	27	18	27	22	19	8	20	14	15
ydiH	ydiH	43	33	33	38	17	36	37	35	24	28	35	29	25	35	25	34	46	18	23	34	37	27	40	40	15	31	31	32	38	26
SL1344_1302	SL1344_1302	30	15	21	21	17	25	18	19	17	17	13	10	13	15	16	16	18	12	14	7	13	14	14	17	22	10	15	20	17	13
sufA	sufA	46	45	68	63	37	73	77	117	75	44	44	43	41	47	43	55	68	75	54	50	82	65	96	71	79	67	96	120	109	72
sufB	sufB	91	90	81	78	99	147	154	193	209	95	91	88	67	69	73	156	92	182	191	80	130	110	155	119	144	184	152	220	198	91
sufC	sufC	32	38	48	26	27	64	60	65	70	36	44	35	31	31	35	35	45	57	55	25	71	52	91	63	29	57	63	89	85	49
sufD	sufD	80	63	88	81	46	83	106	126	106	75	68	69	77	79	59	74	94	106	91	57	114	89	125	133	77	102	145	136	155	76
sufS	sufS	55	51	71	69	52	72	123	133	133	53	64	77	63	57	45	71	50	110	88	47	90	97	95	64	68	111	106	138	148	51
ynhA	ynhA	25	22	26	34	28	33	41	32	31	25	20	24	21	29	12	25	34	21	15	18	23	24	33	37	29	33	37	44	39	21
ynhG	ynhG	51	54	55	48	47	78	69	92	97	56	59	53	62	68	63	64	54	100	84	40	68	55	113	77	78	74	81	104	101	53
lppB	lppB	58	40	66	43	45	47	65	42	37	63	36	44	29	55	38	45	33	29	27	40	33	42	36	45	53	48	41	35	37	57
lpp	lpp	41339	39665	44325	49661	28220	25466	35514	28437	22004	36883	29680	30222	27111	34610	18620	20088	29612	25023	15671	28097	33729	27264	33942	37508	31686	23246	30328	22437	26867	30502
pykF	pykF	319	282	317	312	265	295	387	351	274	210	293	316	264	302	263	186	209	245	222	185	286	316	339	329	275	226	278	265	275	192
orf48	orf48	24	29	15	22	38	19	28	40	51	29	20	18	16	20	44	36	22	49	56	21	21	23	23	21	48	44	19	60	34	16
orf32	orf32	30	23	27	18	19	19	16	16	14	21	15	15	20	26	20	22	21	27	12	23	12	18	17	30	22	18	22	25	13	11
orf245	orf245	5	8	3	1	23	11	7	33	19	6	2	4	6	3	35	36	0	49	60	3	4	8	8	1	38	17	2	30	25	2
orf408	orf408	3	7	4	2	8	9	3	12	24	9	3	3	1	5	17	19	7	46	44	3	5	3	11	6	27	21	3	16	31	5
ttrA	ttrA	10	18	14	17	20	23	16	27	36	16	9	16	12	12	31	34	15	45	48	11	20	15	21	14	32	18	16	21	35	4
ttrC	ttrC	3	10	1	3	22	11	5	37	40	6	2	6	5	7	26	16	10	56	66	7	2	8	5	6	39	16	6	53	26	6
ttrB	ttrB	1	1	2	1	11	4	2	11	13	6	0	0	6	1	9	13	2	15	18	1	1	5	3	0	13	9	1	10	9	2
ttrS	ttrS	22	31	22	29	58	36	33	69	63	27	24	35	20	26	76	62	29	98	95	27	30	36	39	37	91	58	23	68	63	23
ttrR	ttrR	11	9	13	13	8	14	16	9	8	14	16	9	11	13	10	14	17	13	13	3	8	11	15	3	15	7	9	9	12	5
orf70	orf70	104	94	100	101	59	58	81	70	52	106	86	85	68	101	49	65	85	53	42	63	99	81	100	93	86	63	67	69	77	63
orf319	orf319	103	79	104	79	67	72	111	102	98	106	81	78	66	104	70	86	92	119	97	99	80	86	111	124	98	92	81	107	89	102
orf242	orf242	29	31	35	34	32	36	39	37	41	33	32	27	16	32	36	45	29	44	41	30	30	35	29	24	49	31	38	38	42	42
ssrB	ssrB	6	5	5	7	7	8	7	6	6	14	2	4	5	3	8	7	7	10	5	5	3	8	7	10	11	8	8	8	7	7
ssrA	ssrA	28	36	30	27	37	40	30	49	33	49	21	28	25	27	44	50	38	58	60	31	37	40	39	30	66	38	25	47	44	37
ssaB	ssaB	1	2	2	1	3	1	3	2	5	3	1	1	3	1	3	3	2	3	3	3	3	3	2	4	4	1	2	5	5	6
ssaC	ssaC	3	13	3	7	27	13	6	29	25	7	9	9	5	1	29	36	5	53	51	4	7	8	6	5	37	30	4	22	16	5
ssaD	ssaD	4	7	9	7	14	10	6	17	24	6	5	10	3	7	20	17	8	33	30	3	5	8	7	7	36	19	2	20	11	5
ssaE	ssaE	2	0	1	2	6	2	2	1	1	0	1	1	3	1	3	0	0	3	3	0	1	1	1	1	0	1	2	1	3	0
sseA	sseA	0	2	2	3	3	1	1	1	1	1	2	1	1	0	2	2	2	1	3	1	5	0	2	2	3	1	0	5	3	4
sseBa	sseBa	8	13	14	8	13	11	8	12	10	5	7	11	9	15	17	10	13	24	21	10	6	12	14	12	14	16	9	21	7	8
sscA	sscA	10	9	10	8	22	15	13	21	31	7	8	11	8	5	36	37	5	51	60	5	4	15	9	13	51	23	5	33	26	10
sseC	sseC	10	10	13	14	12	21	19	24	18	18	8	9	14	14	22	27	8	36	30	18	13	12	15	9	26	28	7	11	15	18
sseD	sseD	3	5	6	3	4	5	6	8	10	4	3	5	6	0	7	9	3	12	14	1	4	5	6	4	10	8	3	13	7	8
sseE	sseE	1	2	4	0	2	4	3	2	4	0	1	2	1	2	4	2	2	3	2	1	0	3	1	0	6	5	1	3	3	3
sscB	sscB	4	1	3	3	3	6	6	4	2	3	4	2	4	2	4	8	2	6	6	6	4	1	2	3	6	4	0	7	3	3
sseF	sseF	8	7	4	6	10	8	7	12	12	9	11	8	5	5	11	7	10	16	10	5	8	10	4	8	7	11	1	10	7	6
sseG	sseG	8	20	14	8	62	43	11	91	101	14	8	13	12	7	60	71	17	164	165	13	10	27	11	8	98	55	12	101	70	11
ssaG	ssaG	2	1	0	0	3	0	2	0	0	0	1	2	1	0	2	2	2	5	3	1	1	1	1	2	2	2	1	4	5	3
ssaH	ssaH	1	5	4	5	2	4	10	2	3	5	3	4	1	4	1	2	1	4	9	6	6	2	5	7	3	3	2	2	3	6
ssaI	ssaI	1	0	2	0	0	0	0	1	1	0	1	0	0	0	1	1	0	2	1	1	0	0	0	0	0	0	0	0	2	0
ssaJ	ssaJ	1	1	2	0	5	4	5	6	3	0	1	4	4	2	6	4	1	13	11	1	1	3	3	3	13	0	1	5	6	1
SL1344_1344	SL1344_1344	5	8	3	2	13	5	1	14	11	6	7	4	0	4	13	13	6	12	18	4	4	5	8	5	15	6	0	24	13	8
ssaK	ssaK	1	1	0	0	3	1	2	1	2	0	0	2	0	0	5	3	0	3	5	1	2	1	3	1	2	4	1	1	4	1
ssaL	ssaL	20	21	12	12	25	12	24	14	24	14	17	11	4	6	25	13	16	28	32	13	13	17	16	9	33	23	11	30	19	17
ssaM	ssaM	4	3	3	1	14	4	5	16	21	2	0	2	1	3	15	17	1	28	30	2	3	5	3	0	24	8	3	19	12	1
ssaV	ssaV	18	25	11	18	23	24	20	30	47	15	10	10	14	19	44	44	17	87	96	19	14	19	15	18	58	31	10	51	37	21
ssaN	ssaN	30	14	17	20	12	21	28	26	21	16	15	20	21	22	26	28	24	30	22	13	16	18	22	26	19	24	15	34	22	19
ssaO	ssaO	2	1	1	5	3	4	1	4	3	2	2	3	3	3	7	3	3	5	10	4	5	5	2	4	4	4	4	4	2	6
ssaP	ssaP	6	3	3	5	9	12	7	5	7	2	1	11	2	6	7	4	4	12	12	2	9	5	6	7	7	9	4	10	11	5
ssaQ	ssaQ	23	25	20	29	30	30	39	21	38	34	27	28	19	18	32	38	30	35	33	26	25	31	25	26	50	42	21	29	19	16
ssaR	ssaR	3	1	1	3	2	9	2	6	5	6	5	2	3	10	8	4	3	9	8	3	9	4	9	5	7	14	3	9	8	3
ssaS	ssaS	2	0	0	0	1	2	0	2	2	0	0	0	0	0	2	2	1	3	6	3	3	3	0	0	3	0	2	2	1	0
ssaT	ssaT	6	7	5	7	8	7	6	12	17	6	5	4	2	1	16	21	10	27	26	4	7	12	11	8	13	11	5	16	11	5
ssaU	ssaU	17	21	15	14	43	38	21	61	76	20	10	26	27	18	70	73	17	119	136	18	16	31	34	29	95	65	12	89	56	23
norM	norM	139	141	132	122	99	94	169	129	119	128	153	153	131	165	123	79	121	129	104	108	127	152	143	121	101	103	111	111	126	103
ribE	ribE	106	109	107	135	101	114	185	130	86	168	130	104	104	155	87	80	108	98	68	124	114	128	149	129	98	91	124	104	95	126
cfa	cfa	143	145	150	137	88	112	169	173	148	111	133	150	132	163	88	87	95	133	129	98	152	149	181	150	87	78	133	151	157	69
ydhC	ydhC	61	65	60	59	65	75	81	80	78	65	78	70	69	80	89	98	73	86	78	59	72	67	83	65	95	75	58	72	70	46
ydhB	ydhB	22	25	23	31	31	27	24	28	32	28	20	27	20	24	20	30	24	28	23	16	33	34	34	25	27	33	21	37	22	23
purR	purR	118	108	98	151	116	113	161	131	108	121	112	144	95	116	129	138	113	145	116	76	137	122	135	158	133	103	118	133	145	90
ynhF	ynhF	385	391	336	355	199	273	350	320	212	314	314	361	249	336	181	223	313	187	152	196	286	273	298	308	200	229	188	182	167	183
sodB	sodB	72	78	66	76	116	125	72	42	36	53	94	100	83	97	102	83	45	26	45	45	44	97	63	70	88	78	53	37	32	40
ydhO	ydhO	98	84	76	90	69	66	77	73	80	83	68	82	56	85	79	76	82	70	61	65	71	84	94	68	83	87	62	76	70	58
ydhD	ydhD	739	670	780	765	510	462	635	474	341	653	585	599	562	673	391	356	275	277	205	306	608	484	516	583	484	410	472	389	363	461
rnt	rnt	184	197	194	175	164	185	225	200	167	180	211	198	179	210	197	192	166	172	132	143	171	202	217	202	187	155	165	183	179	167
gloA	gloA	94	84	104	105	71	72	94	96	67	85	80	99	97	104	67	80	70	73	60	61	106	100	102	97	96	69	85	76	89	72
nemA	nemA	28	31	35	21	22	31	38	35	39	28	32	36	34	29	47	20	15	33	42	26	35	37	38	34	32	32	27	47	33	23
ydhM	ydhM	25	22	24	33	18	19	29	26	38	31	24	24	22	30	16	29	28	24	22	19	22	23	18	29	29	24	14	31	29	29
ydhL	ydhL	14	12	11	11	30	30	12	43	62	18	9	17	14	15	58	51	13	83	97	18	14	19	24	15	75	48	13	73	48	13
ydhF	ydhF	43	36	44	32	40	56	63	44	50	36	44	46	41	54	45	44	43	77	49	32	55	46	54	48	56	51	37	46	49	38
sodCb	sodCb	12	11	15	16	12	16	19	10	8	23	17	13	10	18	10	8	22	15	14	9	14	12	22	16	15	12	27	21	18	10
SL1344_1373	SL1344_1373	43	45	33	49	45	38	52	58	56	52	45	54	36	63	51	39	43	45	39	35	31	47	40	51	59	37	45	61	47	44
ydhJ	ydhJ	21	29	26	24	25	34	38	25	33	29	20	25	32	37	35	24	27	27	20	20	29	26	35	30	29	32	28	23	23	21
ydhI	ydhI	8	4	8	4	7	9	15	4	8	9	9	7	7	5	13	9	13	10	6	8	5	12	12	10	8	11	11	5	5	12
slyA	slyA	94	99	108	108	125	110	131	125	109	115	117	111	108	116	117	134	116	94	78	95	132	129	156	137	108	97	114	102	110	101
slyB	slyB	752	728	834	1146	1022	754	1205	1194	906	1077	652	1093	844	1380	690	901	1003	764	937	1793	554	829	1141	1109	896	700	919	1052	987	976
anmK	anmK	29	33	37	25	40	38	42	62	47	29	33	27	31	26	50	56	26	61	84	32	40	23	29	31	58	37	31	60	55	31
mliC	mliC	21	36	25	32	27	14	29	32	29	24	31	37	15	25	34	30	30	34	34	28	18	25	29	35	32	20	26	33	33	28
pdxH	pdxH	52	75	75	67	55	87	66	92	70	59	47	69	57	61	93	85	66	121	111	61	57	60	63	73	95	63	55	113	97	63
tyrS	tyrS	343	337	345	404	346	268	514	385	333	283	401	426	336	388	344	246	325	338	270	269	359	447	423	423	359	264	427	332	330	270
pdxY	pdxY	54	47	56	61	50	57	75	53	52	38	62	63	54	63	75	42	40	39	47	38	62	73	64	72	61	54	50	64	43	44
gst	gst	114	174	201	253	154	170	243	194	146	417	129	165	139	273	129	197	240	155	125	343	119	168	233	323	196	173	222	142	196	357
tppB	tppB	168	198	212	214	196	248	325	261	236	335	187	211	204	275	196	221	228	221	175	251	215	275	262	303	190	244	265	268	223	307
nth	nth	80	59	71	71	56	77	108	62	68	50	81	92	55	85	80	50	62	63	41	43	75	94	85	113	59	79	64	59	68	43
rnfE	rnfE	60	86	74	74	68	81	90	66	61	74	94	82	47	93	78	52	55	80	72	47	87	86	95	85	86	73	65	73	57	68
rnfG	rnfG	47	56	57	66	64	42	65	55	73	55	59	56	41	55	66	59	46	54	68	36	52	62	64	60	60	49	43	56	48	32
rnfD	rnfD	108	121	136	139	101	124	152	146	137	139	117	130	137	146	106	124	104	104	80	85	142	125	148	158	111	90	107	123	108	76
rnfC	rnfC	217	250	251	224	252	255	301	293	306	227	248	256	194	257	306	296	242	329	295	197	288	262	282	321	338	303	222	317	285	211
rnfB	rnfB	65	88	87	100	69	97	121	120	69	90	95	84	72	93	76	102	78	77	81	68	103	98	111	95	111	73	91	97	81	65
rnfA	rnfA	330	291	308	278	197	263	349	279	244	302	292	302	268	333	200	222	250	203	142	198	263	227	233	321	228	227	242	258	237	236
ydgK	ydgK	172	195	167	189	127	175	201	175	157	216	167	183	173	206	199	181	166	119	105	147	160	168	170	199	164	137	147	148	124	186
ydgT	ydgT	50	79	59	68	114	105	93	104	139	97	47	81	72	78	148	157	54	190	222	96	47	88	93	74	223	150	74	122	114	93
blr	blr	93	155	130	124	162	116	116	134	55	100	78	110	103	96	128	87	100	89	56	76	96	106	109	116	160	93	99	77	96	67
ydgJ	ydgJ	63	74	78	98	67	69	109	121	76	77	57	80	67	87	86	99	70	126	110	71	71	102	99	91	112	73	67	99	88	59
add	add	86	84	89	97	69	88	103	92	99	78	74	91	68	125	98	69	80	88	73	71	86	104	99	108	86	53	95	99	90	69
SL1344_1396	SL1344_1396	170	161	196	203	158	192	222	246	232	261	171	228	164	227	199	180	158	231	177	197	138	213	235	186	247	169	196	197	187	197
manA	manA	76	99	75	79	73	80	100	103	73	76	72	96	90	78	71	59	78	57	67	72	97	70	73	92	87	72	64	84	64	74
fumA	fumA	45	50	43	43	49	47	44	60	61	34	54	57	46	59	49	48	42	63	61	41	35	54	58	49	33	28	24	62	50	44
fumC	fumC	18	26	25	23	43	56	34	70	72	23	33	28	25	25	70	57	25	60	83	25	32	32	36	28	70	63	20	66	52	24
tus	tus	26	27	15	20	18	18	23	26	16	29	23	19	17	27	26	21	23	24	24	18	19	18	23	22	17	17	25	23	21	19
rstB	rstB	24	17	29	31	25	27	29	38	56	24	22	22	27	29	33	46	26	68	58	18	20	20	34	15	66	42	14	69	58	37
SL1344_1403	SL1344_1403	22	24	20	20	40	32	21	48	40	19	23	18	22	25	52	47	30	66	72	31	38	23	26	18	54	39	16	58	51	25
ompN	ompN	45	40	35	26	48	29	30	56	68	28	23	39	22	25	64	64	36	110	104	30	28	20	34	33	100	51	13	62	55	14
rstA	rstA	580	715	809	862	553	519	820	654	508	878	501	601	610	875	532	493	704	558	397	689	554	649	708	864	786	529	669	558	650	844
ydgC	ydgC	49	52	36	39	36	31	49	45	33	20	62	47	45	38	43	45	34	26	17	19	56	40	32	41	29	31	24	33	29	22
ydgI	ydgI	170	184	193	180	160	171	229	208	204	151	218	253	193	239	218	190	235	274	203	151	217	195	182	220	209	190	161	211	164	171
ydgH	ydgH	153	125	165	177	136	163	205	192	163	155	148	169	148	174	157	152	154	137	151	136	187	164	201	189	153	124	148	166	172	128
pntA	pntA	113	137	155	144	182	205	210	252	249	116	154	190	157	182	256	172	123	249	230	98	136	183	163	146	219	170	148	208	187	94
pntB	pntB	185	181	209	180	170	226	305	268	290	168	230	265	209	268	219	160	192	190	173	135	206	238	209	208	190	150	214	179	207	139
tqsA	tqsA	25	23	24	33	26	31	38	34	22	23	20	20	26	34	32	32	25	32	28	14	34	35	28	37	33	36	18	33	30	27
ydgF	ydgF	10	20	12	7	10	24	12	17	11	15	2	9	7	16	17	6	3	16	15	11	8	15	12	8	13	17	9	9	11	17
ydgE	ydgE	8	13	8	13	10	13	8	11	9	19	8	6	7	9	22	11	8	5	9	9	10	19	12	7	14	6	9	8	7	8
SL1344_1414	SL1344_1414	14	29	31	38	30	33	33	36	43	32	26	23	20	22	31	34	18	43	48	22	22	36	25	32	63	51	29	47	50	24
ydgU	ydgU	6	4	0	1	1	6	3	2	1	5	3	2	3	2	3	0	7	3	3	3	0	0	2	1	2	7	3	1	4	4
asr	asr	14	17	14	9	8	17	13	13	19	13	7	18	19	19	12	12	7	14	10	12	21	14	16	10	8	17	17	11	15	8
ynfM	ynfM	18	22	28	31	54	51	34	88	111	16	17	36	29	19	82	64	27	136	171	23	22	47	28	28	97	63	19	86	88	26
ynfL	ynfL	10	16	17	20	16	10	17	24	13	7	17	15	13	26	17	17	23	14	25	13	16	10	15	19	15	11	11	21	14	8
mlc	mlc	69	91	81	87	107	93	67	134	105	85	55	94	69	87	128	155	79	205	195	69	77	91	109	79	201	134	69	173	126	67
bioDb	bioDb	14	19	21	13	22	24	25	26	28	15	12	19	14	26	36	51	26	52	32	21	11	13	25	21	50	31	10	35	22	13
clcB	clcB	21	32	8	36	21	20	30	18	37	30	27	26	20	26	28	27	29	22	28	21	26	18	28	18	41	24	24	44	32	30
SL1344_1421	SL1344_1421	17	17	15	16	18	16	17	20	14	12	14	16	17	16	16	14	19	22	16	13	16	17	20	18	24	18	14	21	18	18
SL1344_1422	SL1344_1422	12	6	11	11	6	6	15	8	8	11	10	9	6	12	12	12	6	15	14	10	11	9	5	12	15	9	11	13	14	3
SL1344_1423	SL1344_1423	2	8	1	2	9	6	3	9	14	4	2	11	4	4	12	6	2	20	25	3	6	9	5	4	19	1	7	8	9	1
SL1344_1424	SL1344_1424	0	5	2	0	2	2	4	2	7	1	2	3	1	3	6	2	3	6	4	3	3	3	3	0	3	2	0	5	5	1
ynfI	ynfI	30	25	36	32	30	34	51	27	26	19	33	33	38	33	30	21	16	28	31	19	31	36	29	44	26	31	29	33	31	23
SL1344_1426	SL1344_1426	29	37	28	26	36	34	37	29	35	31	29	52	21	39	34	32	36	32	28	34	31	23	29	39	30	27	24	35	33	21
SL1344_1427	SL1344_1427	0	3	1	0	11	13	3	17	24	0	0	5	1	0	21	19	1	33	53	2	1	1	3	0	28	19	1	21	17	0
dmsA2	dmsA2	7	14	8	13	38	17	13	32	43	9	11	15	6	14	37	36	9	66	65	10	11	17	20	15	54	34	16	39	33	13
dmsA1	dmsA1	24	22	21	26	27	21	20	49	62	20	22	27	18	28	35	41	17	59	92	22	23	20	23	24	59	38	16	73	48	25
ynfD	ynfD	43	44	35	40	37	28	40	40	29	40	46	30	30	40	24	35	49	38	27	44	58	39	33	43	37	36	39	57	52	35
ynfC	ynfC	42	53	56	78	62	59	67	64	49	59	59	54	52	68	67	52	63	57	48	63	78	60	63	67	67	46	63	75	59	51
speG	speG	84	95	92	88	89	101	113	97	106	95	113	103	100	123	87	42	81	78	68	65	95	122	113	118	64	89	109	69	93	65
ynfB	ynfB	72	73	82	96	66	90	87	90	73	71	59	92	73	83	68	67	85	75	36	71	75	91	97	84	81	76	56	84	63	74
ynfA	ynfA	4	15	9	8	6	7	12	8	5	8	8	9	7	6	8	8	9	11	12	5	8	8	4	7	15	8	7	9	6	6
rspA	rspA	4	3	0	3	8	6	2	9	10	6	2	1	5	2	13	3	4	25	30	2	3	6	3	1	10	11	4	8	9	8
rspB	rspB	1	4	4	2	11	1	2	9	9	2	0	1	2	3	7	8	6	17	13	0	4	6	3	4	12	8	4	12	4	5
ydfJ	ydfJ	7	6	4	8	12	9	13	9	16	11	2	9	6	4	18	14	9	28	16	10	7	8	11	7	22	10	1	15	10	11
ydfI	ydfI	35	27	27	37	37	48	41	39	24	31	28	41	26	24	29	38	33	41	44	35	29	32	33	33	46	31	31	33	32	33
ydfZ	ydfZ	15	19	18	19	14	20	18	12	13	20	10	16	16	23	15	30	16	10	22	14	20	13	14	17	16	20	12	17	10	12
ydfH	ydfH	37	50	40	39	33	37	68	38	45	48	46	54	39	62	27	32	43	36	37	52	44	51	47	60	41	28	55	41	36	31
ydfG	ydfG	71	57	54	63	51	51	89	57	65	63	75	57	53	68	57	85	57	59	66	53	67	68	65	61	56	48	73	74	68	50
dcp	dcp	42	61	49	35	79	83	66	83	128	55	46	69	47	46	101	123	49	185	184	43	53	55	61	42	152	105	56	130	103	41
SL1344_1443	SL1344_1443	1	2	7	2	3	2	4	3	1	7	3	4	7	3	10	4	6	5	13	3	0	5	7	3	4	1	4	9	7	3
ydeJ	ydeJ	2	6	1	1	2	0	2	7	7	2	3	4	3	2	2	2	0	3	7	1	4	3	4	1	3	5	0	2	8	2
ydeI	ydeI	5	3	7	1	2	4	3	5	3	5	5	4	6	4	7	3	6	9	3	6	3	3	2	4	3	4	3	5	5	2
ydeE	ydeE	14	19	23	17	40	32	13	27	37	24	19	23	18	26	35	32	27	54	48	15	31	20	25	23	40	20	20	40	26	21
ydeD	ydeD	17	18	24	30	32	25	25	26	27	23	22	20	28	30	15	22	30	32	16	28	26	24	29	26	37	26	21	27	20	21
marB	marB	12	12	15	8	6	17	22	10	15	13	8	13	15	18	8	11	9	9	15	13	13	9	17	13	11	10	11	19	24	11
marA	marA	11	11	16	19	4	19	21	23	21	16	13	14	16	15	11	12	10	17	16	12	17	10	21	22	15	10	14	19	22	9
marR	marR	24	27	28	28	20	32	31	35	24	30	16	29	26	20	18	35	36	26	23	32	31	22	29	38	27	29	36	28	27	40
marC	marC	68	42	46	55	62	60	46	66	69	69	47	60	38	68	73	60	58	86	78	67	38	50	46	68	75	41	60	85	63	76
sotB	sotB	73	69	71	92	53	71	85	69	79	70	81	82	72	86	83	76	73	79	61	63	58	82	90	88	77	69	62	87	76	65
yneJ	yneJ	13	15	8	10	21	16	19	29	17	8	12	15	9	18	29	11	10	32	40	12	9	19	12	14	24	13	10	21	24	9
yneI	yneI	10	31	21	25	26	16	17	23	13	11	22	17	11	16	20	33	18	29	27	12	9	12	11	11	22	26	24	25	19	16
yneH	yneH	61	46	70	64	83	71	93	77	70	55	56	60	52	57	76	89	82	121	103	62	64	62	59	74	115	83	52	80	76	62
yneG	yneG	7	17	20	16	13	13	17	17	16	12	18	13	19	20	14	12	22	16	10	13	22	18	16	20	15	9	15	16	17	8
SL1344_1457	SL1344_1457	80	114	122	106	98	74	123	90	98	79	90	112	89	96	84	88	104	91	70	77	110	110	111	135	124	100	97	113	111	79
SL1344_1458	SL1344_1458	4	4	12	14	6	11	15	12	15	9	3	11	6	7	9	13	11	9	14	5	13	9	13	17	20	18	10	10	11	10
SL1344_1459	SL1344_1459	99	89	80	78	57	53	86	88	67	98	69	59	77	106	53	68	131	97	81	103	106	54	56	105	71	48	67	78	50	75
hypA	hypA	4	5	3	1	11	11	1	14	24	8	1	3	4	2	18	26	3	35	29	0	4	3	2	3	20	16	4	22	11	4
SL1344_1461	SL1344_1461	3	8	3	6	13	12	5	20	16	7	2	6	2	6	17	14	10	23	20	5	6	7	11	6	26	15	1	22	16	7
hyaF2	hyaF2	15	13	6	8	14	11	16	11	24	13	12	8	11	14	15	14	7	31	42	11	10	4	10	2	30	14	6	16	12	13
hyaE2	hyaE2	8	6	1	5	2	2	7	8	10	8	6	6	5	3	5	9	7	10	9	3	15	8	11	12	5	5	4	8	4	6
SL1344_1464	SL1344_1464	5	5	3	3	4	1	1	7	12	1	1	5	2	3	5	0	2	3	5	3	2	2	3	6	7	2	5	8	6	2
hyaD2	hyaD2	9	8	9	9	4	6	9	13	5	10	7	8	6	5	9	7	6	4	6	5	6	7	7	7	6	8	5	6	3	6
hyaC2	hyaC2	8	7	13	8	7	12	10	13	6	7	6	11	5	13	13	20	15	15	15	14	9	9	10	9	16	11	5	11	11	12
hyaB2	hyaB2	6	10	9	11	24	22	8	31	23	6	6	8	10	7	23	25	5	50	53	14	9	12	16	7	37	25	5	23	19	10
hyaA2	hyaA2	8	8	11	11	13	10	6	20	21	5	3	12	6	3	18	23	4	32	25	7	7	10	11	10	21	8	9	20	15	10
SL1344_1469	SL1344_1469	14	16	26	14	20	28	21	37	30	21	22	23	8	21	26	37	22	34	53	18	20	34	26	22	33	28	22	35	29	26
SL1344_1470	SL1344_1470	33	29	40	27	32	26	46	31	26	21	26	47	21	29	26	38	29	34	32	24	22	31	32	32	36	25	25	30	23	36
SL1344_1471	SL1344_1471	11	9	8	9	15	14	24	9	15	14	8	13	6	9	14	12	10	14	21	7	8	11	13	6	14	8	15	13	6	11
SL1344_1472	SL1344_1472	8	15	11	14	76	38	13	120	111	19	7	14	14	11	92	67	7	131	223	14	12	11	18	14	122	56	15	105	85	21
pqaA	pqaA	5	7	4	6	26	17	9	30	25	12	1	12	10	4	36	30	6	43	57	20	6	15	17	13	35	28	4	36	28	11
SL1344_1474	SL1344_1474	18	17	10	11	43	40	17	38	50	20	11	27	16	19	52	47	16	74	61	18	21	30	28	7	79	41	7	50	53	19
SL1344_1475	SL1344_1475	19	25	22	23	20	20	23	27	19	24	22	23	21	41	20	30	24	39	30	11	16	28	25	20	34	19	27	23	23	10
SL1344_1476	SL1344_1476	29	34	43	47	39	39	31	34	27	31	26	33	35	40	31	34	33	48	44	33	33	30	38	30	35	37	39	26	31	26
SL1344_1477	SL1344_1477	20	13	11	19	19	15	26	29	23	25	16	17	10	18	25	31	19	23	27	19	11	20	23	16	35	25	16	30	19	19
SL1344_1478	SL1344_1478	36	29	26	41	29	27	31	25	26	36	33	27	39	35	22	32	36	20	21	28	34	25	31	31	28	27	31	27	27	30
SL1344_1479	SL1344_1479	21	11	13	19	20	19	11	19	23	13	18	16	16	17	16	22	11	26	30	8	16	22	17	19	25	18	17	9	16	7
SL1344_1480	SL1344_1480	25	33	22	33	17	15	27	23	20	23	29	19	18	44	14	38	25	22	17	14	36	29	24	19	26	28	27	17	28	27
SL1344_1481	SL1344_1481	9	2	1	4	4	2	4	5	5	2	4	5	4	6	11	10	6	7	11	2	5	6	4	4	9	8	4	9	4	4
SL1344_1482	SL1344_1482	14	16	16	21	20	29	29	25	27	20	15	18	16	21	23	19	14	27	31	24	18	17	18	28	32	27	20	30	19	18
SL1344_1483	SL1344_1483	4	5	4	1	5	4	4	7	5	1	0	0	3	3	7	6	4	4	13	3	4	3	2	4	11	11	1	12	4	0
SL1344_1484	SL1344_1484	6	17	7	11	51	31	13	50	80	28	8	14	11	10	66	73	10	118	137	15	11	15	17	8	102	46	14	77	66	20
SL1344_1485	SL1344_1485	20	17	15	22	17	21	17	31	27	19	13	16	14	15	32	26	20	34	28	18	14	17	16	22	41	18	13	29	22	20
SL1344_1486	SL1344_1486	18	23	17	12	42	28	19	42	58	19	17	14	12	18	56	58	23	77	83	8	22	27	25	15	80	49	22	52	55	20
SL1344_1487	SL1344_1487	20	14	7	15	15	19	23	36	27	16	13	12	12	17	39	24	10	37	39	12	15	19	18	13	42	26	19	35	19	16
SL1344_1488	SL1344_1488	21	24	32	26	19	28	19	27	28	22	28	31	20	25	36	34	30	30	32	16	33	21	21	39	23	23	18	38	37	24
SL1344_1489	SL1344_1489	7	15	6	8	42	28	12	49	73	22	13	12	10	11	45	65	16	99	96	18	15	19	23	20	85	49	12	57	42	16
SL1344_1490	SL1344_1490	8	16	16	8	37	33	16	35	47	14	5	13	8	15	36	47	16	69	71	13	16	16	17	10	69	38	7	49	44	8
SL1344_1491	SL1344_1491	4	3	2	4	10	5	4	23	20	9	3	2	3	5	9	12	3	32	22	6	2	4	9	3	16	20	3	11	14	3
hdeB	hdeB	14	17	22	23	39	46	24	40	43	27	31	21	26	21	41	41	11	57	57	22	31	29	23	21	59	66	19	38	33	25
osmC	osmC	9	16	16	12	23	13	11	25	20	9	13	15	12	16	23	16	8	34	35	14	12	17	18	18	22	17	7	28	27	16
yddX	yddX	6	6	9	8	3	7	5	9	6	6	4	7	5	10	8	5	9	4	3	7	7	5	6	6	4	5	6	2	4	5
rpsV	rpsV	29	33	30	33	62	54	37	85	121	47	39	37	47	33	83	98	50	158	203	53	21	57	38	37	132	76	32	114	101	45
sfcA	sfcA	100	93	102	106	70	122	164	115	98	100	122	106	113	132	88	87	89	119	81	83	124	135	112	115	91	113	108	129	135	80
adhP	adhP	20	19	27	25	51	42	42	42	51	30	19	18	31	29	49	55	19	60	69	20	18	34	24	28	45	60	19	53	43	25
fdnI	fdnI	107	107	118	145	74	85	128	112	84	94	63	97	68	112	73	102	145	124	87	92	118	90	131	118	111	89	94	111	107	78
fdnH	fdnH	14	11	13	11	13	11	17	13	15	7	7	15	10	9	4	14	10	24	18	7	16	9	12	12	26	9	12	20	17	3
fdnG	fdnG	65	80	63	66	95	84	87	108	111	63	50	71	50	55	115	72	74	139	127	46	73	70	78	73	130	85	46	99	88	45
yddG	yddG	32	158	51	29	688	459	49	648	902	100	26	98	53	44	741	974	32	1485	1584	99	53	196	189	48	1331	781	38	909	772	98
ompD	ompD	1198	1113	1148	1157	950	984	1670	1100	1128	777	1012	1126	1037	1223	872	664	893	751	625	579	872	1208	1202	1125	699	578	1028	741	741	514
SL1344_1504	SL1344_1504	20	41	42	24	38	36	40	56	51	31	18	37	28	22	55	38	18	48	57	21	19	28	25	15	51	37	22	31	29	18
smvA	smvA	60	117	94	81	112	98	132	162	143	121	47	90	74	82	115	104	64	148	145	60	40	73	71	40	146	87	71	116	109	63
SL1344_1506	SL1344_1506	216	238	250	252	192	225	247	222	164	251	167	190	178	202	149	174	257	188	121	195	185	192	199	222	200	159	164	170	184	181
narU	narU	1	13	5	5	27	21	9	18	27	19	8	9	5	9	34	24	7	48	41	9	12	13	5	6	36	18	4	31	28	6
narZ	narZ	20	27	17	20	51	29	16	52	68	24	11	25	22	13	59	61	19	102	97	20	22	19	32	22	83	56	7	70	62	18
narY	narY	8	9	6	9	42	34	5	45	77	12	7	8	4	8	56	52	6	114	95	11	2	14	15	5	67	41	7	60	40	8
narW	narW	4	3	4	6	4	6	5	8	2	3	4	6	1	3	5	11	4	10	2	5	2	5	4	1	3	2	6	8	7	8
narV	narV	9	7	5	7	21	21	10	21	32	14	3	6	6	2	21	25	10	41	41	9	9	10	6	5	41	14	4	31	23	6
yddE	yddE	20	19	14	14	20	22	21	27	29	23	22	19	16	25	26	26	29	26	20	21	22	20	36	30	21	18	17	33	22	22
nhoA	nhoA	17	30	36	28	17	34	36	29	28	31	27	38	26	29	21	38	20	29	32	16	15	30	33	32	40	34	29	21	33	25
steA	steA	77	125	145	196	109	168	219	120	115	371	72	112	120	219	104	109	155	71	69	246	67	139	197	172	119	154	225	90	111	300
ansP	ansP	148	139	145	185	130	195	248	178	203	157	182	188	184	191	180	155	138	183	115	95	161	227	208	162	173	134	161	166	164	119
SL1344_1516	SL1344_1516	18	22	15	19	19	21	29	24	13	33	11	16	11	15	23	19	16	11	11	12	22	26	22	25	18	21	27	22	16	18
SL1344_1517	SL1344_1517	226	277	265	243	258	267	478	496	359	315	222	245	197	189	227	222	281	318	292	201	259	273	269	280	272	219	289	350	347	223
yncD	yncD	36	25	23	26	57	40	34	70	81	33	29	36	33	36	61	77	43	112	112	42	30	38	31	39	81	75	25	78	67	37
yncC	yncC	23	20	18	23	28	34	30	33	28	27	20	24	23	37	25	24	27	33	26	27	12	22	27	27	28	25	30	26	38	17
yncB	yncB	36	52	37	36	46	38	46	60	61	51	26	37	35	51	70	81	42	103	86	37	41	37	37	45	71	51	43	64	62	37
yncA	yncA	10	12	12	11	16	15	21	15	15	9	14	16	13	15	7	14	14	19	13	10	11	8	7	21	14	14	13	20	20	9
ydcZ	ydcZ	27	20	24	24	18	22	22	24	24	15	23	19	32	19	18	12	19	22	18	20	19	16	33	31	32	22	22	22	15	11
ydcY	ydcY	21	13	26	23	9	26	26	24	13	16	23	12	25	21	13	17	26	23	11	18	21	14	28	33	10	22	22	22	29	17
srfA	srfA	116	125	124	141	110	118	125	126	98	81	94	99	85	110	106	85	79	109	105	74	105	96	114	101	139	94	55	114	106	67
srfB	srfB	90	114	114	116	90	99	128	141	127	60	90	94	72	88	99	92	70	155	111	55	117	68	109	97	109	91	72	120	90	42
srfC	srfC	103	73	85	86	119	106	98	158	165	80	67	73	61	100	113	107	90	183	194	82	96	84	94	92	178	92	57	162	128	59
ydcX	ydcX	44	36	57	50	50	45	60	51	60	32	37	31	31	35	49	40	22	55	43	20	43	39	40	47	60	47	37	47	45	34
ydcW	ydcW	24	31	25	39	30	42	39	41	48	33	28	27	34	47	30	37	30	57	57	37	32	47	41	48	37	36	46	49	52	27
ydcR	ydcR	27	44	31	30	40	52	46	58	50	42	20	28	27	47	49	40	30	64	82	31	40	46	51	53	82	42	37	60	67	40
pdgL	pdgL	7	35	38	36	30	32	49	41	39	61	12	28	35	44	35	32	34	26	17	45	19	26	40	53	42	30	43	24	34	52
SL1344_1530A	SL1344_1530A	2	3	4	5	4	3	7	5	5	5	3	2	7	5	8	6	4	6	1	6	4	1	4	3	6	1	4	4	4	3
ugtL	ugtL	13	10	18	16	9	6	29	10	13	19	5	15	9	22	13	9	15	17	6	16	9	8	24	19	11	13	16	11	16	11
sifB	sifB	6	8	5	4	6	3	3	4	9	5	3	5	5	7	14	9	9	14	22	5	5	9	7	7	16	7	4	9	6	5
yncJ	yncJ	5	10	7	5	19	18	6	24	20	6	4	9	5	9	18	22	9	41	34	8	7	13	8	10	33	19	5	30	14	9
ydcP	ydcP	136	136	109	132	134	113	132	153	151	110	109	155	107	128	147	148	100	153	145	81	139	126	126	160	221	120	97	124	143	99
ydcN	ydcN	52	54	59	50	35	44	58	69	36	53	48	52	35	48	48	45	53	54	64	50	62	56	63	55	63	52	39	64	50	40
SL1344_1536	SL1344_1536	47	67	53	67	60	66	69	65	74	60	67	61	51	89	85	65	71	84	77	52	64	58	75	74	86	57	52	87	81	57
SL1344_1537	SL1344_1537	83	94	76	90	120	119	127	111	111	77	92	99	79	94	120	97	63	136	134	61	95	87	90	68	167	87	87	105	91	56
tehB	tehB	43	42	57	55	54	44	72	44	51	47	37	51	48	54	44	44	45	52	52	42	47	40	43	46	74	55	57	55	59	35
tehA	tehA	35	39	37	34	48	42	45	36	42	31	29	31	26	38	38	41	42	37	54	21	36	39	39	42	54	28	33	42	40	18
ydcK	ydcK	13	7	4	13	13	11	12	6	20	10	10	6	6	11	15	8	17	15	18	9	9	15	12	14	25	19	12	13	19	9
rimL	rimL	8	7	21	10	2	10	10	12	15	10	5	8	18	8	12	11	6	17	12	8	16	13	13	12	9	7	8	11	13	7
SL1344_1542	SL1344_1542	17	19	14	14	30	34	14	34	38	8	11	21	19	12	48	43	18	66	70	10	15	13	16	22	55	33	11	47	37	7
SL1344_1543	SL1344_1543	6	12	7	6	7	6	8	13	6	10	7	9	6	7	10	12	11	8	5	2	13	6	7	12	9	10	4	8	14	2
SL1344_1544	SL1344_1544	5	11	5	9	41	33	4	36	62	5	4	10	5	5	55	58	9	107	84	12	7	9	10	3	81	46	8	59	46	7
SL1344_1545	SL1344_1545	1	2	4	1	14	5	7	22	15	7	6	2	3	4	13	9	5	22	24	5	3	8	10	2	18	18	3	17	9	3
SL1344_1546	SL1344_1546	10	8	12	15	8	7	8	10	13	12	7	17	6	9	12	7	14	14	7	10	9	4	6	12	13	6	5	8	11	12
SL1344_1547	SL1344_1547	4	1	1	3	5	6	4	3	9	2	0	5	2	4	3	1	3	12	12	6	1	2	1	4	11	7	1	6	4	1
SL1344_1548	SL1344_1548	10	7	12	10	16	18	11	28	27	18	8	10	3	9	17	21	6	34	45	9	10	8	9	10	34	27	12	27	27	15
aac	aac	3	2	5	9	9	2	5	4	7	5	5	2	4	5	10	7	6	9	6	4	5	2	8	5	11	8	3	8	7	5
SL1344_1550	SL1344_1550	13	14	12	9	11	25	21	19	12	16	14	15	15	7	16	23	10	20	33	18	14	13	17	11	17	12	7	23	14	11
SL1344_1551	SL1344_1551	4	8	5	5	8	9	8	12	8	12	7	4	5	7	8	9	6	5	11	8	12	9	8	5	10	7	8	10	6	6
ydcG	ydcG	107	157	126	129	145	131	170	195	136	102	148	144	125	150	133	166	128	170	164	104	122	158	164	139	133	126	126	146	146	94
SL1344_1553	SL1344_1553	54	53	64	55	42	36	53	52	50	42	49	59	53	49	45	46	54	51	59	38	43	32	40	50	47	41	38	55	52	38
SL1344_1554	SL1344_1554	15	11	12	8	40	24	9	51	48	7	7	8	9	3	45	55	19	96	80	12	8	13	12	7	71	36	13	64	42	12
ydcI	ydcI	25	16	19	30	16	20	16	28	24	22	13	17	21	17	23	26	13	33	38	18	6	9	31	15	27	20	10	29	30	19
trg	trg	13	13	14	17	42	41	23	68	77	23	12	15	15	16	60	57	11	119	120	16	17	23	23	16	85	51	15	83	69	18
adhC	adhC	88	70	73	80	52	87	105	79	56	65	77	78	72	78	66	71	78	88	91	54	86	87	93	75	94	88	79	84	89	71
SL1344_1558	SL1344_1558	18	28	26	32	13	16	19	22	20	27	17	31	22	18	26	20	20	21	16	14	30	28	30	31	27	26	22	21	22	21
steB	steB	7	9	14	21	9	22	21	14	6	23	7	15	12	14	10	15	15	7	8	12	11	16	9	12	16	13	9	17	4	20
SL1344_1560	SL1344_1560	1	4	2	3	11	7	5	14	18	2	1	6	2	1	13	13	3	32	36	2	1	3	3	0	17	12	2	20	7	2
sseJ	sseJ	18	15	13	11	35	33	16	41	47	14	10	15	9	10	69	61	19	91	89	17	11	20	16	9	80	44	13	58	44	17
SL1344_1562	SL1344_1562	18	18	14	20	6	15	25	11	8	6	6	6	11	16	18	14	19	8	7	13	15	23	18	17	11	17	18	14	15	17
SL1344_1563	SL1344_1563	6	4	7	4	6	5	9	11	9	3	6	7	5	3	5	7	2	9	12	4	7	5	9	6	9	6	7	4	8	2
SL1344_1564	SL1344_1564	17	7	13	14	11	16	9	16	19	8	14	16	7	22	11	10	9	16	12	8	16	7	11	17	13	21	7	19	16	5
SL1344_1565	SL1344_1565	1	2	2	1	8	5	1	4	9	4	1	4	2	1	14	17	0	16	10	2	0	5	5	1	22	8	3	9	5	4
SL1344_1566	SL1344_1566	3	5	3	2	6	9	2	11	10	7	1	3	4	1	5	9	4	11	14	3	4	5	7	0	18	9	5	13	12	4
SL1344_1567	SL1344_1567	24	17	31	32	26	32	43	39	38	75	15	28	23	31	24	28	44	45	31	44	27	21	28	35	46	42	34	29	29	47
SL1344_1568	SL1344_1568	160	178	184	192	158	140	200	135	118	93	135	154	145	150	117	112	166	125	96	122	170	203	195	173	160	103	165	129	155	86
cybB	cybB	60	56	60	63	59	61	84	58	71	69	59	69	50	91	62	49	60	54	44	45	70	79	66	89	69	77	61	50	64	52
ydcF	ydcF	22	26	39	25	26	31	42	42	36	24	23	27	18	30	34	32	27	38	27	16	21	40	37	32	38	19	24	41	30	29
hrpA	hrpA	136	145	149	116	154	197	176	184	186	124	117	144	130	126	197	165	119	235	207	96	137	179	189	140	212	197	129	198	164	111
acpD	acpD	60	59	63	76	62	88	103	140	161	89	79	108	104	102	124	97	84	146	161	83	87	90	114	96	104	63	86	143	133	83
SL1344_1573	SL1344_1573	20	27	17	20	23	26	35	26	30	33	19	27	21	30	22	37	21	41	49	25	28	22	26	22	36	29	25	46	32	29
ydbL	ydbL	6	8	10	6	9	16	11	18	23	7	5	11	2	10	12	13	8	17	23	9	10	7	13	11	22	15	4	19	18	4
ynbE	ynbE	0	3	1	4	2	3	4	0	4	6	0	2	1	5	0	1	1	4	1	5	2	4	3	3	1	4	3	6	2	1
ydbH	ydbH	155	122	142	138	130	139	184	148	115	135	132	121	114	130	146	151	147	184	160	134	125	125	176	134	190	112	98	139	137	124
ldhA	ldhA	118	114	126	128	98	112	171	112	97	98	135	131	127	157	108	109	135	106	62	82	155	117	110	141	93	95	107	77	88	102
hslJ	hslJ	37	53	40	52	58	59	64	63	53	50	72	57	58	53	51	44	48	43	30	46	45	53	53	60	43	44	58	54	41	46
SL1344_1579	SL1344_1579	13	9	19	24	17	9	24	13	14	18	14	14	7	15	11	20	20	13	9	19	17	21	20	21	23	8	17	11	10	8
SL1344_1580	SL1344_1580	75	93	98	123	73	66	79	83	48	113	89	81	60	107	53	72	104	63	50	78	73	64	81	115	103	64	67	78	73	94
nifJ	nifJ	68	91	64	77	103	89	95	137	148	101	95	85	88	110	124	138	89	166	183	84	84	102	118	93	149	96	79	167	144	95
ynaF	ynaF	31	33	29	23	29	26	25	23	22	27	29	29	17	29	23	27	19	21	25	22	22	23	20	36	32	33	20	24	28	16
SL1344_1583	SL1344_1583	70	77	58	45	36	53	81	70	38	61	54	51	56	47	42	45	70	41	38	53	65	54	60	71	53	48	54	39	42	43
SL1344_1584	SL1344_1584	23	37	35	26	34	16	27	27	16	27	12	22	15	19	17	24	25	20	17	27	18	23	27	30	26	14	16	22	36	20
ydaO	ydaO	122	112	125	119	136	136	169	129	91	93	117	103	124	105	96	96	104	114	76	83	104	143	134	141	100	108	122	114	113	93
dbpA	dbpA	85	64	72	63	65	65	106	110	61	78	69	82	55	70	65	76	78	63	55	65	69	76	80	90	76	64	84	89	62	52
zntB	zntB	44	59	39	49	35	41	49	47	47	43	39	52	26	53	33	60	39	65	55	33	49	50	74	50	64	54	41	61	60	38
SL1344_1588	SL1344_1588	49	53	47	42	51	55	47	60	37	47	40	54	36	60	50	48	51	40	36	50	45	38	50	57	58	48	33	60	47	47
ydaL	ydaL	57	47	39	42	49	43	70	50	62	37	54	56	38	44	37	55	57	54	47	40	43	39	62	67	44	43	51	52	53	29
ogt	ogt	24	28	42	30	27	17	42	19	32	43	25	30	25	39	38	42	33	28	27	26	38	32	46	42	32	30	42	28	31	31
fnr	fnr	300	232	254	282	221	249	380	294	302	236	295	337	225	302	242	232	255	250	214	241	313	303	306	335	269	217	253	254	256	199
ydaA	ydaA	85	82	81	86	95	81	120	106	95	92	77	103	77	99	101	91	79	100	94	47	75	85	102	102	102	72	79	107	96	61
ynaJ	ynaJ	130	196	165	153	118	121	157	87	87	140	116	122	126	178	110	70	87	73	58	61	131	106	134	136	123	91	103	97	94	110
ynaI	ynaI	31	23	26	31	31	31	35	32	21	25	33	27	19	33	35	31	27	21	22	17	29	35	38	35	44	12	26	34	28	17
SL1344_1595	SL1344_1595	24	27	30	25	60	63	36	76	86	34	21	40	25	32	89	127	19	121	170	16	25	34	52	33	109	85	20	107	86	12
SL1344_1596	SL1344_1596	18	11	19	9	13	10	28	21	18	18	16	19	18	30	15	24	16	22	19	9	21	24	18	21	19	21	13	28	16	13
SL1344_1597	SL1344_1597	4	3	4	2	6	6	2	5	3	0	3	2	2	5	2	3	3	10	3	3	1	1	3	3	3	6	1	6	6	5
SL1344_1598	SL1344_1598	2	2	1	2	3	3	1	8	7	2	1	0	1	0	5	4	0	8	8	2	2	3	1	1	4	5	2	6	2	1
SL1344_1599	SL1344_1599	11	15	9	5	29	24	8	44	53	7	2	12	6	9	49	42	11	79	84	14	9	24	11	9	65	28	12	50	37	11
SL1344_1600	SL1344_1600	10	9	4	8	15	4	5	12	15	7	1	5	7	4	13	28	6	27	31	4	0	5	4	6	23	14	2	23	9	7
SL1344_1601	SL1344_1601	4	9	3	6	11	9	5	8	16	8	3	2	4	4	19	15	2	16	23	4	3	4	8	2	24	14	3	15	13	5
SL1344_1602	SL1344_1602	117	172	200	249	165	160	259	182	155	410	62	159	159	278	170	159	238	155	148	343	94	175	241	267	224	165	230	181	188	369
SL1344_1603	SL1344_1603	9	16	14	15	28	29	19	49	53	22	8	11	10	14	46	44	12	98	78	8	17	25	13	15	44	34	7	62	40	11
SL1344_1604	SL1344_1604	10	10	9	15	18	12	10	15	21	8	10	13	9	10	22	29	13	33	31	6	8	15	13	11	33	21	14	38	25	12
SL1344_1605	SL1344_1605	30	11	9	11	21	30	26	28	42	18	19	28	10	21	40	33	20	44	41	14	22	19	31	13	52	31	13	35	39	17
SL1344_1606	SL1344_1606	16	17	24	21	17	29	43	24	18	23	19	17	26	20	23	24	26	25	20	21	23	23	35	27	34	23	24	32	27	22
SL1344_1607	SL1344_1607	13	13	11	13	27	17	10	37	45	12	7	13	15	11	32	29	13	39	62	13	15	10	13	20	32	23	7	51	30	12
SL1344_1608	SL1344_1608	19	13	9	16	23	21	15	32	59	32	21	26	22	19	31	36	7	51	42	19	17	22	20	21	26	20	17	34	32	21
mppA	mppA	63	62	79	64	80	85	100	83	70	74	66	60	59	76	83	65	94	91	80	76	71	87	86	93	99	79	79	86	80	69
ycjI	ycjI	38	29	32	29	34	38	45	30	30	62	42	43	38	45	31	43	35	45	36	42	38	41	54	36	31	32	41	45	32	50
ycjG	ycjG	25	33	31	31	35	25	39	36	21	53	35	27	33	47	39	40	44	40	29	54	36	33	46	44	40	36	38	44	36	41
tpx	tpx	511	458	500	493	416	509	601	548	534	464	466	454	417	541	384	403	320	462	414	396	489	481	554	526	447	473	454	473	506	426
tyrR	tyrR	90	128	110	93	327	246	119	347	475	134	96	144	107	95	424	418	101	768	814	112	105	155	182	107	571	323	109	522	331	91
ycjF	ycjF	51	60	45	75	55	59	77	67	46	52	49	52	47	57	51	52	53	52	47	41	51	63	64	66	70	53	52	46	33	34
ycjX	ycjX	96	80	55	79	61	70	91	79	60	69	80	59	54	59	64	81	94	74	55	64	92	62	101	105	84	70	64	53	41	31
pspE	pspE	15	10	23	20	22	29	18	19	20	19	23	15	11	29	21	14	33	13	12	19	22	22	26	19	19	23	21	17	11	19
pspD	pspD	3	11	3	2	9	16	9	10	10	5	4	7	5	8	12	10	6	10	14	3	7	3	5	4	15	13	4	14	9	6
pspC	pspC	7	10	11	5	5	8	10	8	6	7	4	7	8	10	11	6	6	17	3	9	9	6	14	13	17	23	7	8	6	12
pspB	pspB	6	5	2	4	9	9	8	5	7	3	5	3	4	7	6	4	5	3	8	4	7	5	2	9	5	11	3	2	2	3
pspA	pspA	78	56	55	54	101	132	86	83	72	58	71	78	65	49	95	159	50	78	81	43	59	65	52	67	99	97	57	68	63	40
pspF	pspF	23	30	22	25	28	26	34	43	49	24	23	27	26	32	35	25	29	55	52	21	33	25	29	20	46	31	20	43	32	17
sapA	sapA	76	69	80	89	48	77	91	89	95	71	51	82	55	85	83	60	57	79	59	61	73	71	86	88	91	66	69	78	87	60
sapB	sapB	17	24	29	22	21	32	39	25	35	21	29	26	29	36	24	25	24	27	14	14	21	28	24	40	27	33	22	32	21	13
sapC	sapC	32	42	36	25	53	41	41	78	87	38	27	38	31	47	68	66	31	107	131	32	25	27	49	40	95	63	28	78	77	19
sapD	sapD	24	19	18	34	18	23	37	30	29	23	24	23	26	28	25	18	23	23	15	12	34	31	30	31	31	21	32	31	19	23
sapF	sapF	21	22	20	16	20	22	26	32	30	18	19	25	19	13	21	18	17	22	30	17	17	19	26	18	23	18	15	26	24	15
SL1344_1627	SL1344_1627	54	43	39	65	54	58	58	51	47	51	35	51	43	68	44	37	44	49	52	47	56	70	49	49	76	46	42	65	51	56
steC	steC	13	13	9	8	15	13	15	16	19	6	11	23	8	14	9	14	12	27	29	11	7	11	13	5	31	16	5	22	24	8
SL1344_1629	SL1344_1629	0	2	0	0	4	1	0	5	9	2	0	2	1	2	5	5	1	15	12	0	1	4	1	1	8	6	0	8	6	0
ycjE	ycjE	17	14	10	14	12	8	8	9	6	17	11	15	13	13	15	17	11	14	15	13	14	9	11	18	13	12	14	19	12	20
fabI	fabI	808	730	728	793	680	857	1110	792	765	751	877	909	804	896	725	714	605	636	552	643	779	916	960	825	678	614	824	710	669	608
yciW	yciW	44	40	37	38	55	41	30	49	54	44	34	35	28	30	78	50	47	77	80	27	33	35	50	42	80	60	39	61	70	49
rnb	rnb	205	209	232	208	235	246	314	299	278	217	210	243	188	239	294	249	179	344	316	203	261	262	315	269	350	226	220	317	310	191
yciR	yciR	26	21	16	18	38	42	22	31	39	32	27	22	28	21	47	48	18	68	60	25	19	27	30	33	69	45	21	58	46	26
SL1344_1635	SL1344_1635	47	44	42	39	53	43	35	46	47	50	43	38	38	34	35	44	58	57	48	42	48	47	37	53	50	37	45	45	42	32
yciT	yciT	51	51	60	66	53	67	72	63	47	36	48	62	52	63	54	45	52	62	62	45	53	57	66	66	66	50	57	60	43	51
osmB	osmB	31	35	46	40	27	31	56	27	29	39	35	32	39	37	28	29	32	35	20	25	43	47	49	52	39	27	32	33	43	31
yciH	yciH	52	53	55	58	51	49	83	52	24	39	70	54	53	74	55	60	53	35	24	41	66	61	60	76	43	54	62	45	31	40
pyrF	pyrF	63	78	69	102	68	82	95	84	47	56	71	78	48	77	85	80	76	72	70	60	78	86	83	79	97	75	75	81	53	49
yciM	yciM	101	90	95	86	265	164	131	283	347	90	89	98	74	104	340	266	77	569	666	77	73	115	102	93	465	221	87	415	263	84
yciS	yciS	126	128	130	129	115	101	160	148	89	153	139	136	118	153	123	110	121	129	78	104	112	125	125	153	121	102	112	114	116	119
pgpB	pgpB	18	17	18	20	23	21	25	23	23	32	26	27	17	27	18	20	28	21	19	26	18	22	25	28	32	15	13	25	16	26
ribA	ribA	53	74	68	96	85	72	125	107	71	76	85	89	73	88	75	71	59	64	48	66	90	97	92	71	95	67	89	71	85	53
acnA	acnA	39	35	33	40	75	52	56	100	109	62	31	54	42	42	102	109	35	178	183	46	40	62	52	44	163	121	39	128	93	56
ymiA	ymiA	275	230	243	254	181	181	238	220	116	241	224	208	211	284	202	204	294	197	122	203	245	255	252	279	263	220	179	194	180	229
cysB	cysB	65	43	51	61	55	53	68	77	66	59	64	56	51	62	58	58	57	45	47	44	61	62	58	65	68	51	69	77	62	42
topA	topA	323	318	319	352	297	345	440	393	341	234	330	328	305	392	327	297	327	335	297	265	355	340	384	348	325	299	338	315	291	239
yciN	yciN	177	213	206	210	172	145	184	125	84	155	126	161	133	164	124	99	138	86	66	123	152	126	156	178	181	113	112	108	108	142
sohB	sohB	59	63	67	67	61	65	98	68	60	77	73	100	68	79	62	65	75	53	65	55	59	83	79	65	76	53	79	61	76	63
yciK	yciK	38	51	49	41	52	72	59	68	100	34	32	44	38	43	84	82	51	136	137	39	50	49	39	48	121	71	35	106	94	34
btuR	btuR	39	41	49	46	35	67	62	54	55	46	58	55	42	62	35	41	33	46	50	32	47	50	64	51	40	49	56	43	49	49
yciL	yciL	370	309	365	340	276	493	432	287	296	389	376	342	348	353	307	402	301	305	237	326	364	345	431	383	360	455	288	289	349	373
yciO	yciO	32	28	42	37	21	42	51	34	36	29	29	31	35	34	38	39	34	32	38	28	43	36	28	45	38	27	31	28	41	29
trpH	trpH	58	39	35	43	42	39	38	50	36	51	43	44	40	45	44	46	52	64	44	37	49	42	42	53	66	36	41	45	50	34
trpE	trpE	17	17	14	15	19	26	22	21	12	17	18	18	12	19	26	21	15	23	12	21	12	15	25	15	26	22	12	31	13	22
trpD	trpD	10	18	11	10	34	17	24	52	44	15	11	20	13	14	48	48	11	83	66	20	25	18	20	26	65	36	14	46	42	20
trpC	trpC	21	23	18	28	73	59	23	75	124	25	20	24	20	32	123	106	27	194	255	22	23	49	27	28	190	97	20	134	117	35
trpB	trpB	15	5	12	11	16	17	22	16	27	19	12	17	11	17	15	20	15	23	15	6	22	19	19	13	15	14	12	21	16	6
trpA	trpA	33	35	24	32	21	30	48	47	42	48	39	36	30	42	38	31	23	46	39	21	32	32	33	37	29	35	26	46	33	22
yciG	yciG	2	2	0	1	0	1	2	6	1	2	0	7	1	1	1	1	1	6	7	1	2	0	1	1	2	3	1	1	2	0
yciF	yciF	3	6	4	0	10	13	1	22	29	4	1	1	1	4	28	24	2	41	46	1	2	8	10	1	39	16	1	23	16	3
yciE	yciE	0	0	0	1	4	0	2	1	2	1	0	1	1	0	1	2	0	1	4	2	2	3	3	0	6	1	0	4	3	0
katN	katN	5	8	8	9	12	13	7	10	15	10	16	12	11	10	9	17	11	10	15	12	6	12	8	10	11	10	9	9	9	14
ompW	ompW	9	15	12	21	9	11	19	14	13	20	14	19	11	13	12	15	12	22	11	6	10	16	13	11	10	12	15	7	10	18
SL1344_1664	SL1344_1664	14	14	12	9	12	20	17	16	13	18	13	9	9	12	14	14	18	13	10	7	9	7	22	10	17	11	10	8	13	11
yciC	yciC	96	101	95	107	81	106	143	118	105	121	84	120	101	126	118	82	104	77	73	114	99	98	137	120	99	105	83	98	105	108
ispZ	ispZ	96	98	127	106	131	109	156	140	120	153	121	130	128	163	120	124	92	109	92	105	109	151	128	122	128	108	117	128	115	110
yciA	yciA	100	109	105	99	97	84	127	111	72	90	90	104	90	120	95	92	95	84	59	72	103	122	114	119	119	74	79	78	68	68
tonB	tonB	292	323	301	312	259	298	359	378	291	284	204	223	202	207	256	255	238	221	187	144	311	231	249	293	321	270	287	308	264	219
yciI	yciI	84	74	79	75	57	55	72	57	45	59	68	76	61	63	47	43	49	55	52	46	84	61	73	95	68	52	55	52	60	59
cls	cls	37	40	28	40	40	33	40	49	50	34	41	22	36	27	46	49	41	55	65	25	26	46	31	48	56	43	23	38	35	34
yciU	yciU	127	147	146	141	120	117	130	126	110	132	130	123	105	121	129	110	148	118	74	110	142	128	150	172	151	131	97	125	128	143
SL1344_1672	SL1344_1672	43	29	23	28	29	34	30	25	27	32	33	33	29	45	48	46	36	39	28	19	30	38	30	30	43	32	34	27	32	27
oppF	oppF	112	82	93	86	61	92	112	83	77	84	77	66	73	92	65	114	99	80	66	76	82	77	80	101	78	81	52	72	80	70
oppD	oppD	12	18	18	22	13	21	22	18	21	20	23	18	13	24	14	20	19	21	21	15	14	20	36	21	16	15	19	23	18	12
oppC	oppC	23	28	22	26	63	60	21	78	92	27	17	24	23	25	94	78	12	137	153	20	21	37	44	24	138	76	19	95	82	29
oppB	oppB	10	22	22	24	33	23	34	39	27	27	20	24	19	36	40	27	17	43	32	25	20	33	31	25	41	36	19	32	26	30
oppA	oppA	65	68	61	67	86	99	84	132	147	107	56	74	66	77	135	133	60	164	187	85	61	78	90	76	175	103	64	144	104	87
SL1344_1678	SL1344_1678	6	3	6	7	12	7	9	1	7	5	8	9	1	7	9	7	4	10	5	3	2	8	11	6	14	10	9	4	4	6
ychE	ychE	59	52	56	46	68	52	56	59	60	60	69	56	55	52	52	60	57	62	31	42	52	56	70	57	61	50	44	54	63	44
adh	adh	72	76	60	87	111	116	103	119	168	87	58	88	80	95	136	113	83	185	200	88	87	109	106	85	166	122	71	169	143	73
tdk	tdk	38	37	56	42	51	45	43	40	32	43	48	61	41	39	54	50	48	53	43	28	47	54	42	42	62	54	45	56	39	35
hns	hns	1008	761	870	956	644	795	1348	712	635	798	953	978	843	909	621	767	607	694	534	612	975	737	907	1015	749	656	844	564	624	654
galU	galU	341	304	274	299	287	287	411	319	293	264	309	347	294	322	274	258	293	286	254	264	284	304	337	307	275	240	267	283	247	236
hnr	hnr	48	46	42	43	55	73	60	86	122	55	42	66	41	55	98	109	45	132	150	43	66	60	56	64	138	84	56	109	103	39
ychK	ychK	44	60	51	46	56	55	74	52	63	48	45	55	50	56	68	64	60	68	42	56	60	55	50	69	76	60	67	48	61	51
ychJ	ychJ	71	63	59	60	60	66	63	69	53	59	44	51	55	79	72	69	79	49	61	66	53	58	72	70	101	62	54	60	56	55
purU	purU	120	116	104	116	104	123	144	110	125	94	113	131	125	119	97	100	90	95	98	79	111	122	122	118	121	90	123	98	116	83
SL1344_1688	SL1344_1688	22	21	17	27	21	32	26	31	30	19	16	32	18	27	31	36	31	39	36	19	19	32	35	23	31	26	25	29	27	34
narI	narI	5	2	3	4	4	5	6	5	3	9	5	3	4	5	1	8	5	10	3	8	7	3	3	9	10	2	0	4	5	1
narJ	narJ	1	3	2	0	5	7	3	9	6	2	0	5	3	2	4	7	1	13	9	3	0	4	1	1	9	10	1	10	10	5
narH	narH	2	5	5	2	15	10	5	15	16	7	3	3	0	3	14	16	4	39	22	6	4	3	7	3	20	21	3	17	19	2
narG	narG	31	33	25	25	60	54	23	89	106	28	22	24	19	21	84	90	28	134	150	19	30	35	36	31	126	86	16	102	73	23
narK	narK	6	12	7	5	16	9	9	16	27	20	3	5	7	13	24	30	4	55	40	8	8	9	5	8	30	12	11	30	27	7
narX	narX	51	65	49	52	56	57	59	56	76	53	56	61	34	50	102	69	71	99	86	55	50	49	56	65	89	56	48	78	60	44
narL	narL	13	21	20	17	18	20	21	26	10	16	16	19	25	24	13	14	15	16	15	13	25	19	13	17	16	20	20	17	18	10
ychP	ychP	46	50	29	39	54	40	38	55	43	44	36	50	35	43	43	44	37	36	37	34	47	38	45	44	48	43	22	48	62	34
ychN	ychN	91	86	83	126	68	69	102	103	71	91	92	95	99	107	79	87	88	65	60	81	100	108	103	97	99	82	82	103	90	95
chaB	chaB	10	11	9	11	4	14	17	14	10	17	15	17	17	22	14	10	19	17	9	19	13	14	14	13	18	6	13	17	18	24
chaA	chaA	75	128	96	109	130	135	155	132	105	167	60	86	89	105	104	84	57	75	60	95	67	90	85	99	130	83	88	84	83	91
kdsA	kdsA	87	86	101	110	126	97	116	118	78	77	72	115	74	107	96	68	67	71	65	74	90	81	109	84	120	86	72	97	88	62
SL1344_1701	SL1344_1701	50	59	46	44	63	64	66	60	65	44	45	55	35	50	53	56	37	63	60	38	42	66	70	56	72	55	52	48	55	37
sirC	sirC	32	39	39	47	48	43	40	50	48	31	35	32	38	31	34	33	31	45	30	30	38	39	44	36	48	31	31	35	56	40
hemK	hemK	62	59	42	60	48	59	70	58	47	41	54	67	41	65	63	40	50	49	45	38	54	54	64	62	63	69	42	60	51	44
prfA	prfA	76	82	80	78	112	82	104	91	62	62	76	86	58	92	103	67	59	78	88	69	75	104	77	80	105	87	74	83	85	81
hemA	hemA	171	186	182	187	196	187	205	229	256	155	156	153	146	196	249	236	193	298	285	142	185	197	211	215	289	215	134	250	200	127
hemM	hemM	21	11	16	19	25	38	22	34	26	20	18	12	8	25	21	23	20	27	44	13	16	21	11	19	30	28	13	30	21	17
ipk	ipk	217	236	228	246	199	153	241	196	175	185	175	171	133	205	216	170	266	198	150	171	223	188	206	234	275	165	157	182	202	168
prs	prs	486	515	492	475	386	388	630	567	489	348	455	541	454	500	523	356	343	423	393	304	449	580	528	501	376	311	468	478	418	325
ychM	ychM	33	52	40	55	66	58	60	66	69	36	53	53	35	58	68	72	43	83	103	35	47	49	48	49	101	63	46	78	57	42
ychH	ychH	2	3	1	2	4	6	2	4	9	4	1	1	2	4	8	7	1	8	8	1	1	1	2	0	13	7	3	9	5	1
pth	pth	76	55	86	72	60	69	91	72	68	50	77	70	60	75	69	67	72	66	54	69	86	72	74	79	71	63	71	78	53	66
ychF	ychF	231	199	227	205	192	206	279	220	223	173	219	230	195	226	200	192	201	207	169	194	193	235	220	242	255	185	210	218	202	152
SL1344_1713	SL1344_1713	43	44	45	37	65	55	48	59	52	35	27	52	30	40	72	63	35	59	58	36	30	53	45	34	91	42	25	55	55	37
hyaA	hyaA	4	8	9	4	9	5	5	8	10	4	4	2	3	7	12	11	5	17	13	3	6	3	7	9	18	10	6	12	9	2
SL1344_1715	SL1344_1715	18	47	14	17	132	102	12	179	240	21	13	26	7	15	206	205	11	410	435	23	14	53	47	11	313	179	16	281	159	30
hyaC	hyaC	4	6	2	2	6	6	1	8	12	2	5	4	8	3	11	7	7	23	28	4	4	4	7	3	21	12	2	16	9	5
hyaD	hyaD	0	2	0	0	7	1	3	9	6	1	0	1	1	0	6	7	0	8	10	0	1	3	0	1	9	7	0	5	4	0
hyaE	hyaE	1	1	0	2	2	2	2	2	4	1	3	1	0	1	3	2	4	1	3	0	2	0	0	2	1	0	0	3	1	0
hyaF	hyaF	16	55	12	9	307	145	20	255	402	70	11	44	8	16	345	469	25	749	862	63	29	64	72	14	610	335	28	468	280	62
appC	appC	7	12	10	3	42	21	5	42	63	9	4	10	9	10	63	42	7	106	96	5	7	14	18	4	82	39	9	77	48	4
appB	appB	14	9	13	12	13	16	21	24	16	6	7	10	10	16	30	31	14	33	49	17	5	12	16	5	37	24	11	26	28	12
SL1344_1722	SL1344_1722	5	1	3	8	2	0	2	3	1	4	2	8	4	4	0	5	3	1	3	4	1	2	3	4	1	3	1	4	4	2
SL1344_1723	SL1344_1723	36	35	40	43	40	39	51	57	44	54	31	53	44	42	60	29	32	65	54	43	43	35	40	44	61	55	31	61	55	49
treA	treA	19	26	22	16	26	34	22	29	31	32	13	22	12	21	24	35	20	44	34	21	22	22	26	33	49	26	15	39	25	21
ymgE	ymgE	10	14	18	17	13	11	18	14	12	18	13	9	18	24	11	12	16	22	14	13	7	22	12	19	17	15	14	23	15	14
ycgR	ycgR	107	109	108	107	97	129	136	106	89	114	60	92	63	85	66	69	92	54	49	63	99	75	74	101	95	101	77	92	93	78
emtA	emtA	61	57	44	65	56	53	87	65	57	65	64	69	60	55	53	48	58	43	33	40	61	68	54	55	54	26	47	53	48	42
ldcA	ldcA	25	31	32	32	33	31	21	48	51	26	33	29	26	32	48	37	27	56	36	24	29	29	30	23	58	35	24	34	33	28
cvrA	cvrA	118	118	113	113	114	131	153	127	136	111	99	119	101	118	118	129	114	132	128	78	117	109	102	138	168	117	87	150	116	96
alr-a	alr-a	28	12	13	27	23	14	17	28	29	18	20	19	18	18	26	27	8	41	38	19	14	29	27	11	35	18	10	30	29	14
dadA	dadA	17	27	24	18	38	23	19	51	79	26	18	24	11	20	58	51	24	96	107	25	18	27	23	21	96	36	14	62	56	15
SL1344_1732	SL1344_1732	21	24	17	18	22	24	23	35	33	16	11	29	21	24	30	28	30	35	31	33	27	16	17	30	38	23	26	38	25	16
fadR	fadR	87	96	78	86	67	61	89	98	52	76	76	84	79	96	67	76	100	85	56	66	92	88	88	97	76	67	82	76	90	65
nhaB	nhaB	59	62	69	73	63	100	106	92	80	73	91	82	89	104	90	92	65	92	76	39	66	92	77	78	84	67	62	94	83	47
dsbB	dsbB	224	207	225	207	157	182	244	208	156	221	210	212	205	225	131	183	200	204	132	167	211	163	203	256	184	134	200	176	181	166
SL1344_1736	SL1344_1736	15	5	15	12	20	18	20	22	17	9	12	21	15	18	13	11	7	13	15	10	17	12	12	24	24	21	13	16	10	10
SL1344_1737	SL1344_1737	58	56	67	64	49	57	88	37	35	58	47	75	43	42	46	72	37	30	26	47	71	58	55	54	45	51	41	37	48	53
SL1344_1738	SL1344_1738	4	3	7	5	9	6	6	6	12	6	6	7	4	3	8	6	3	7	14	1	3	0	4	9	13	12	7	6	4	8
ycgN	ycgN	167	158	186	190	136	135	171	153	100	144	161	176	132	169	154	148	188	131	98	112	206	156	173	153	203	156	141	155	156	172
ycgM	ycgM	50	55	57	42	66	50	52	51	57	48	54	43	58	54	52	54	42	48	54	35	39	57	68	54	62	53	47	58	47	44
ycgL	ycgL	54	49	63	61	45	49	56	41	45	49	29	48	50	58	30	41	46	32	34	46	48	49	54	52	58	41	41	59	60	33
minC	minC	175	200	198	193	175	181	214	167	159	195	162	171	134	193	170	116	152	148	103	145	186	180	208	195	187	160	162	190	166	159
minD	minD	135	129	116	112	117	137	156	150	143	119	126	133	123	149	122	108	65	147	119	78	126	152	141	141	133	113	115	138	110	85
minE	minE	66	71	65	61	62	74	124	66	79	71	75	73	77	85	54	59	66	51	60	59	65	97	101	75	65	62	72	70	72	32
rnd	rnd	50	47	49	46	52	32	65	56	50	61	51	65	34	40	52	40	49	45	52	32	39	50	59	75	61	44	48	49	46	44
tnpA_1a	tnpA_1a	17	11	7	9	12	10	9	9	11	15	6	16	11	10	10	12	12	6	3	4	11	11	5	3	12	7	7	11	8	8
fadD	fadD	85	80	81	71	78	64	99	105	79	70	79	77	61	88	94	51	71	98	90	57	78	70	77	79	81	70	51	92	78	67
yeaY	yeaY	63	74	73	81	54	82	82	90	77	60	65	69	64	80	67	53	72	54	52	64	90	74	101	78	70	68	67	76	60	53
yeaZ	yeaZ	152	135	131	147	141	107	174	145	93	112	124	141	131	142	120	116	121	101	76	103	140	140	141	167	176	114	123	133	116	117
yoaA	yoaA	81	68	76	79	92	83	75	123	134	65	62	82	73	72	109	113	96	169	158	67	81	96	108	92	148	87	75	170	142	53
yoaB	yoaB	122	156	155	173	125	124	171	164	120	149	135	154	139	154	119	144	157	156	143	125	122	153	201	192	152	128	129	164	185	142
yoaH	yoaH	40	27	32	38	37	26	43	33	35	42	27	31	19	41	33	31	38	29	21	38	28	31	40	43	35	32	23	31	38	28
pabB	pabB	57	53	52	52	34	49	44	43	72	52	49	54	49	56	47	53	46	45	47	56	49	54	56	57	43	51	45	86	69	49
yeaB	yeaB	16	13	20	10	28	20	12	25	20	21	18	20	12	10	34	25	15	42	42	14	6	21	17	13	36	27	15	23	22	16
sdaA	sdaA	141	97	105	112	124	140	144	116	100	131	142	180	128	134	117	156	101	132	108	127	139	156	177	152	118	135	125	132	122	120
SL1344_1756	SL1344_1756	45	34	31	42	45	31	40	60	74	50	24	38	35	50	48	88	36	87	93	48	74	62	59	63	105	62	44	77	95	56
yoaE	yoaE	17	22	23	18	46	49	25	56	68	32	17	24	26	25	45	54	24	101	86	20	24	33	37	24	93	55	26	79	67	30
SL1344_1759	SL1344_1759	11	13	7	11	8	15	12	24	15	23	16	16	16	15	21	15	8	21	11	17	15	12	9	17	19	19	19	15	17	10
SL1344_1760	SL1344_1760	14	10	16	12	15	22	13	18	25	16	10	12	19	10	25	17	13	26	25	8	14	17	19	18	25	12	15	30	15	17
SL1344_1761	SL1344_1761	29	24	34	50	31	32	56	47	57	49	43	43	28	45	31	45	35	66	60	40	28	43	51	60	48	44	31	41	42	39
SL1344_1762	SL1344_1762	8	4	5	7	8	4	11	5	7	7	8	5	8	4	6	2	4	8	2	6	5	1	9	5	9	3	7	7	4	6
yebN	yebN	21	18	16	27	19	14	13	23	21	25	56	43	21	35	28	31	26	48	34	29	31	31	47	46	40	31	19	45	36	33
rrmA	rrmA	103	121	122	140	111	90	128	88	96	107	101	106	103	115	111	104	117	103	99	71	134	111	129	112	151	122	98	134	129	90
ftsI2	ftsI2	29	22	43	43	63	44	44	45	63	42	22	32	31	38	65	66	43	111	78	28	38	43	31	36	91	55	31	63	65	33
cspC	cspC	117	145	156	207	150	181	285	161	176	277	131	141	152	195	126	162	143	95	127	224	112	160	168	182	116	129	207	125	125	217
yobF	yobF	485	667	908	897	508	476	692	525	409	1069	324	364	426	696	345	329	438	292	219	549	322	395	454	628	419	360	496	328	409	723
SL1344_1768	SL1344_1768	96	106	115	133	147	128	186	106	122	239	84	135	112	185	146	151	184	107	105	222	103	151	164	193	207	155	186	123	118	243
yobG	yobG	0	0	0	0	0	0	0	0	0	0	0	0	0	0	0	0	0	0	0	0	0	0	0	0	0	0	0	0	0	0
SL1344_1770	SL1344_1770	28	19	27	35	19	20	22	21	9	28	14	9	11	20	15	19	10	20	9	12	21	20	29	22	22	15	12	15	12	18
kdgR	kdgR	150	127	118	147	132	137	159	148	117	126	131	148	106	112	111	138	117	118	129	120	136	139	145	139	154	108	129	127	136	98
SL1344_1772	SL1344_1772	40	38	37	39	49	58	56	72	59	52	29	50	20	47	55	55	30	105	101	31	44	43	52	49	86	69	33	74	74	38
htpX	htpX	170	226	228	187	196	284	273	172	215	152	150	208	145	176	156	178	139	143	144	96	148	171	171	137	170	157	151	138	150	82
prc	prc	295	264	342	314	285	304	404	359	291	288	318	340	342	402	307	270	294	299	276	219	329	409	381	365	251	279	321	309	311	243
proQ	proQ	386	350	412	392	336	357	496	402	357	343	393	384	384	425	314	343	348	352	278	336	426	451	425	437	381	335	387	382	345	285
yebR	yebR	252	249	299	329	188	263	301	280	198	259	251	284	285	339	140	210	208	203	183	208	272	261	297	356	193	235	250	283	288	279
yebS	yebS	47	46	45	45	47	49	43	61	34	65	41	46	33	50	41	51	50	48	43	57	46	37	49	52	54	41	30	69	46	62
SL1344_1778	SL1344_1778	64	84	79	87	74	85	83	100	99	92	61	101	85	89	102	108	89	120	119	94	64	91	112	97	113	79	71	95	105	79
yebU	yebU	103	127	121	108	123	118	139	164	166	141	108	123	95	104	191	179	111	232	248	86	121	107	125	114	205	129	84	204	153	99
SL1344_1780	SL1344_1780	11	9	19	15	10	7	17	24	7	18	18	10	17	10	8	18	15	26	19	23	23	15	19	28	18	5	14	29	16	20
yebW	yebW	13	6	8	13	19	10	12	28	43	8	4	4	5	12	27	22	7	54	46	9	7	15	13	12	44	23	9	31	38	12
pphA	pphA	14	5	5	13	7	13	7	10	9	9	6	4	10	12	11	10	11	5	13	11	6	9	9	10	11	4	6	11	9	10
SL1344_1783	SL1344_1783	56	83	95	127	57	86	119	42	33	230	34	92	91	144	63	74	107	29	16	137	44	75	93	124	76	87	95	41	32	189
sopE2	sopE2	27	25	21	32	18	46	35	31	39	14	14	9	11	11	15	15	8	13	22	7	17	22	19	15	19	19	12	11	24	11
SL1344_1785	SL1344_1785	3	3	4	2	6	4	5	3	5	1	2	2	1	3	9	2	0	7	6	1	1	4	4	5	1	9	6	2	4	2
SL1344_1786	SL1344_1786	42	67	77	86	75	58	72	70	48	126	30	49	57	89	65	66	90	47	47	103	40	59	74	79	126	48	65	61	72	104
SL1344_1787	SL1344_1787	28	34	27	24	21	19	25	30	27	25	24	24	24	25	25	23	28	17	24	18	27	17	29	37	25	21	11	23	27	24
SL1344_1788	SL1344_1788	6	1	4	10	6	4	8	5	3	8	6	8	5	7	3	10	10	7	8	4	6	5	11	11	7	4	8	6	10	4
SL1344_1789	SL1344_1789	13	14	19	13	12	15	16	9	9	16	10	14	11	13	18	11	7	21	7	17	9	17	20	18	11	16	13	16	13	15
SL1344_1790	SL1344_1790	4	5	4	2	22	17	6	18	14	5	7	11	3	8	9	20	6	23	28	8	4	5	5	7	23	20	6	22	9	6
SL1344_1791	SL1344_1791	3	4	6	2	6	1	6	4	1	4	3	1	1	6	3	3	3	3	2	1	3	5	1	4	8	3	3	6	5	3
SL1344_1792	SL1344_1792	2	3	2	3	2	3	3	4	7	0	1	1	2	0	4	2	1	7	4	1	1	4	4	4	13	5	4	2	5	2
pagO	pagO	8	37	39	35	23	26	43	26	36	99	7	26	21	52	25	26	31	45	39	58	9	29	38	43	34	29	30	25	26	102
SL1344_1794	SL1344_1794	1	5	4	7	6	9	2	11	11	7	5	9	6	6	12	11	3	22	22	3	1	1	6	2	13	17	3	10	6	4
SL1344_1795	SL1344_1795	8	13	20	21	11	18	28	28	22	40	8	14	10	25	31	22	23	22	17	28	10	17	24	15	24	26	22	21	19	43
SL1344_1796	SL1344_1796	1	0	0	3	1	2	2	2	1	2	1	2	0	2	2	1	3	2	4	4	0	0	1	2	4	1	4	3	0	0
pagM	pagM	19	23	22	14	13	17	25	18	22	20	10	16	7	24	17	20	24	14	10	19	11	12	16	20	32	22	19	19	20	23
SL1344_1798	SL1344_1798	1	0	0	1	0	1	0	2	3	2	1	1	1	2	3	4	0	3	3	2	1	1	1	2	4	1	2	3	1	1
pagK	pagK	32	68	63	88	53	20	92	65	40	175	24	49	54	123	60	19	82	51	24	141	28	55	47	95	68	17	82	45	53	147
mig-3	mig-3	18	16	19	21	24	19	14	27	27	29	12	22	6	23	30	21	29	21	26	28	20	17	18	21	36	26	25	32	28	18
SL1344_1801	SL1344_1801	5	7	6	11	9	10	5	6	8	9	5	6	4	6	7	9	10	6	9	4	9	3	8	11	9	7	4	3	7	4
SL1344_1802	SL1344_1802	68	57	71	64	61	101	125	110	87	84	29	47	38	45	62	75	62	52	39	55	62	63	59	69	78	86	73	65	61	53
SL1344_1803	SL1344_1803	8	9	7	14	16	25	18	20	19	8	4	4	7	6	11	13	7	16	13	5	12	12	16	11	18	30	11	15	12	7
SL1344_1804	SL1344_1804	1	2	2	4	6	2	3	3	5	1	0	2	1	0	3	6	2	4	9	2	1	2	5	2	6	5	1	4	2	4
SL1344_1805	SL1344_1805	5	7	4	4	6	3	4	5	8	6	6	5	2	3	10	7	1	19	25	13	5	6	4	5	8	11	4	8	9	4
SL1344_1806	SL1344_1806	11	5	7	6	15	13	15	7	12	10	4	9	11	13	17	18	6	20	24	9	9	9	5	10	21	17	4	14	8	12
SL1344_1807	SL1344_1807	33	39	29	48	33	22	40	55	51	36	54	53	30	44	31	24	37	30	30	33	28	27	40	40	21	30	49	41	46	26
SL1344_1808	SL1344_1808	84	86	75	79	63	72	99	109	72	82	79	67	90	106	59	51	49	62	69	61	77	83	96	89	66	52	71	77	81	83
yobA	yobA	72	60	91	63	50	53	60	63	45	76	52	70	52	73	50	63	57	50	36	58	75	63	58	72	69	48	51	58	48	55
holE	holE	120	114	112	119	99	106	120	89	86	119	117	120	107	136	98	136	154	119	90	102	115	90	91	136	168	121	86	115	108	133
SL1344_1811	SL1344_1811	13	11	20	21	17	26	24	31	25	25	20	17	20	24	32	16	25	37	38	23	30	25	43	24	24	28	36	33	33	27
exoX	exoX	85	80	75	86	61	49	77	79	61	76	76	62	79	88	64	64	91	76	53	57	82	64	80	89	77	62	71	75	61	64
opdB	opdB	43	40	45	39	45	52	52	58	54	59	53	46	44	54	51	45	43	71	65	47	42	47	62	49	85	54	37	49	53	43
yebE	yebE	40	25	41	46	25	53	44	39	36	38	33	34	37	37	41	24	29	38	29	27	38	40	41	39	51	27	27	44	32	39
yebF	yebF	49	56	42	53	36	32	67	40	34	58	50	70	36	57	46	46	56	44	39	57	51	53	66	63	48	37	58	54	58	55
yebG	yebG	36	40	37	33	32	41	42	29	27	40	46	48	32	31	31	37	56	42	29	36	48	51	55	55	46	42	34	37	55	29
purT	purT	32	36	36	36	35	35	35	49	55	35	28	45	26	38	36	42	57	65	72	31	24	29	36	47	48	40	29	63	52	32
eda	eda	77	72	87	98	54	62	120	77	73	51	94	99	87	79	65	68	70	82	60	65	77	72	95	82	49	50	75	83	79	61
edd	edd	60	59	56	44	59	56	58	87	49	49	55	72	45	49	68	65	42	94	104	37	40	50	48	67	75	67	40	67	62	47
zwf	zwf	176	129	161	144	112	199	225	207	243	153	168	169	197	179	121	218	169	234	218	137	210	183	232	233	152	199	192	198	211	162
hexR	hexR	16	29	20	31	27	29	23	32	18	26	15	31	20	16	43	32	29	33	39	20	28	25	24	38	41	22	29	46	35	28
pykA	pykA	64	67	64	56	46	67	92	76	84	61	65	58	61	81	65	64	72	68	60	55	66	59	86	71	73	59	64	78	61	44
msbB	msbB	78	70	60	76	72	72	81	93	101	60	64	80	56	73	85	95	51	100	133	65	66	98	78	79	113	96	50	94	94	65
yebA	yebA	49	70	55	68	55	55	76	68	77	69	46	48	57	50	67	42	62	75	53	63	48	55	62	71	52	48	59	65	74	54
znuA	znuA	70	58	81	73	67	74	92	90	79	62	66	66	54	65	65	73	87	82	53	62	70	70	68	73	76	74	60	72	71	65
znuC	znuC	26	13	20	18	15	18	26	19	36	22	18	28	18	19	27	30	22	31	26	19	16	21	23	20	27	15	13	29	20	21
znuB	znuB	51	53	50	45	38	60	70	51	59	53	51	63	37	55	76	42	71	62	46	49	44	50	54	63	56	41	41	48	56	43
ruvB	ruvB	83	75	81	76	93	89	105	109	79	76	103	122	85	100	89	89	102	96	94	61	104	106	108	94	118	83	105	107	79	73
ruvA	ruvA	69	59	60	73	55	70	56	70	58	70	56	55	56	60	72	68	77	76	77	59	60	72	71	72	93	74	79	66	74	45
SL1344_1830	SL1344_1830	5	8	5	5	11	13	8	8	16	7	2	3	9	3	16	9	3	21	25	9	4	9	3	7	15	12	5	18	20	3
SL1344_1830A	SL1344_1830A	1	1	1	2	1	0	0	6	5	1	0	3	3	2	3	3	1	5	4	1	1	5	1	2	6	4	1	5	8	1
yebB	yebB	32	24	31	31	32	36	33	23	26	33	18	24	25	33	29	24	24	30	35	18	28	29	33	21	37	37	28	34	25	21
ruvC	ruvC	203	200	192	201	185	173	341	217	190	198	212	248	242	288	183	145	193	162	115	162	219	228	277	261	124	125	215	161	193	170
yebC	yebC	167	203	174	173	142	172	227	194	159	163	201	201	181	233	193	150	177	165	135	178	187	227	223	194	175	149	180	169	162	164
ntpA	ntpA	120	82	108	122	90	122	154	91	101	118	112	136	108	140	109	79	117	93	81	86	114	113	137	105	106	93	122	113	95	103
aspS	aspS	256	281	321	279	312	317	400	302	255	300	317	338	281	345	314	270	253	295	217	290	289	339	346	348	298	260	303	279	285	273
yecD	yecD	26	25	29	29	30	20	24	26	21	31	17	22	31	31	22	37	27	20	38	30	21	30	30	27	32	24	19	24	28	28
yecE	yecE	24	19	17	21	17	25	22	20	23	23	24	15	17	28	10	21	25	24	10	27	22	28	30	21	20	15	18	24	20	24
yecN	yecN	75	75	76	68	70	62	83	65	75	59	71	90	61	93	67	56	72	65	56	59	85	71	67	91	71	87	53	84	63	57
yecO	yecO	160	137	146	122	118	130	145	124	116	157	131	139	137	134	129	107	133	112	122	102	157	126	133	153	150	114	120	166	123	119
yecP	yecP	102	95	78	93	80	85	123	102	81	77	96	88	87	127	88	92	77	68	57	72	103	105	113	110	104	78	88	92	96	77
cutC	cutC	19	14	12	16	10	15	17	24	14	10	13	13	16	17	25	24	17	38	44	12	17	15	13	18	23	26	16	15	20	19
yecM	yecM	18	26	22	35	28	23	35	18	35	35	33	22	30	35	34	34	34	35	47	29	36	27	34	49	41	23	23	41	32	20
argS	argS	226	231	242	221	220	187	293	230	205	184	246	238	222	259	196	188	235	229	161	191	247	236	250	250	267	208	228	239	219	188
SL1344_1845	SL1344_1845	24	28	22	30	101	60	21	97	108	28	22	44	27	27	120	114	34	223	215	25	19	36	32	24	167	84	27	155	133	31
SL1344_1846	SL1344_1846	39	34	27	20	43	31	27	21	26	27	33	35	23	32	28	43	25	40	32	22	32	28	34	27	40	18	20	44	24	23
flhE	flhE	9	19	17	20	19	16	26	30	16	10	24	22	17	24	12	24	4	21	22	5	15	9	21	15	18	17	13	15	16	6
flhAa	flhAa	120	156	129	145	113	137	125	133	128	116	120	119	86	138	112	107	110	108	93	76	128	139	142	126	123	86	83	101	80	75
flhB	flhB	243	222	230	190	199	193	230	191	180	193	166	179	159	210	168	162	137	146	109	122	199	159	187	229	212	121	142	167	176	118
cheZ	cheZ	193	159	178	202	170	174	253	206	176	174	152	129	118	136	122	104	108	124	81	96	155	191	175	181	134	113	136	149	151	143
cheY	cheY	47	50	47	48	62	66	76	55	49	54	29	31	32	45	48	26	29	33	23	28	38	49	52	38	47	42	26	44	36	32
cheB	cheB	133	158	152	146	142	152	172	174	167	174	97	98	97	102	105	101	82	125	102	79	103	128	132	116	152	107	96	115	113	83
cheR	cheR	77	94	80	87	155	139	106	155	201	79	54	72	54	64	163	130	37	258	230	41	54	89	67	72	201	142	62	177	130	62
cheM	cheM	155	199	174	136	391	312	186	476	535	180	121	145	105	132	462	505	96	871	884	123	138	164	162	140	721	428	120	537	423	150
cheW	cheW	294	289	298	320	216	303	426	287	219	291	210	204	199	248	141	155	141	182	107	170	218	237	208	210	149	220	219	186	155	231
cheA	cheA	287	305	297	298	300	343	414	396	357	299	207	221	197	238	301	273	197	207	163	183	252	267	282	299	340	311	216	259	255	255
motB	motB	97	107	131	108	118	153	155	153	127	103	83	105	76	71	83	87	72	69	47	74	99	116	104	112	114	87	76	77	81	85
motA	motA	87	100	104	110	109	118	148	132	108	90	83	88	52	93	95	91	63	51	66	40	75	103	100	88	120	112	65	88	84	80
flhC	flhC	144	126	153	161	93	125	167	148	124	126	93	111	106	104	75	77	124	90	81	90	141	97	123	146	134	102	93	103	101	86
flhD	flhD	42	41	37	35	47	60	47	42	58	38	43	43	34	47	41	47	51	41	42	37	37	46	48	38	50	41	29	60	55	30
yecG	yecG	13	13	12	10	14	11	11	20	22	16	11	19	11	5	18	21	18	28	28	4	10	14	20	15	24	19	10	27	20	14
otsA	otsA	24	20	9	18	43	37	25	47	49	31	24	21	22	17	48	55	16	92	90	30	18	27	23	18	86	53	19	83	41	28
otsB	otsB	7	5	4	3	7	10	6	22	15	7	5	3	7	8	16	7	3	26	22	9	11	4	14	1	18	10	9	16	14	11
araH	araH	9	6	6	10	15	9	10	12	20	13	9	3	3	10	13	15	7	26	22	11	7	9	13	10	20	13	5	14	11	7
ftnB	ftnB	14	11	5	10	7	7	8	9	11	17	11	20	6	16	11	6	15	17	17	7	14	9	13	15	11	8	12	12	8	13
SL1344_1866	SL1344_1866	8	11	9	7	24	21	5	39	36	11	9	7	4	5	33	36	6	70	68	10	6	14	15	6	54	27	5	35	33	6
SL1344_1867	SL1344_1867	39	46	43	44	32	39	57	37	43	21	30	33	26	35	27	23	40	25	20	26	36	18	34	44	39	19	22	23	24	26
ftn	ftn	86	83	76	74	84	85	91	85	68	74	100	95	90	99	87	73	79	69	53	79	96	84	78	91	85	75	77	67	62	59
yecH	yecH	5	5	12	7	3	8	8	3	7	6	5	14	1	7	5	3	4	5	2	2	4	6	5	1	5	6	2	0	1	3
tyrP	tyrP	88	106	84	86	85	81	106	117	137	78	82	96	72	111	112	93	84	131	120	70	86	91	114	116	111	74	67	100	96	63
yecA	yecA	57	64	75	70	71	90	72	79	78	115	55	52	52	77	68	78	59	81	65	82	62	54	87	87	89	87	76	54	95	86
SL1344_1872	SL1344_1872	65	92	106	115	135	121	203	87	74	168	58	105	99	159	149	92	105	64	86	126	65	124	130	119	120	107	152	69	93	134
SL1344_1873	SL1344_1873	37	65	51	50	75	65	66	58	67	81	28	40	42	42	83	48	46	56	70	61	46	67	70	48	85	73	54	60	36	55
SL1344_1874	SL1344_1874	2	2	8	8	6	7	13	7	2	9	2	4	6	8	7	6	4	5	1	8	4	5	6	7	7	3	7	6	1	4
SL1344_1874A	SL1344_1874A	13	18	17	14	16	35	27	18	21	23	23	13	12	16	14	34	25	20	6	24	18	13	20	34	23	23	15	18	15	15
pgsA	pgsA	59	48	60	53	44	69	53	58	53	68	42	59	49	75	57	69	59	45	37	41	52	55	62	65	83	43	63	66	48	36
uvrC	uvrC	105	97	94	101	100	78	134	105	123	107	86	120	81	114	97	59	103	99	103	80	98	109	114	125	111	58	99	91	111	70
sirA	sirA	85	91	87	117	101	82	107	111	83	111	73	98	90	112	92	99	111	89	58	97	98	100	84	99	127	82	93	96	74	75
yecF	yecF	264	286	238	257	218	173	292	216	173	200	241	268	207	283	152	244	334	174	117	210	300	240	252	290	244	187	217	183	192	169
sdiA	sdiA	30	39	28	35	43	40	40	49	47	37	18	34	26	28	49	42	33	40	43	23	28	36	42	34	42	31	32	30	35	29
yecC	yecC	25	19	22	22	30	39	32	28	41	21	29	28	25	28	30	39	25	33	41	23	26	22	27	34	35	31	26	46	26	23
yecS	yecS	15	20	14	16	21	11	20	28	43	11	16	15	9	14	23	20	16	30	35	9	11	20	19	14	23	22	10	27	20	6
dcyD	dcyD	23	30	30	26	18	36	36	35	34	19	35	28	23	20	38	31	24	35	36	18	19	27	33	38	38	28	18	40	25	26
fliY	fliY	72	80	78	102	87	91	117	99	72	56	75	91	77	88	97	82	55	66	55	58	78	87	81	77	96	68	68	63	79	50
fliZ	fliZ	96	87	129	99	111	115	124	128	103	84	85	94	70	80	125	94	78	91	64	67	106	102	84	72	118	91	69	102	91	72
fliA	fliA	439	408	361	393	388	344	405	412	356	338	318	317	305	350	329	315	311	284	203	272	318	382	355	371	399	268	292	328	278	213
tnpA_2b	tnpA_2b	9	14	12	13	12	7	7	15	8	9	5	10	9	5	10	12	11	11	6	2	9	8	3	4	21	18	11	11	11	7
fliB	fliB	71	83	96	94	93	96	129	95	105	63	66	96	72	65	93	62	42	68	66	62	79	79	74	85	96	61	81	91	76	58
fliC	fliC	3334	2951	3151	2959	3154	3652	4626	3600	2894	3042	2122	2316	1983	2111	2097	1714	1342	1844	1451	1785	2535	2958	3092	2270	2365	2446	2656	2229	2259	2026
fliD	fliD	381	328	350	333	349	368	411	366	279	300	242	284	254	244	270	273	239	278	181	208	323	335	289	296	334	282	234	289	279	201
fliS	fliS	72	82	78	75	89	57	91	87	63	69	69	57	48	59	64	48	46	48	40	27	66	73	76	75	58	47	49	66	60	46
fliT	fliT	73	79	68	86	99	102	118	84	94	77	54	60	67	82	75	45	41	47	47	42	75	79	72	82	69	63	74	59	61	52
amyA	amyA	26	28	42	31	45	41	40	39	46	49	24	29	16	29	30	33	24	33	40	28	32	29	34	19	64	22	24	38	47	28
yedD	yedD	114	127	120	163	89	99	141	132	99	114	129	113	134	127	55	90	86	75	47	74	126	110	131	159	97	84	113	90	103	102
yedE	yedE	30	31	28	33	48	51	37	64	64	28	36	31	47	35	62	58	39	64	55	28	34	54	44	28	86	40	38	65	46	26
yedF	yedF	12	11	17	10	7	18	17	16	23	21	16	18	18	14	17	12	19	10	10	16	20	14	29	16	16	15	14	19	12	8
SL1344_1896	SL1344_1896	43	41	40	45	51	65	81	52	44	37	38	42	41	45	33	33	25	24	24	21	40	41	43	42	44	27	30	25	35	17
fliE	fliE	176	177	182	165	160	124	173	139	126	147	146	124	134	141	102	124	144	86	83	87	152	131	144	171	135	96	107	126	117	76
fliF	fliF	234	196	224	233	180	187	245	227	208	169	204	219	144	219	155	153	157	142	113	134	196	148	194	195	191	157	161	189	159	104
fliG	fliG	98	86	96	107	82	63	125	116	103	71	98	66	63	81	68	44	72	76	57	53	91	90	83	87	65	34	53	92	89	41
fliH	fliH	70	83	73	70	57	55	91	73	66	52	75	67	59	49	53	45	65	57	53	39	55	62	78	65	52	44	59	72	64	25
fliI	fliI	81	104	101	110	86	84	133	171	154	84	85	95	63	75	69	72	60	129	152	45	90	95	76	100	90	45	46	150	103	29
fliJ	fliJ	18	31	20	23	36	29	34	59	54	22	24	20	16	27	47	44	14	57	78	21	23	28	29	16	62	46	12	54	32	16
fliK	fliK	63	70	39	55	49	47	58	65	86	34	44	57	31	47	57	44	29	66	67	18	49	39	49	48	68	37	42	50	42	22
fliL	fliL	144	122	126	130	97	116	141	134	111	84	99	90	86	107	96	61	83	79	67	66	98	85	88	115	91	74	69	91	102	59
fliM	fliM	86	86	107	91	89	71	113	106	107	76	74	76	59	78	104	82	54	64	50	43	82	102	79	91	87	64	63	82	84	60
fliN	fliN	51	84	52	52	247	191	63	263	389	43	45	54	41	49	320	289	46	482	628	50	45	60	59	50	485	229	46	363	220	37
fliO	fliO	17	31	33	39	30	32	43	44	23	21	17	35	28	25	20	13	24	21	15	10	22	36	43	37	29	15	17	26	29	22
fliP	fliP	53	66	84	78	54	51	84	81	59	48	48	65	55	61	45	31	35	42	26	24	49	57	68	56	26	26	45	48	52	28
fliQ	fliQ	7	9	8	6	9	6	12	17	13	6	7	11	6	6	10	3	6	12	11	5	7	10	18	6	11	8	9	13	9	5
fliR	fliR	24	29	23	28	23	16	17	39	45	17	28	25	13	18	28	19	13	38	41	13	22	19	18	22	32	20	10	27	34	16
rcsA	rcsA	11	13	11	12	21	11	15	15	9	9	6	9	11	5	16	12	6	13	11	5	9	13	12	11	16	7	9	14	9	5
dsrB	dsrB	119	109	121	115	113	90	110	81	66	120	103	112	94	145	103	126	162	69	55	125	142	99	121	159	145	110	98	111	94	108
yodD	yodD	3	9	5	7	8	5	3	11	7	5	6	7	4	6	5	9	3	9	7	7	2	7	12	8	21	14	7	14	6	4
mngB	mngB	8	2	3	6	8	12	5	6	14	4	9	5	3	5	18	7	3	20	12	4	6	7	6	7	13	8	5	13	8	5
gcpA	gcpA	24	21	42	33	21	29	38	26	35	34	39	34	28	33	36	31	36	34	26	31	40	40	31	31	26	24	30	48	37	22
SL1344_1916	SL1344_1916	75	68	61	70	61	42	78	49	50	94	58	86	61	80	67	47	72	52	38	87	65	61	75	102	72	34	60	53	78	78
yedI	yedI	34	44	28	34	66	56	45	65	114	38	44	61	44	35	82	76	29	103	97	31	30	58	73	39	117	59	35	71	62	44
yedA	yedA	15	20	18	17	15	18	15	19	11	17	10	17	16	19	23	13	15	29	19	8	21	21	16	19	23	14	17	17	19	11
vsr	vsr	10	10	12	10	10	15	17	13	9	12	12	9	9	15	11	11	12	12	11	5	13	6	10	15	7	12	12	14	14	4
dcm	dcm	50	67	78	77	84	75	64	95	112	54	47	71	65	55	131	117	65	159	172	47	73	78	73	66	153	85	44	119	113	44
yedJ	yedJ	13	14	19	23	16	18	26	18	32	20	22	21	15	23	21	19	14	30	28	15	14	18	21	15	23	25	22	32	25	14
SL1344_1922	SL1344_1922	18	16	20	18	19	21	26	12	24	16	13	12	19	13	27	35	27	18	25	25	17	23	16	21	23	20	11	31	14	15
ompS	ompS	45	35	42	48	55	33	47	58	56	40	36	39	22	38	59	66	38	74	83	37	30	34	31	41	72	61	20	51	49	35
cspB	cspB	8	4	8	12	5	8	13	15	9	8	8	5	3	7	9	10	4	8	8	4	11	5	6	11	14	12	5	7	8	9
umuC	umuC	15	14	16	16	45	45	20	63	73	13	15	25	17	18	72	78	17	139	134	14	9	23	20	25	153	71	16	82	64	14
umuD	umuD	5	7	5	2	3	6	9	7	5	3	4	5	6	3	11	7	6	6	8	7	10	3	8	5	6	5	9	13	11	5
SL1344_1927	SL1344_1927	0	1	0	0	4	5	1	1	1	2	0	1	0	2	7	6	0	5	6	1	0	1	1	0	3	2	0	0	1	1
SL1344_1927A	SL1344_1927A	10	5	7	5	6	5	8	3	10	6	7	6	5	5	10	12	4	5	7	5	7	5	6	5	6	7	4	5	8	5
SL1344_1927B	SL1344_1927B	19	26	28	21	28	26	15	26	14	20	20	19	27	23	26	26	29	10	5	20	19	19	25	25	23	22	25	22	17	15
sseK3	sseK3	11	20	12	8	10	11	12	12	12	14	14	15	6	11	12	18	16	23	22	16	9	10	10	14	23	17	9	19	17	23
SL1344_1929	SL1344_1929	19	16	13	23	12	14	18	14	9	14	14	16	12	15	5	13	13	14	23	13	10	9	19	13	17	12	18	13	11	18
SL1344_1930	SL1344_1930	10	14	10	20	23	15	11	33	49	12	1	23	9	10	36	69	14	83	67	13	14	20	17	16	41	35	5	57	35	10
SL1344_1931	SL1344_1931	2	4	1	2	4	6	1	9	9	4	2	4	2	8	8	7	3	12	15	4	2	2	5	1	6	8	3	9	5	1
SL1344_1932	SL1344_1932	3	7	3	5	4	8	8	5	5	4	4	2	6	4	3	5	5	10	15	6	1	5	8	1	14	8	5	8	6	2
SL1344_1933	SL1344_1933	10	3	10	1	5	7	6	9	3	5	4	4	9	3	11	5	3	8	12	3	4	7	11	4	12	10	5	12	4	7
SL1344_1934	SL1344_1934	7	6	9	5	3	12	8	9	7	7	5	7	6	4	9	14	6	6	5	2	6	4	8	7	5	8	4	10	10	7
SL1344_1935	SL1344_1935	3	7	4	2	12	11	5	6	5	7	6	6	4	4	6	7	4	6	3	6	7	7	11	5	10	9	4	7	6	5
SL1344_1936	SL1344_1936	17	23	15	17	85	48	21	64	104	35	15	18	9	13	74	107	14	169	158	31	16	28	33	12	143	78	19	99	77	37
SL1344_1937	SL1344_1937	13	14	14	11	17	12	15	16	16	5	12	16	16	12	24	18	10	21	18	9	10	8	13	7	25	9	7	15	15	5
SL1344_1938	SL1344_1938	32	21	22	16	31	26	24	33	33	22	20	26	31	22	33	29	28	39	41	33	20	28	22	21	48	26	25	41	38	29
SL1344_1939	SL1344_1939	4	4	5	5	8	12	6	9	6	3	1	8	6	5	3	7	9	16	5	4	2	5	9	5	16	6	5	16	7	5
SL1344_1940	SL1344_1940	12	4	4	5	12	14	7	16	11	3	8	12	5	8	11	12	4	14	15	6	7	11	6	9	17	8	9	12	9	4
SL1344_1941	SL1344_1941	23	24	24	28	56	31	16	50	48	29	22	30	16	20	44	56	20	81	101	21	32	25	30	24	79	38	21	37	43	24
SL1344_1942	SL1344_1942	8	5	7	6	39	16	5	40	35	6	2	7	13	3	40	39	10	89	74	10	10	7	5	6	49	35	3	53	38	11
SL1344_1943	SL1344_1943	5	5	2	4	5	6	2	9	9	8	4	5	2	0	8	11	2	17	19	5	6	6	6	4	7	8	3	11	5	4
SL1344_1944	SL1344_1944	4	5	2	7	9	4	2	3	6	5	3	3	4	5	5	2	8	8	6	3	4	4	9	7	10	6	7	7	4	1
SL1344_1945	SL1344_1945	4	1	4	2	4	6	5	7	4	3	1	3	2	7	1	5	0	3	2	2	2	1	3	2	5	6	1	2	3	3
SL1344_1946	SL1344_1946	5	3	4	1	3	4	0	3	8	1	0	2	1	6	2	1	2	3	6	1	3	3	2	7	4	4	2	3	3	3
SL1344_1947	SL1344_1947	17	19	14	11	44	27	21	63	50	14	15	20	11	18	44	42	13	92	84	18	21	29	17	17	89	35	17	43	37	21
SL1344_1948	SL1344_1948	13	10	6	5	11	11	11	18	17	7	5	8	6	6	13	11	7	23	20	5	5	7	9	9	26	9	8	21	19	5
SL1344_1949	SL1344_1949	11	13	14	11	19	27	14	29	36	10	10	17	14	16	30	43	13	53	74	14	17	10	16	11	40	36	10	41	32	9
SL1344_1950	SL1344_1950	28	21	32	25	29	35	25	25	34	23	25	26	20	30	33	23	30	42	44	23	29	24	40	27	36	31	18	55	29	14
SL1344_1951	SL1344_1951	8	7	5	9	13	9	18	13	9	7	6	7	6	14	16	11	7	15	15	4	8	7	16	11	11	9	7	14	7	14
SL1344_1952	SL1344_1952	3	5	7	3	7	2	2	6	9	5	5	8	5	4	12	5	8	13	11	7	3	1	7	4	8	7	4	13	13	4
SL1344_1953	SL1344_1953	6	5	12	10	7	16	15	7	12	11	17	8	9	18	6	11	9	11	4	10	9	8	16	21	14	9	10	6	5	16
SL1344_1954	SL1344_1954	11	2	8	4	10	7	1	8	10	5	6	7	4	3	20	20	4	10	15	9	7	4	5	3	13	11	6	12	8	4
rzpR	rzpR	12	11	12	9	8	11	17	7	13	8	14	10	12	9	12	16	13	16	8	16	16	18	26	13	9	14	9	7	15	5
SL1344_1956	SL1344_1956	3	5	6	7	8	8	11	23	10	7	11	8	6	7	10	18	4	17	20	5	7	7	12	4	23	13	2	10	10	4
SL1344_1957	SL1344_1957	3	8	4	4	6	6	3	4	7	6	4	4	3	6	7	8	5	6	8	6	5	8	9	7	5	9	7	7	9	3
SL1344_1958	SL1344_1958	72	61	52	67	62	60	64	69	58	67	43	58	43	65	53	59	78	56	58	63	72	40	64	73	60	44	55	59	47	49
SL1344_1959	SL1344_1959	14	12	3	13	11	12	14	11	7	4	12	13	12	13	12	11	9	7	14	7	10	11	9	20	12	12	12	12	11	1
SL1344_1960	SL1344_1960	15	17	9	11	24	14	14	20	28	8	11	13	10	9	18	24	15	39	28	9	13	6	16	19	28	16	7	24	18	5
SL1344_1961	SL1344_1961	13	15	13	13	31	14	13	21	26	9	9	13	17	6	22	23	10	58	33	5	12	22	6	12	35	14	5	37	22	11
SL1344_1962	SL1344_1962	8	3	7	9	7	15	7	19	20	3	5	14	10	9	13	16	5	28	24	5	7	16	10	5	17	14	3	24	18	8
SL1344_1963	SL1344_1963	2	5	1	3	4	8	2	7	3	3	3	2	2	5	6	3	3	5	2	0	1	3	6	3	5	2	6	10	7	2
SL1344_1964	SL1344_1964	2	3	4	4	6	7	11	6	8	4	1	9	7	3	7	12	2	12	11	4	7	5	7	2	8	5	2	12	6	5
SL1344_1965	SL1344_1965	225	179	177	177	145	142	175	233	165	188	175	142	149	201	110	237	283	207	195	263	194	149	188	198	224	148	111	192	178	142
SL1344_1966	SL1344_1966	18	21	20	25	25	28	21	23	27	25	19	29	22	15	29	40	29	42	59	24	27	17	22	27	40	22	22	33	23	19
SL1344_1967	SL1344_1967	170	161	157	191	135	121	147	108	116	146	143	153	121	157	111	144	176	130	118	158	168	149	171	190	195	136	139	158	146	125
SL1344_1968	SL1344_1968	25	26	25	28	29	27	34	29	33	28	21	39	21	20	31	44	27	44	29	29	35	28	38	31	51	36	29	35	22	28
SL1344_1969	SL1344_1969	43	23	36	38	26	28	45	39	36	33	33	31	28	23	20	40	40	34	33	25	45	42	54	41	35	25	35	38	36	42
SL1344_1970	SL1344_1970	7	5	2	8	7	4	8	5	7	7	4	6	3	10	7	9	3	7	8	3	5	5	4	7	9	3	4	4	6	5
SL1344_1971	SL1344_1971	4	6	4	3	6	3	5	5	12	4	2	4	1	3	9	15	2	8	17	1	5	4	2	5	7	7	3	10	10	4
SL1344_1972	SL1344_1972	6	7	2	1	3	5	6	5	4	8	2	2	2	3	6	8	8	1	7	2	5	0	5	9	6	1	0	3	2	1
SL1344_1973	SL1344_1973	5	5	5	9	11	10	5	6	13	4	7	7	4	10	8	7	9	15	17	11	4	7	11	15	9	10	5	6	7	4
SL1344_1974	SL1344_1974	11	11	17	23	9	14	27	16	21	20	17	18	5	8	6	14	24	28	22	24	29	21	28	35	30	14	19	16	11	18
SL1344_1975	SL1344_1975	2	2	0	3	5	1	0	2	3	3	3	2	2	2	0	0	2	4	0	1	1	3	2	1	2	1	1	2	4	2
SL1344_1976	SL1344_1976	48	47	62	49	73	56	85	72	68	67	50	63	67	65	64	62	54	61	57	38	49	52	64	73	75	51	49	67	45	41
yeeI	yeeI	9	11	10	10	11	12	13	16	23	11	13	15	16	14	14	19	9	26	27	13	18	17	16	11	20	21	11	22	18	7
SL1344_1978	SL1344_1978	8	9	11	10	10	10	11	10	15	9	5	14	6	9	9	3	10	11	8	11	7	8	5	14	8	11	6	13	8	6
SL1344_1979	SL1344_1979	55	49	59	63	56	67	69	65	57	57	61	67	50	45	67	62	54	52	43	48	59	66	52	47	77	53	44	62	50	45
SL1344_1980	SL1344_1980	10	5	12	8	18	12	11	25	21	13	8	13	8	10	17	26	10	29	27	3	11	11	15	15	34	13	4	25	17	7
SL1344_1981	SL1344_1981	10	6	2	6	8	8	1	4	10	4	3	4	8	7	14	19	6	17	19	1	2	4	12	5	16	15	6	11	8	4
SL1344_1982	SL1344_1982	15	18	16	11	25	27	13	23	35	19	4	14	13	22	48	43	14	46	66	15	17	18	25	30	63	40	14	35	29	14
SL1344_1983	SL1344_1983	180	153	127	169	100	119	153	144	128	108	101	130	97	117	103	127	176	147	154	146	143	76	111	152	132	87	95	140	108	83
SL1344_1985	SL1344_1985	7	5	3	3	3	6	2	4	11	6	3	10	5	4	5	12	3	4	6	2	3	3	12	4	10	10	7	8	4	1
amn	amn	247	310	214	203	260	257	240	306	396	271	169	225	155	187	300	315	253	381	447	210	266	213	240	293	401	241	164	309	239	222
SL1344_1987	SL1344_1987	11	13	6	9	10	8	1	10	10	10	11	12	8	9	10	13	11	6	10	7	12	18	16	10	23	8	17	9	15	5
SL1344_1988	SL1344_1988	38	35	37	34	40	53	34	53	44	31	30	40	21	42	43	46	34	56	48	34	35	37	40	40	61	46	31	47	39	27
SL1344_1989	SL1344_1989	171	152	152	158	171	183	234	199	194	165	160	190	154	170	200	248	239	155	170	166	209	151	182	214	237	165	143	170	130	110
yeeO	yeeO	36	41	39	33	64	51	43	60	79	46	31	39	33	40	68	69	38	92	125	38	27	32	49	44	91	40	30	72	71	39
erfK	erfK	95	72	80	76	93	114	108	100	75	81	67	88	71	90	99	110	89	80	55	85	103	88	88	101	99	95	77	99	86	67
cobT	cobT	30	24	17	17	59	43	33	74	82	18	12	24	18	25	66	88	27	159	156	26	30	34	23	28	117	59	18	85	64	22
cobS	cobS	15	18	16	13	41	47	18	60	83	22	20	26	22	16	68	66	11	95	112	8	17	23	26	13	116	62	11	91	65	16
cobU	cobU	6	5	5	2	12	6	8	8	10	6	8	2	6	10	14	6	14	9	9	7	11	6	7	10	11	8	15	7	12	10
cbiP	cbiP	20	18	13	19	44	40	25	47	61	31	19	24	20	18	54	64	22	114	97	27	28	24	30	25	81	72	21	71	59	24
cbiO	cbiO	9	13	13	10	7	8	11	17	14	16	13	11	5	11	15	13	11	19	18	10	11	12	15	11	24	19	12	18	17	12
cbiQ	cbiQ	6	8	10	4	15	10	9	26	28	7	2	7	7	5	17	37	3	39	41	2	4	6	12	6	33	20	6	28	30	2
cbiN	cbiN	7	3	3	1	4	5	0	4	2	2	2	1	4	5	2	5	2	1	3	5	0	3	2	5	3	1	2	3	3	2
[truncated: 2,916 more rows]
